# Supplementary material for: Disease Activity-Associated Alteration of mRNA m5 C Methylation in CD4+ T Cells of Systemic Lupus Erythematosus
Source: Front Cell Dev Biol. 2020 Jun 5;8:430. doi: 10.3389/fcell.2020.00430 (PMC7291606; doi:10.3389/fcell.2020.00430)
Supplement: TABLE S1 — Clinical features for systemic lupus erythematosus (SLE) patients included in our study. [file Table_1.XLSX]

## Sheet: Sheet1
Table S1. Clinical features for systemic lupus erythematosus (SLE) patients included in our study.
	LC-MS/MS or RNA-Seq or Bis-seq						qRT-PCR of NSUN2		WB of NSUN2
	HC		SLE
Clinical characteristics#	HC1	HC2	SA1	SA2	SM-MA1	SM-MA2	HC	SLE	HC	SLE
Number	9	9	5	5	5	5	23	22	5	5
Age (year)	38.56 ± 9.51	37.67 ± 13.11	32.20 ± 10.13	32.40 ± 12.46	37.00 ± 7.48	37.20 ± 14.20	37.17 ± 14.43	39.91 ± 15.85	27.00 ± 2.55	40.20 ± 12.56
Sex, male/female	0/9	0/9	0/5	1/4	0/5	0/5	1/22	0/22	0/5	0/5
Duration (year)			5.20 ± 3.27	1.92 ± 1.43	6.11 ± 6.85	8.97 ± 9.33		7.99 ± 5.15		1.88 ± 1.54
SLEDAI scores			2.40 ± 1.67	2.00 ± 1.41	14.60 ± 4.34	14.60 ± 2.97		6.64 ± 4.78		8.80 ± 5.76
disease active			0 (5)	0 (5)	5 (5)	5 (5)		12 (22)		4 (5)
ANA (Positive)			3 (4)	2 (2)	3 (4)	4 (4)		11 (11)		4 (4)
Anti-ds-DNA antibody			2 (5)	1 (4)	4 (5)	3 (5)		13 (22)		3 (4)
Lupus anticoagulant			/	/	0.99 ± 0.07	1.19 ± 0.29		1.01 ± 0.24		0.81 ± 0.22
Leukocyte			6.90 ± 3.52	5.21 ± 0.72	5.63 ± 4.23	6.53 ± 2.23		6.14 ± 3.11		8.54 ± 2.56
Lymphocyte			1.16 ± 0.43	1.56 ± 0.28	6.84 ± 12.51	1.17 ± 0.86		0.90 ± 0.43		1.17 ± 0.33
Neutrophils			5.35 ± 3.57	3.24 ± 0.70	4.09 ± 3.97	4.89 ± 1.87		4.82 ± 2.68		6.75 ± 2.44
Hemoglobin			122.00 ± 16.19	113.00 ± 14.61	99.60 ± 22.63	113.80 ± 24.32		100.09 ± 27.11		107.60 ± 19.72
Platelets			260.20 ± 75.65	224.80 ± 43.21	169.60 ± 105.76	273.60 ± 123.94		195.23 ± 120.24		255.00 ± 89.12
CRP			2.50 ± 0.00	3.97 ± 1.36	41.29 ± 75.24	3.16 ± 1.38		9.07 ± 8.05		<3.02
ESR			5.80 ± 3.56	13.40 ± 8.32	37.60 ± 44.54	43.80 ± 26.62		28.00 ± 21.97		14.00 ± 18.13
ALT			16.40 ± 6.23	22.40 ± 6.43	47.80 ± 51.04	28.20 ± 8.04		22.32 ± 10.66		13.80 ± 5.36
AST			19.20 ± 3.03	27.25 ± 5.38	34.00 ± 29.21	25.00 ± 8.37		27.00 ± 13.45		17.00 ± 5.24
Serum creatinine			55.40 ± 8.65	54.20 ± 17.47	82.40 ± 68.53	68.20 ± 20.55		82.09 ± 64.81		93.00 ± 35.81
Low C3 level			1 (4)	2 (3)	5 (5)	4 (5)		12 (21)		4 (5)
Low C4 level			3 (4)	1 (3)	4 (5)	4 (5)		17 (21)		3 (5)
24h urine protein positive			/	/	5 (5)	4 (4)		12 (18)		1 (2)
