# Supplementary material for: Disease Activity-Associated Alteration of mRNA m5 C Methylation in CD4+ T Cells of Systemic Lupus Erythematosus
Source: Front Cell Dev Biol. 2020 Jun 5;8:430. doi: 10.3389/fcell.2020.00430 (PMC7291606; doi:10.3389/fcell.2020.00430)
Supplement: TABLE S2 — Multiple-reaction monitoring table of mRNA modifications. [file Table_2.xlsx]

## Sheet: Sheet3
Supplementary Table 2: Multiple-reaction monitoring table of mRNA modifications.
	Chemical Name	Abbreviation	Precursor (Positive Mode) (M+H)	Product	Frag (V)	Collision Energy (V)	Cell Acceleration Voltage (V)	Retention Time (m)	Ret Window	Delta (Precursor - Product)
Canonicals	Adenosine	A	268.1	136.2	135	10	1	3	6	131.9
	Cytosine	C	244.1	112.1	135	10	1	2	4	132
	Guanosine	G	284.1	152.2	135	10	1	3	6	131.9
	Uracil	U	245	113.1	135	10	1	2	4	131.9
Modifications	5-methylcytidine	m5C	258	126	135	8	1	2	3.5	132
	pseudouridine	Ψ	245	125	135	10	1	4	8	120
	2'-O-methyladenosine	Am	282	136	135	15	1	12	10	146
	3-methylcytidine	m3C	258	126	135	8	1	3	6	132
	5-methyluridine	m5U	259	127	135	7	1	2	3.5	132
	1-methylguanosine	m1G	298	166	135	10	1	11	16	132
	N6-methyladenosine	m6A	282	150	135	16	1	10.5	12	132
	1-methyladenosine	m1A	282	150	135	16	1	2.2	4.5	132
	N6-threonylcarbamoyladenosine	t6A	413.1	281	100	8	1	17	8	132.1
	3'-O-methyladenosine	3'-OMeA	282	136	135	15	1	12	9	146
	4-thiouridine	s4U	261.1	129.1	135	10	1	2	4.5	132
