# Supplementary material for: Disease Activity-Associated Alteration of mRNA m5 C Methylation in CD4+ T Cells of Systemic Lupus Erythematosus
Source: Front Cell Dev Biol. 2020 Jun 5;8:430. doi: 10.3389/fcell.2020.00430 (PMC7291606; doi:10.3389/fcell.2020.00430)
Supplement: TABLE S3 — Dataset of all identified m5C sites in CD4+ T cells of HCs and SLE patients. [file Table_3.xlsx]

## Sheet: Table S3
Supplementary information, Table S3: Dataset of all identified m5C sites in CD4+ T cells of HCs and SLE patients.
Information provided includes m5C coordinates (chromosome, position,strand), the transcript to which the m5C maps (gene ID, gene symbols), and the detailed methylation information of m5C sites (methylated C number, non-methylated C number, methylation level and methylation state) in two replicates. All chromosome names and coordinates are from Build 19 (hg19) of the human genome, taken from the U…

## Sheet: HC
					HC1			HC2			HC
Chromosome	Position	Strand	GeneID	Gene Symbol	Methylated C	Non-methylated C	m5C Level	Methylated C	Non-methylated C	m5C Level	State_rep1	State_rep2	Overall m5C Level
chr1	9776561	+	5293	PIK3CD	1	9	0.1	0	0	0	/	/	/
chr1	19468191	-	23352	UBR4	2	8	0.2	0	0	0	/	/	/
chr1	19468194	-	23352	UBR4	2	8	0.2	0	0	0	/	/	/
chr1	19468195	-	23352	UBR4	2	8	0.2	0	0	0	/	/	/
chr1	19468198	-	23352	UBR4	2	8	0.2	0	0	0	/	/	/
chr1	19468211	-	23352	UBR4	2	8	0.2	0	0	0	/	/	/
chr1	19468212	-	23352	UBR4	2	8	0.2	0	0	0	/	/	/
chr1	19468213	-	23352	UBR4	2	8	0.2	0	0	0	/	/	/
chr1	19468220	-	23352	UBR4	2	8	0.2	0	0	0	/	/	/
chr1	19468223	-	23352	UBR4	2	8	0.2	0	0	0	/	/	/
chr1	19468227	-	23352	UBR4	2	8	0.2	0	0	0	/	/	/
chr1	19468252	-	23352	UBR4	2	8	0.2	0	0	0	/	/	/
chr1	19468267	-	23352	UBR4	2	8	0.2	0	0	0	/	/	/
chr1	24019202	+	6135	RPL11	8	15	0.348	8	31	0.205	1	1	0.258065
chr1	24019216	+	6135	RPL11	2	17	0.105	0	0	0	/	/	/
chr1	24019219	+	6135	RPL11	2	15	0.118	0	0	0	/	/	/
chr1	24019221	+	6135	RPL11	2	18	0.1	0	0	0	/	/	/
chr1	24019228	+	6135	RPL11	2	18	0.1	4	34	0.105	/	/	/
chr1	24019232	+	6135	RPL11	2	15	0.118	0	0	0	/	/	/
chr1	24019233	+	6135	RPL11	2	14	0.125	0	0	0	/	/	/
chr1	24019234	+	6135	RPL11	2	14	0.125	0	0	0	/	/	/
chr1	24019235	+	6135	RPL11	2	14	0.125	0	0	0	/	/	/
chr1	24019244	+	6135	RPL11	2	17	0.105	0	0	0	/	/	/
chr1	24019245	+	6135	RPL11	2	15	0.118	0	0	0	/	/	/
chr1	24020297	+	6135	RPL11	2	17	0.105	0	0	0	/	/	/
chr1	24020304	+	6135	RPL11	3	17	0.15	0	0	0	/	/	/
chr1	24020306	+	6135	RPL11	3	14	0.176	3	26	0.103	/	/	/
chr1	24020310	+	6135	RPL11	3	16	0.158	3	27	0.1	/	/	/
chr1	24020315	+	6135	RPL11	3	17	0.15	0	0	0	/	/	/
chr1	24020316	+	6135	RPL11	3	16	0.158	0	0	0	/	/	/
chr1	24020322	+	6135	RPL11	3	17	0.15	0	0	0	/	/	/
chr1	24020325	+	6135	RPL11	3	17	0.15	0	0	0	/	/	/
chr1	24020326	+	6135	RPL11	3	18	0.143	0	0	0	/	/	/
chr1	24020345	+	6135	RPL11	3	16	0.158	3	27	0.1	/	/	/
chr1	24020349	+	6135	RPL11	3	14	0.176	3	25	0.107	/	/	/
chr1	24020350	+	6135	RPL11	3	17	0.15	3	27	0.1	/	/	/
chr1	24020352	+	6135	RPL11	3	18	0.143	0	0	0	/	/	/
chr1	24020355	+	6135	RPL11	3	16	0.158	3	27	0.1	/	/	/
chr1	24020357	+	6135	RPL11	3	15	0.167	3	26	0.103	/	/	/
chr1	24020362	+	6135	RPL11	3	15	0.167	3	22	0.12	/	/	/
chr1	24020369	+	6135	RPL11	3	7	0.3	5	11	0.312	/	1	/
chr1	24020370	+	6135	RPL11	3	9	0.25	5	11	0.312	/	1	/
chr1	24021212	+	6135	RPL11	3	7	0.3	3	8	0.273	/	/	/
chr1	24021213	+	6135	RPL11	3	7	0.3	3	8	0.273	/	/	/
chr1	24021219	+	6135	RPL11	3	8	0.273	3	10	0.231	/	/	/
chr1	24021221	+	6135	RPL11	3	7	0.3	3	9	0.25	/	/	/
chr1	24021228	+	6135	RPL11	3	7	0.3	3	9	0.25	/	/	/
chr1	24021236	+	6135	RPL11	3	12	0.2	3	15	0.167	/	/	/
chr1	24021245	+	6135	RPL11	3	12	0.2	3	20	0.13	/	/	/
chr1	24021246	+	6135	RPL11	3	11	0.214	3	19	0.136	/	/	/
chr1	24021247	+	6135	RPL11	3	12	0.2	3	20	0.13	/	/	/
chr1	24021251	+	6135	RPL11	3	11	0.214	3	19	0.136	/	/	/
chr1	24021260	+	6135	RPL11	3	12	0.2	3	19	0.136	/	/	/
chr1	24021263	+	6135	RPL11	3	10	0.231	3	18	0.143	/	/	/
chr1	24021266	+	6135	RPL11	3	12	0.2	3	20	0.13	/	/	/
chr1	24021267	+	6135	RPL11	3	11	0.214	3	19	0.136	/	/	/
chr1	24021272	+	6135	RPL11	3	12	0.2	3	22	0.12	/	/	/
chr1	24021275	+	6135	RPL11	3	12	0.2	3	22	0.12	/	/	/
chr1	24022291	+	6135	RPL11	3	14	0.176	3	24	0.111	/	/	/
chr1	24022300	+	6135	RPL11	3	12	0.2	3	20	0.13	/	/	/
chr1	24022301	+	6135	RPL11	3	13	0.188	3	22	0.12	/	/	/
chr1	24022308	+	6135	RPL11	3	13	0.188	3	23	0.115	/	/	/
chr1	24022311	+	6135	RPL11	3	13	0.188	3	23	0.115	/	/	/
chr1	24022314	+	6135	RPL11	3	11	0.214	3	21	0.125	/	/	/
chr1	24022316	+	6135	RPL11	3	10	0.231	3	20	0.13	/	/	/
chr1	24022320	+	6135	RPL11	3	10	0.231	3	20	0.13	/	/	/
chr1	24022327	+	6135	RPL11	3	8	0.273	3	15	0.167	/	/	/
chr1	24022334	+	6135	RPL11	2	8	0.2	2	16	0.111	/	/	/
chr1	24022338	+	6135	RPL11	2	8	0.2	2	16	0.111	/	/	/
chr1	24022341	+	6135	RPL11	2	8	0.2	2	16	0.111	/	/	/
chr1	24022349	+	6135	RPL11	2	8	0.2	2	16	0.111	/	/	/
chr1	29391658	+	2035	EPB41	2	14	0.125	2	14	0.125	/	/	/
chr1	43162488	+	4904	YBX1	5	5	0.5	5	6	0.455	1	1	0.47619
chr1	43162499	+	4904	YBX1	5	5	0.5	5	6	0.455	1	1	0.47619
chr1	46775830	+	7388	UQCRH	2	10	0.167	2	18	0.1	/	/	/
chr1	46775832	+	7388	UQCRH	2	9	0.182	2	17	0.105	/	/	/
chr1	93301812	+	6125	RPL5	2	16	0.111	0	0	0	/	/	/
chr1	93301824	+	6125	RPL5	2	16	0.111	0	0	0	/	/	/
chr1	93301834	+	6125	RPL5	2	18	0.1	0	0	0	/	/	/
chr1	93301844	+	6125	RPL5	3	18	0.143	3	25	0.107	/	/	/
chr1	93301845	+	6125	RPL5	3	17	0.15	3	24	0.111	/	/	/
chr1	93301848	+	6125	RPL5	2	18	0.1	0	0	0	/	/	/
chr1	93301850	+	6125	RPL5	3	19	0.136	3	26	0.103	/	/	/
chr1	93301851	+	6125	RPL5	3	18	0.143	3	25	0.107	/	/	/
chr1	93301854	+	6125	RPL5	3	18	0.143	3	25	0.107	/	/	/
chr1	93301865	+	6125	RPL5	3	18	0.143	3	25	0.107	/	/	/
chr1	93301869	+	6125	RPL5	3	18	0.143	3	24	0.111	/	/	/
chr1	93301870	+	6125	RPL5	3	18	0.143	3	24	0.111	/	/	/
chr1	93301874	+	6125	RPL5	3	19	0.136	3	25	0.107	/	/	/
chr1	93301880	+	6125	RPL5	3	19	0.136	3	25	0.107	/	/	/
chr1	93301886	+	6125	RPL5	3	18	0.143	3	24	0.111	/	/	/
chr1	93301890	+	6125	RPL5	3	22	0.12	0	0	0	/	/	/
chr1	93301907	+	6125	RPL5	3	21	0.125	3	27	0.1	/	/	/
chr1	93301908	+	6125	RPL5	3	22	0.12	0	0	0	/	/	/
chr1	93301909	+	6125	RPL5	3	20	0.13	3	26	0.103	/	/	/
chr1	93303138	+	6125	RPL5	2	13	0.133	2	15	0.118	/	/	/
chr1	93303142	+	6125	RPL5	2	14	0.125	2	16	0.111	/	/	/
chr1	93303149	+	6125	RPL5	2	13	0.133	2	15	0.118	/	/	/
chr1	93303154	+	6125	RPL5	2	13	0.133	2	15	0.118	/	/	/
chr1	93303156	+	6125	RPL5	2	14	0.125	2	16	0.111	/	/	/
chr1	93303158	+	6125	RPL5	2	14	0.125	2	16	0.111	/	/	/
chr1	93303163	+	6125	RPL5	2	14	0.125	2	16	0.111	/	/	/
chr1	93303172	+	6125	RPL5	2	14	0.125	2	16	0.111	/	/	/
chr1	93303175	+	6125	RPL5	2	13	0.133	2	15	0.118	/	/	/
chr1	93303180	+	6125	RPL5	2	14	0.125	2	16	0.111	/	/	/
chr1	93303182	+	6125	RPL5	2	14	0.125	2	16	0.111	/	/	/
chr1	93303183	+	6125	RPL5	2	17	0.105	0	0	0	/	/	/
chr1	93303187	+	6125	RPL5	2	16	0.111	2	18	0.1	/	/	/
chr1	93306130	+	6125	RPL5	2	13	0.133	2	15	0.118	/	/	/
chr1	93306132	+	6125	RPL5	2	12	0.143	2	14	0.125	/	/	/
chr1	93306136	+	6125	RPL5	2	10	0.167	2	12	0.143	/	/	/
chr1	93306139	+	6125	RPL5	2	11	0.154	2	15	0.118	/	/	/
chr1	93306144	+	6125	RPL5	2	11	0.154	2	15	0.118	/	/	/
chr1	93306153	+	6125	RPL5	2	12	0.143	2	16	0.111	/	/	/
chr1	93306154	+	6125	RPL5	2	12	0.143	2	16	0.111	/	/	/
chr1	93306158	+	6125	RPL5	2	12	0.143	2	16	0.111	/	/	/
chr1	115267923	-	7812	CSDE1	2	10	0.167	2	16	0.111	/	/	/
chr1	115267929	-	7812	CSDE1	2	11	0.154	2	16	0.111	/	/	/
chr1	115267930	-	7812	CSDE1	2	12	0.143	2	17	0.105	/	/	/
chr1	115267946	-	7812	CSDE1	2	12	0.143	2	16	0.111	/	/	/
chr1	115267948	-	7812	CSDE1	2	11	0.154	2	16	0.111	/	/	/
chr1	115268834	-	7812	CSDE1	2	11	0.154	2	16	0.111	/	/	/
chr1	115268839	-	7812	CSDE1	2	12	0.143	2	17	0.105	/	/	/
chr1	115268840	-	7812	CSDE1	2	12	0.143	2	17	0.105	/	/	/
chr1	115268846	-	7812	CSDE1	2	12	0.143	2	17	0.105	/	/	/
chr1	115268860	-	7812	CSDE1	2	12	0.143	2	17	0.105	/	/	/
chr1	115268864	-	7812	CSDE1	2	12	0.143	2	15	0.118	/	/	/
chr1	115268865	-	7812	CSDE1	2	12	0.143	2	15	0.118	/	/	/
chr1	145439042	+	10628	TXNIP	2	18	0.1	0	0	0	/	/	/
chr1	145439046	+	10628	TXNIP	2	18	0.1	0	0	0	/	/	/
chr1	145439047	+	10628	TXNIP	2	18	0.1	0	0	0	/	/	/
chr1	150551338	-	4170	MCL1	7	9	0.438	7	11	0.389	1	1	0.411765
chr1	150551580	-	4170	MCL1	1	9	0.1	1	9	0.1	/	/	/
chr1	150551582	-	4170	MCL1	1	9	0.1	0	0	0	/	/	/
chr1	150551583	-	4170	MCL1	1	9	0.1	1	9	0.1	/	/	/
chr1	150551594	-	4170	MCL1	1	9	0.1	0	0	0	/	/	/
chr1	151025549	-	56882	CDC42SE1	1	9	0.1	0	0	0	/	/	/
chr1	151025552	-	56882	CDC42SE1	1	9	0.1	0	0	0	/	/	/
chr1	151025560	-	56882	CDC42SE1	1	9	0.1	0	0	0	/	/	/
chr1	151025561	-	56882	CDC42SE1	1	9	0.1	0	0	0	/	/	/
chr1	151025562	-	56882	CDC42SE1	1	9	0.1	0	0	0	/	/	/
chr1	153516337	-	6275	S100A4	8	8	0.615	8	15	0.348	1	1	0.444444
chr1	153926080	-	200186	CRTC2	11	11	1	11	11	1	1	1	1
chr1	153963591	+	6232	RPS27	2	14	0.125	0	0	0	/	/	/
chr1	153963593	+	6232	RPS27	2	13	0.133	0	0	0	/	/	/
chr1	153963595	+	6232	RPS27	2	14	0.125	0	0	0	/	/	/
chr1	153963603	+	6232	RPS27	2	14	0.125	0	0	0	/	/	/
chr1	153963605	+	6232	RPS27	2	14	0.125	0	0	0	/	/	/
chr1	153963606	+	6232	RPS27	2	14	0.125	0	0	0	/	/	/
chr1	153963609	+	6232	RPS27	2	14	0.125	0	0	0	/	/	/
chr1	153963612	+	6232	RPS27	2	14	0.125	0	0	0	/	/	/
chr1	153963613	+	6232	RPS27	2	14	0.125	0	0	0	/	/	/
chr1	153963614	+	6232	RPS27	2	14	0.125	0	0	0	/	/	/
chr1	153963616	+	6232	RPS27	2	14	0.125	0	0	0	/	/	/
chr1	153963618	+	6232	RPS27	2	13	0.133	0	0	0	/	/	/
chr1	153963619	+	6232	RPS27	2	14	0.125	0	0	0	/	/	/
chr1	153963641	+	6232	RPS27	2	9	0.182	2	8	0.2	/	/	/
chr1	153963651	+	6232	RPS27	2	10	0.167	2	10	0.167	/	/	/
chr1	153963653	+	6232	RPS27	2	8	0.2	2	8	0.2	/	/	/
chr1	153963654	+	6232	RPS27	2	8	0.2	2	8	0.2	/	/	/
chr1	153963668	+	6232	RPS27	2	8	0.2	2	10	0.167	/	/	/
chr1	153963673	+	6232	RPS27	2	8	0.2	2	10	0.167	/	/	/
chr1	153963674	+	6232	RPS27	2	8	0.2	2	10	0.167	/	/	/
chr1	153963677	+	6232	RPS27	2	8	0.2	2	10	0.167	/	/	/
chr1	153963680	+	6232	RPS27	2	11	0.154	2	13	0.133	/	/	/
chr1	153963695	+	6232	RPS27	2	8	0.2	0	0	0	/	/	/
chr1	153963696	+	6232	RPS27	2	11	0.154	0	0	0	/	/	/
chr1	153963697	+	6232	RPS27	2	11	0.154	0	0	0	/	/	/
chr1	153964046	+	6232	RPS27	2	10	0.167	0	0	0	/	/	/
chr1	153964055	+	6232	RPS27	2	11	0.154	0	0	0	/	/	/
chr1	153964057	+	6232	RPS27	2	11	0.154	0	0	0	/	/	/
chr1	154920124	-	57326	PBXIP1	2	14	0.125	2	13	0.133	/	/	/
chr1	226567307	-	142	PARP1	2	12	0.143	2	12	0.143	/	/	/
chr1	226567309	-	142	PARP1	2	11	0.154	2	11	0.154	/	/	/
chr1	226567330	-	142	PARP1	2	12	0.143	2	12	0.143	/	/	/
chr1	226567335	-	142	PARP1	2	12	0.143	2	12	0.143	/	/	/
chr1	226567338	-	142	PARP1	2	11	0.154	2	11	0.154	/	/	/
chr1	226567633	-	142	PARP1	2	12	0.143	2	12	0.143	/	/	/
chr1	226567638	-	142	PARP1	2	10	0.167	2	9	0.182	/	/	/
chr1	226567639	-	142	PARP1	2	10	0.167	2	9	0.182	/	/	/
chr1	226567645	-	142	PARP1	2	12	0.143	2	12	0.143	/	/	/
chr1	226567654	-	142	PARP1	2	12	0.143	2	12	0.143	/	/	/
chr1	226567655	-	142	PARP1	2	12	0.143	2	12	0.143	/	/	/
chr1	226567657	-	142	PARP1	2	12	0.143	2	12	0.143	/	/	/
chr1	226567659	-	142	PARP1	2	11	0.154	2	11	0.154	/	/	/
chr1	226567661	-	142	PARP1	2	12	0.143	2	12	0.143	/	/	/
chr1	226567664	-	142	PARP1	2	9	0.182	2	9	0.182	/	/	/
chr10	17271740	+	7431	VIM	5	5	0.5	6	11	0.353	1	1	0.407407
chr10	17271743	+	7431	VIM	5	6	0.455	6	14	0.3	1	1	0.354839
chr10	17271749	+	7431	VIM	4	8	0.333	5	16	0.238	/	1	/
chr10	17271757	+	7431	VIM	4	8	0.333	4	18	0.182	/	/	/
chr10	17271758	+	7431	VIM	4	9	0.308	5	19	0.208	/	1	/
chr10	17271760	+	7431	VIM	4	7	0.364	5	16	0.238	/	1	/
chr10	17271763	+	7431	VIM	3	8	0.273	4	18	0.182	/	/	/
chr10	17271765	+	7431	VIM	3	9	0.25	4	18	0.182	/	/	/
chr10	17271766	+	7431	VIM	3	9	0.25	4	19	0.174	/	/	/
chr10	17271769	+	7431	VIM	3	8	0.273	4	18	0.182	/	/	/
chr10	17271775	+	7431	VIM	3	8	0.273	5	17	0.227	/	1	/
chr10	17271778	+	7431	VIM	3	8	0.273	5	17	0.227	/	1	/
chr10	17271787	+	7431	VIM	3	10	0.231	4	19	0.174	/	/	/
chr10	17271790	+	7431	VIM	2	9	0.182	3	17	0.15	/	/	/
chr10	17271791	+	7431	VIM	2	9	0.182	4	18	0.182	/	/	/
chr10	17271797	+	7431	VIM	3	9	0.25	5	17	0.227	/	1	/
chr10	17271800	+	7431	VIM	3	15	0.167	5	23	0.179	/	1	/
chr10	17271811	+	7431	VIM	3	14	0.176	5	21	0.192	/	1	/
chr10	17271812	+	7431	VIM	3	13	0.188	5	20	0.2	/	1	/
chr10	17271815	+	7431	VIM	3	13	0.188	5	20	0.2	/	1	/
chr10	17271819	+	7431	VIM	3	11	0.214	5	18	0.217	/	1	/
chr10	17271820	+	7431	VIM	3	12	0.2	5	19	0.208	/	1	/
chr10	17271824	+	7431	VIM	3	13	0.188	5	19	0.208	/	1	/
chr10	17271826	+	7431	VIM	3	14	0.176	5	21	0.192	/	1	/
chr10	17271830	+	7431	VIM	2	14	0.125	4	20	0.167	/	/	/
chr10	17271833	+	7431	VIM	3	15	0.167	5	20	0.2	/	1	/
chr10	17271835	+	7431	VIM	3	15	0.167	5	21	0.192	/	1	/
chr10	17271841	+	7431	VIM	3	10	0.231	5	15	0.25	/	1	/
chr10	17271842	+	7431	VIM	3	13	0.188	6	18	0.25	/	1	/
chr10	17271847	+	7431	VIM	3	16	0.158	5	20	0.2	/	1	/
chr10	17271852	+	7431	VIM	2	17	0.105	4	20	0.167	/	/	/
chr10	17271854	+	7431	VIM	2	17	0.105	4	20	0.167	/	/	/
chr10	17271857	+	7431	VIM	2	17	0.105	4	20	0.167	/	/	/
chr10	17272707	+	7431	VIM	1	9	0.1	0	0	0	/	/	/
chr10	17275594	+	7431	VIM	2	8	0.2	0	0	0	/	/	/
chr10	17275599	+	7431	VIM	2	10	0.167	0	0	0	/	/	/
chr10	17275604	+	7431	VIM	3	9	0.25	2	15	0.118	/	/	/
chr10	17275608	+	7431	VIM	3	8	0.273	2	14	0.125	/	/	/
chr10	17275610	+	7431	VIM	3	8	0.273	2	13	0.133	/	/	/
chr10	17275613	+	7431	VIM	3	8	0.273	2	14	0.125	/	/	/
chr10	17275618	+	7431	VIM	3	8	0.273	2	14	0.125	/	/	/
chr10	17275638	+	7431	VIM	3	7	0.3	2	14	0.125	/	/	/
chr10	17277175	+	7431	VIM	3	7	0.3	0	0	0	/	/	/
chr10	17277176	+	7431	VIM	3	7	0.3	0	0	0	/	/	/
chr10	17277177	+	7431	VIM	3	7	0.3	5	26	0.161	/	1	/
chr10	17277183	+	7431	VIM	4	6	0.4	4	27	0.129	/	/	/
chr10	17277186	+	7431	VIM	3	7	0.3	4	28	0.125	/	/	/
chr10	17277289	+	7431	VIM	2	14	0.125	0	0	0	/	/	/
chr10	17277291	+	7431	VIM	2	15	0.118	0	0	0	/	/	/
chr10	17277294	+	7431	VIM	2	14	0.125	0	0	0	/	/	/
chr10	17277369	+	7431	VIM	4	8	0.333	8	17	0.32	/	1	/
chr10	32345132	-	3799	KIF5B	2	8	0.2	2	8	0.2	/	/	/
chr10	33208935	-	3688	ITGB1	1	9	0.1	0	0	0	/	/	/
chr10	33208942	-	3688	ITGB1	1	9	0.1	0	0	0	/	/	/
chr10	33208943	-	3688	ITGB1	1	9	0.1	0	0	0	/	/	/
chr10	64968327	-	221037	JMJD1C	1	9	0.1	0	0	0	/	/	/
chr10	64968328	-	221037	JMJD1C	1	9	0.1	0	0	0	/	/	/
chr10	64968329	-	221037	JMJD1C	1	9	0.1	0	0	0	/	/	/
chr10	64968350	-	221037	JMJD1C	1	9	0.1	0	0	0	/	/	/
chr10	64968353	-	221037	JMJD1C	1	9	0.1	0	0	0	/	/	/
chr10	64968359	-	221037	JMJD1C	1	9	0.1	0	0	0	/	/	/
chr10	64968363	-	221037	JMJD1C	1	9	0.1	0	0	0	/	/	/
chr10	64968365	-	221037	JMJD1C	1	9	0.1	0	0	0	/	/	/
chr10	64968375	-	221037	JMJD1C	1	9	0.1	0	0	0	/	/	/
chr10	64968381	-	221037	JMJD1C	1	9	0.1	0	0	0	/	/	/
chr10	64968397	-	221037	JMJD1C	1	9	0.1	0	0	0	/	/	/
chr10	64968404	-	221037	JMJD1C	2	9	0.182	0	0	0	/	/	/
chr10	64968405	-	221037	JMJD1C	2	8	0.2	0	0	0	/	/	/
chr10	64968406	-	221037	JMJD1C	2	9	0.182	0	0	0	/	/	/
chr10	64968407	-	221037	JMJD1C	2	9	0.182	0	0	0	/	/	/
chr10	64968409	-	221037	JMJD1C	2	9	0.182	0	0	0	/	/	/
chr10	64968410	-	221037	JMJD1C	2	9	0.182	0	0	0	/	/	/
chr10	64968416	-	221037	JMJD1C	1	9	0.1	0	0	0	/	/	/
chr10	64968422	-	221037	JMJD1C	2	9	0.182	0	0	0	/	/	/
chr10	64968433	-	221037	JMJD1C	2	9	0.182	0	0	0	/	/	/
chr10	64968434	-	221037	JMJD1C	2	8	0.2	0	0	0	/	/	/
chr10	64968446	-	221037	JMJD1C	2	9	0.182	0	0	0	/	/	/
chr10	64968452	-	221037	JMJD1C	1	9	0.1	0	0	0	/	/	/
chr10	64968456	-	221037	JMJD1C	2	9	0.182	0	0	0	/	/	/
chr10	73576735	-	5660	PSAP	2	10	0.167	0	0	0	/	/	/
chr10	73576738	-	5660	PSAP	2	9	0.182	0	0	0	/	/	/
chr10	73576743	-	5660	PSAP	2	10	0.167	0	0	0	/	/	/
chr10	73576751	-	5660	PSAP	2	10	0.167	0	0	0	/	/	/
chr10	73576753	-	5660	PSAP	2	11	0.154	0	0	0	/	/	/
chr10	73576755	-	5660	PSAP	2	11	0.154	0	0	0	/	/	/
chr10	73576756	-	5660	PSAP	2	10	0.167	0	0	0	/	/	/
chr10	73576761	-	5660	PSAP	2	9	0.182	0	0	0	/	/	/
chr10	73576762	-	5660	PSAP	2	9	0.182	0	0	0	/	/	/
chr10	73576766	-	5660	PSAP	2	8	0.2	0	0	0	/	/	/
chr10	73576769	-	5660	PSAP	3	8	0.273	0	0	0	/	/	/
chr10	73576770	-	5660	PSAP	3	9	0.25	0	0	0	/	/	/
chr10	73576771	-	5660	PSAP	3	8	0.273	0	0	0	/	/	/
chr10	73576773	-	5660	PSAP	3	7	0.3	0	0	0	/	/	/
chr10	73576774	-	5660	PSAP	3	8	0.273	0	0	0	/	/	/
chr10	73576775	-	5660	PSAP	3	8	0.273	0	0	0	/	/	/
chr10	73576781	-	5660	PSAP	3	7	0.3	0	0	0	/	/	/
chr10	73576786	-	5660	PSAP	2	8	0.2	0	0	0	/	/	/
chr10	73576787	-	5660	PSAP	3	8	0.273	0	0	0	/	/	/
chr10	73576788	-	5660	PSAP	3	8	0.273	0	0	0	/	/	/
chr10	73576791	-	5660	PSAP	2	8	0.2	0	0	0	/	/	/
chr10	73577215	-	5660	PSAP	3	11	0.214	0	0	0	/	/	/
chr10	73578382	-	5660	PSAP	2	15	0.118	0	0	0	/	/	/
chr10	73578383	-	5660	PSAP	2	14	0.125	0	0	0	/	/	/
chr10	73578387	-	5660	PSAP	2	13	0.133	0	0	0	/	/	/
chr10	73578390	-	5660	PSAP	2	16	0.111	0	0	0	/	/	/
chr10	73578396	-	5660	PSAP	2	16	0.111	0	0	0	/	/	/
chr10	73578403	-	5660	PSAP	2	16	0.111	0	0	0	/	/	/
chr10	73578404	-	5660	PSAP	2	18	0.1	0	0	0	/	/	/
chr10	73578410	-	5660	PSAP	2	18	0.1	0	0	0	/	/	/
chr10	73578413	-	5660	PSAP	2	17	0.105	0	0	0	/	/	/
chr10	73578417	-	5660	PSAP	2	17	0.105	0	0	0	/	/	/
chr10	73578418	-	5660	PSAP	2	18	0.1	0	0	0	/	/	/
chr10	73578419	-	5660	PSAP	2	16	0.111	0	0	0	/	/	/
chr10	73578438	-	5660	PSAP	2	8	0.2	0	0	0	/	/	/
chr10	73578830	-	5660	PSAP	5	5	0.5	5	21	0.192	1	1	0.277778
chr10	73578852	-	5660	PSAP	2	8	0.2	0	0	0	/	/	/
chr10	73578862	-	5660	PSAP	2	9	0.182	0	0	0	/	/	/
chr10	73579224	-	5660	PSAP	2	9	0.182	0	0	0	/	/	/
chr10	73579230	-	5660	PSAP	2	10	0.167	0	0	0	/	/	/
chr10	73579231	-	5660	PSAP	2	10	0.167	0	0	0	/	/	/
chr10	73579235	-	5660	PSAP	2	10	0.167	0	0	0	/	/	/
chr10	73579236	-	5660	PSAP	2	9	0.182	0	0	0	/	/	/
chr10	73579237	-	5660	PSAP	2	9	0.182	0	0	0	/	/	/
chr10	73579241	-	5660	PSAP	2	10	0.167	0	0	0	/	/	/
chr10	73579242	-	5660	PSAP	2	10	0.167	0	0	0	/	/	/
chr10	73579245	-	5660	PSAP	1	9	0.1	0	0	0	/	/	/
chr10	73579246	-	5660	PSAP	1	9	0.1	0	0	0	/	/	/
chr10	73579249	-	5660	PSAP	2	8	0.2	0	0	0	/	/	/
chr10	73579252	-	5660	PSAP	2	8	0.2	0	0	0	/	/	/
chr10	73579255	-	5660	PSAP	2	8	0.2	0	0	0	/	/	/
chr10	73579268	-	5660	PSAP	2	8	0.2	0	0	0	/	/	/
chr10	73579271	-	5660	PSAP	2	8	0.2	0	0	0	/	/	/
chr10	73579608	-	5660	PSAP	3	8	0.273	3	16	0.158	/	/	/
chr10	73587829	-	5660	PSAP	2	8	0.2	0	0	0	/	/	/
chr10	73587833	-	5660	PSAP	2	8	0.2	0	0	0	/	/	/
chr10	73587834	-	5660	PSAP	2	8	0.2	0	0	0	/	/	/
chr10	73587840	-	5660	PSAP	2	8	0.2	0	0	0	/	/	/
chr10	73587841	-	5660	PSAP	2	8	0.2	0	0	0	/	/	/
chr10	73587843	-	5660	PSAP	2	8	0.2	0	0	0	/	/	/
chr10	73587844	-	5660	PSAP	2	8	0.2	0	0	0	/	/	/
chr10	73587846	-	5660	PSAP	2	8	0.2	0	0	0	/	/	/
chr10	73587849	-	5660	PSAP	2	8	0.2	0	0	0	/	/	/
chr10	73587862	-	5660	PSAP	1	9	0.1	0	0	0	/	/	/
chr10	73587867	-	5660	PSAP	1	9	0.1	0	0	0	/	/	/
chr10	73587870	-	5660	PSAP	1	9	0.1	0	0	0	/	/	/
chr10	73591640	-	5660	PSAP	2	16	0.111	0	0	0	/	/	/
chr10	73591660	-	5660	PSAP	2	18	0.1	0	0	0	/	/	/
chr10	73591663	-	5660	PSAP	2	18	0.1	0	0	0	/	/	/
chr10	73591671	-	5660	PSAP	3	21	0.125	0	0	0	/	/	/
chr10	73591672	-	5660	PSAP	3	21	0.125	0	0	0	/	/	/
chr10	73594133	-	5660	PSAP	3	21	0.125	0	0	0	/	/	/
chr10	73594136	-	5660	PSAP	3	22	0.12	0	0	0	/	/	/
chr10	73594141	-	5660	PSAP	3	17	0.15	0	0	0	/	/	/
chr10	73594150	-	5660	PSAP	3	17	0.15	0	0	0	/	/	/
chr10	73594151	-	5660	PSAP	3	17	0.15	0	0	0	/	/	/
chr10	73594155	-	5660	PSAP	3	16	0.158	0	0	0	/	/	/
chr10	73594158	-	5660	PSAP	3	16	0.158	0	0	0	/	/	/
chr10	73594159	-	5660	PSAP	3	17	0.15	0	0	0	/	/	/
chr10	73594162	-	5660	PSAP	3	17	0.15	0	0	0	/	/	/
chr10	73594164	-	5660	PSAP	3	17	0.15	0	0	0	/	/	/
chr10	73594172	-	5660	PSAP	4	14	0.222	0	0	0	/	/	/
chr10	73594177	-	5660	PSAP	4	15	0.211	6	44	0.12	/	1	/
chr10	73594180	-	5660	PSAP	4	17	0.19	0	0	0	/	/	/
chr10	73594183	-	5660	PSAP	4	19	0.174	0	0	0	/	/	/
chr10	73594184	-	5660	PSAP	4	19	0.174	0	0	0	/	/	/
chr10	73594187	-	5660	PSAP	4	15	0.211	0	0	0	/	/	/
chr10	73594190	-	5660	PSAP	4	17	0.19	0	0	0	/	/	/
chr10	73594203	-	5660	PSAP	4	8	0.333	4	24	0.143	/	/	/
chr10	73594204	-	5660	PSAP	4	7	0.364	4	25	0.138	/	/	/
chr10	75573146	-	818	CAMK2G	1	9	0.1	1	9	0.1	/	/	/
chr10	103577891	-	10724	MGEA5	12	12	1	12	12	1	1	1	1
chr10	105727159	+	9748	SLK	15	15	1	15	15	0.714	1	1	0.833333
chr10	105727160	+	9748	SLK	14	14	1	14	14	0.7	1	1	0.823529
chr10	105727162	+	9748	SLK	14	14	1	14	14	0.737	1	1	0.848485
chr10	105727163	+	9748	SLK	15	15	1	15	15	0.714	1	1	0.833333
chr11	811602	+	6181	RPLP2	3	7	0.3	3	17	0.15	/	/	/
chr11	811623	+	6181	RPLP2	3	8	0.273	0	0	0	/	/	/
chr11	1901407	+	4046	LSP1	6	10	0.375	6	12	0.333	1	1	0.352941
chr11	12281357	+	9645	MICAL2	42	42	1	42	42	1	1	1	1
chr11	35250730	+	960	CD44	1	9	0.1	0	0	0	/	/	/
chr11	35250737	+	960	CD44	1	9	0.1	0	0	0	/	/	/
chr11	35250748	+	960	CD44	1	9	0.1	0	0	0	/	/	/
chr11	35250770	+	960	CD44	1	9	0.1	0	0	0	/	/	/
chr11	48142642	+	5795	PTPRJ	1	9	0.1	1	9	0.1	/	/	/
chr11	61732225	-	2495	FTH1	4	6	0.4	4	6	0.4	/	/	/
chr11	61732226	-	2495	FTH1	3	7	0.3	3	7	0.3	/	/	/
chr11	61732227	-	2495	FTH1	3	8	0.273	3	8	0.273	/	/	/
chr11	61732229	-	2495	FTH1	4	8	0.333	4	8	0.333	/	/	/
chr11	61732231	-	2495	FTH1	4	7	0.364	4	9	0.308	/	/	/
chr11	61732280	-	2495	FTH1	2	9	0.182	2	12	0.143	/	/	/
chr11	61732282	-	2495	FTH1	7	7	0.538	7	12	0.368	1	1	0.424242
chr11	61732289	-	2495	FTH1	3	15	0.167	3	24	0.111	/	/	/
chr11	61732290	-	2495	FTH1	3	16	0.158	3	24	0.111	/	/	/
chr11	61732295	-	2495	FTH1	3	17	0.15	3	26	0.103	/	/	/
chr11	61732297	-	2495	FTH1	3	16	0.158	3	25	0.107	/	/	/
chr11	61732298	-	2495	FTH1	3	15	0.167	3	24	0.111	/	/	/
chr11	61732313	-	2495	FTH1	4	13	0.235	4	23	0.148	/	/	/
chr11	61732316	-	2495	FTH1	5	13	0.278	5	23	0.179	1	1	0.217391
chr11	61732317	-	2495	FTH1	5	14	0.263	5	24	0.172	1	1	0.208333
chr11	61732327	-	2495	FTH1	6	12	0.333	6	24	0.2	1	1	0.25
chr11	61732336	-	2495	FTH1	6	14	0.3	6	26	0.188	1	1	0.230769
chr11	61732337	-	2495	FTH1	7	14	0.333	7	26	0.212	1	1	0.259259
chr11	61732342	-	2495	FTH1	7	13	0.35	7	25	0.219	1	1	0.269231
chr11	61732344	-	2495	FTH1	7	15	0.318	7	27	0.206	1	1	0.25
chr11	61732352	-	2495	FTH1	5	12	0.294	5	24	0.172	1	1	0.217391
chr11	61732355	-	2495	FTH1	7	14	0.333	7	26	0.212	1	1	0.259259
chr11	61732461	-	2495	FTH1	8	14	0.364	8	24	0.25	1	1	0.296296
chr11	61732462	-	2495	FTH1	9	13	0.409	9	23	0.281	1	1	0.333333
chr11	61732463	-	2495	FTH1	10	15	0.4	10	26	0.278	1	1	0.327869
chr11	61732464	-	2495	FTH1	9	13	0.409	9	24	0.273	1	1	0.327273
chr11	61732465	-	2495	FTH1	10	13	0.435	10	24	0.294	1	1	0.350877
chr11	61732474	-	2495	FTH1	15	15	0.5	15	26	0.366	1	1	0.422535
chr11	61732478	-	2495	FTH1	14	14	0.519	14	22	0.389	1	1	0.444444
chr11	61732480	-	2495	FTH1	17	17	0.567	17	22	0.436	1	1	0.492754
chr11	61732481	-	2495	FTH1	17	17	0.567	17	22	0.436	1	1	0.492754
chr11	61732485	-	2495	FTH1	18	18	0.6	18	21	0.462	1	1	0.521739
chr11	61732489	-	2495	FTH1	17	17	0.567	17	22	0.436	1	1	0.492754
chr11	61732491	-	2495	FTH1	21	21	0.583	21	24	0.467	1	1	0.518519
chr11	61732494	-	2495	FTH1	18	18	0.6	18	21	0.462	1	1	0.521739
chr11	61732500	-	2495	FTH1	19	19	0.594	19	22	0.463	1	1	0.520548
chr11	61732503	-	2495	FTH1	19	19	0.594	19	22	0.463	1	1	0.520548
chr11	61732505	-	2495	FTH1	18	18	0.562	18	23	0.439	1	1	0.493151
chr11	61732509	-	2495	FTH1	19	19	0.576	19	23	0.452	1	1	0.506667
chr11	61732530	-	2495	FTH1	20	20	1	20	20	0.769	1	1	0.869565
chr11	61732535	-	2495	FTH1	22	22	1	22	22	0.786	1	1	0.88
chr11	61732547	-	2495	FTH1	19	19	1	19	19	0.76	1	1	0.863636
chr11	61732554	-	2495	FTH1	21	21	1	21	21	0.808	1	1	0.893617
chr11	61732558	-	2495	FTH1	23	23	1	23	23	0.885	1	1	0.938776
chr11	61732567	-	2495	FTH1	20	20	1	20	20	0.833	1	1	0.909091
chr11	61732576	-	2495	FTH1	24	24	0.857	24	28	0.462	1	1	0.6
chr11	61732580	-	2495	FTH1	22	22	0.846	22	31	0.415	1	1	0.556962
chr11	61732581	-	2495	FTH1	23	23	0.852	23	31	0.426	1	1	0.567901
chr11	61732844	-	2495	FTH1	19	19	0.826	19	31	0.38	1	1	0.520548
chr11	61732852	-	2495	FTH1	18	18	0.818	18	31	0.367	1	1	0.507042
chr11	61732855	-	2495	FTH1	17	17	0.81	17	30	0.362	1	1	0.5
chr11	61732856	-	2495	FTH1	18	18	0.818	18	32	0.36	1	1	0.5
chr11	61732859	-	2495	FTH1	18	18	0.818	18	31	0.367	1	1	0.507042
chr11	61732864	-	2495	FTH1	17	17	0.81	17	31	0.354	1	1	0.492754
chr11	61732865	-	2495	FTH1	16	16	0.8	16	31	0.34	1	1	0.477612
chr11	61732873	-	2495	FTH1	13	13	0.765	13	30	0.302	1	1	0.433333
chr11	61732876	-	2495	FTH1	13	13	0.765	13	32	0.289	1	1	0.419355
chr11	61732877	-	2495	FTH1	13	13	0.765	13	32	0.289	1	1	0.419355
chr11	61732882	-	2495	FTH1	14	14	0.778	14	31	0.311	1	1	0.444444
chr11	61732885	-	2495	FTH1	14	14	0.778	14	31	0.311	1	1	0.444444
chr11	61732894	-	2495	FTH1	10	10	0.714	10	27	0.27	1	1	0.392157
chr11	61732902	-	2495	FTH1	9	9	0.692	9	27	0.25	1	1	0.367347
chr11	61732906	-	2495	FTH1	10	10	0.714	10	25	0.286	1	1	0.408163
chr11	61732921	-	2495	FTH1	10	10	1	10	21	0.323	1	1	0.487805
chr11	61732923	-	2495	FTH1	10	10	1	10	21	0.323	1	1	0.487805
chr11	61732927	-	2495	FTH1	10	10	1	10	22	0.312	1	1	0.47619
chr11	61732928	-	2495	FTH1	10	10	1	10	22	0.312	1	1	0.47619
chr11	61732930	-	2495	FTH1	10	10	1	10	22	0.312	1	1	0.47619
chr11	61732933	-	2495	FTH1	10	10	1	10	23	0.303	1	1	0.465116
chr11	61734941	-	2495	FTH1	10	10	1	10	10	0.714	1	1	0.833333
chr11	61734942	-	2495	FTH1	10	10	1	10	10	0.714	1	1	0.833333
chr11	61734944	-	2495	FTH1	10	10	1	10	10	0.714	1	1	0.833333
chr11	61734948	-	2495	FTH1	10	10	1	10	10	0.667	1	1	0.8
chr11	61734950	-	2495	FTH1	10	10	1	10	10	0.625	1	1	0.769231
chr11	61734952	-	2495	FTH1	10	10	1	10	10	0.588	1	1	0.740741
chr11	61734953	-	2495	FTH1	10	10	1	10	10	0.588	1	1	0.740741
chr11	61734955	-	2495	FTH1	10	10	1	10	10	0.625	1	1	0.769231
chr11	61734956	-	2495	FTH1	10	10	1	10	10	0.625	1	1	0.769231
chr11	61734960	-	2495	FTH1	10	10	1	10	10	0.667	1	1	0.8
chr11	61734961	-	2495	FTH1	10	10	1	10	10	0.625	1	1	0.769231
chr11	61734962	-	2495	FTH1	10	10	1	10	10	0.667	1	1	0.8
chr11	61734968	-	2495	FTH1	10	10	1	10	10	0.588	1	1	0.740741
chr11	61734969	-	2495	FTH1	10	10	1	10	10	0.625	1	1	0.769231
chr11	61734973	-	2495	FTH1	10	10	1	10	10	0.588	1	1	0.740741
chr11	61734977	-	2495	FTH1	10	10	1	10	10	0.625	1	1	0.769231
chr11	61734979	-	2495	FTH1	10	10	1	10	10	0.588	1	1	0.740741
chr11	61734981	-	2495	FTH1	10	10	1	10	10	0.625	1	1	0.769231
chr11	61734983	-	2495	FTH1	10	10	1	10	10	0.588	1	1	0.740741
chr11	61734985	-	2495	FTH1	10	10	1	10	10	0.625	1	1	0.769231
chr11	61734986	-	2495	FTH1	10	10	1	10	10	0.588	1	1	0.740741
chr11	61734991	-	2495	FTH1	10	10	1	10	10	0.588	1	1	0.740741
chr11	61734993	-	2495	FTH1	10	10	1	10	10	0.588	1	1	0.740741
chr11	61734994	-	2495	FTH1	10	10	1	10	10	0.625	1	1	0.769231
chr11	61734996	-	2495	FTH1	10	10	1	10	10	0.625	1	1	0.769231
chr11	61734999	-	2495	FTH1	10	10	1	10	10	0.588	1	1	0.740741
chr11	61735000	-	2495	FTH1	10	10	1	10	10	0.588	1	1	0.740741
chr11	61735002	-	2495	FTH1	10	10	1	10	10	0.588	1	1	0.740741
chr11	61735004	-	2495	FTH1	10	10	1	10	10	0.667	1	1	0.8
chr11	62284724	-	79026	AHNAK	2	10	0.167	0	0	0	/	/	/
chr11	62284725	-	79026	AHNAK	2	10	0.167	0	0	0	/	/	/
chr11	62284729	-	79026	AHNAK	2	10	0.167	0	0	0	/	/	/
chr11	62284730	-	79026	AHNAK	2	10	0.167	0	0	0	/	/	/
chr11	62284744	-	79026	AHNAK	2	10	0.167	0	0	0	/	/	/
chr11	62284745	-	79026	AHNAK	2	10	0.167	0	0	0	/	/	/
chr11	62284753	-	79026	AHNAK	2	10	0.167	0	0	0	/	/	/
chr11	62284759	-	79026	AHNAK	2	10	0.167	2	16	0.111	/	/	/
chr11	62284760	-	79026	AHNAK	2	10	0.167	2	17	0.105	/	/	/
chr11	62284770	-	79026	AHNAK	2	9	0.182	2	14	0.125	/	/	/
chr11	62284774	-	79026	AHNAK	2	10	0.167	2	15	0.118	/	/	/
chr11	62284781	-	79026	AHNAK	2	10	0.167	2	14	0.125	/	/	/
chr11	62296538	-	79026	AHNAK	2	8	0.2	0	0	0	/	/	/
chr11	62296539	-	79026	AHNAK	2	8	0.2	0	0	0	/	/	/
chr11	62296543	-	79026	AHNAK	2	8	0.2	0	0	0	/	/	/
chr11	62296546	-	79026	AHNAK	2	8	0.2	0	0	0	/	/	/
chr11	62296552	-	79026	AHNAK	2	8	0.2	0	0	0	/	/	/
chr11	62296553	-	79026	AHNAK	2	8	0.2	0	0	0	/	/	/
chr11	62296554	-	79026	AHNAK	2	8	0.2	0	0	0	/	/	/
chr11	62296556	-	79026	AHNAK	2	8	0.2	0	0	0	/	/	/
chr11	62296573	-	79026	AHNAK	2	8	0.2	0	0	0	/	/	/
chr11	62296574	-	79026	AHNAK	2	8	0.2	0	0	0	/	/	/
chr11	62296588	-	79026	AHNAK	2	8	0.2	0	0	0	/	/	/
chr11	62296589	-	79026	AHNAK	2	8	0.2	0	0	0	/	/	/
chr11	62296591	-	79026	AHNAK	2	8	0.2	0	0	0	/	/	/
chr11	62296610	-	79026	AHNAK	2	8	0.2	2	17	0.105	/	/	/
chr11	62296611	-	79026	AHNAK	2	8	0.2	2	16	0.111	/	/	/
chr11	62298431	-	79026	AHNAK	1	9	0.1	0	0	0	/	/	/
chr11	62298458	-	79026	AHNAK	1	9	0.1	0	0	0	/	/	/
chr11	62298459	-	79026	AHNAK	1	9	0.1	0	0	0	/	/	/
chr11	62298460	-	79026	AHNAK	1	9	0.1	0	0	0	/	/	/
chr11	62299730	-	79026	AHNAK	1	9	0.1	0	0	0	/	/	/
chr11	62299988	-	79026	AHNAK	1	9	0.1	0	0	0	/	/	/
chr11	62300065	-	79026	AHNAK	2	11	0.154	2	12	0.143	/	/	/
chr11	62300066	-	79026	AHNAK	2	11	0.154	2	12	0.143	/	/	/
chr11	62300067	-	79026	AHNAK	1	9	0.1	0	0	0	/	/	/
chr11	62300068	-	79026	AHNAK	2	11	0.154	2	11	0.154	/	/	/
chr11	62300074	-	79026	AHNAK	2	11	0.154	2	12	0.143	/	/	/
chr11	62300087	-	79026	AHNAK	1	9	0.1	0	0	0	/	/	/
chr11	62300088	-	79026	AHNAK	2	11	0.154	2	10	0.167	/	/	/
chr11	62300089	-	79026	AHNAK	2	10	0.167	2	10	0.167	/	/	/
chr11	62300095	-	79026	AHNAK	2	11	0.154	2	10	0.167	/	/	/
chr11	62327612	-	1937	EEF1G	1	9	0.1	0	0	0	/	/	/
chr11	62334393	-	1937	EEF1G	2	9	0.182	2	9	0.182	/	/	/
chr11	62334398	-	1937	EEF1G	2	9	0.182	2	12	0.143	/	/	/
chr11	62334402	-	1937	EEF1G	2	9	0.182	2	11	0.154	/	/	/
chr11	62334403	-	1937	EEF1G	2	15	0.118	2	18	0.1	/	/	/
chr11	62334404	-	1937	EEF1G	2	15	0.118	2	18	0.1	/	/	/
chr11	62334405	-	1937	EEF1G	2	14	0.125	2	17	0.105	/	/	/
chr11	62334411	-	1937	EEF1G	2	13	0.133	2	16	0.111	/	/	/
chr11	62334423	-	1937	EEF1G	3	17	0.15	3	20	0.13	/	/	/
chr11	62334425	-	1937	EEF1G	3	17	0.15	3	20	0.13	/	/	/
chr11	62334441	-	1937	EEF1G	3	18	0.143	3	25	0.107	/	/	/
chr11	62334443	-	1937	EEF1G	3	18	0.143	3	25	0.107	/	/	/
chr11	62334444	-	1937	EEF1G	3	17	0.15	3	24	0.111	/	/	/
chr11	62334446	-	1937	EEF1G	3	18	0.143	3	25	0.107	/	/	/
chr11	62334448	-	1937	EEF1G	4	17	0.19	4	25	0.138	/	/	/
chr11	62334458	-	1937	EEF1G	4	20	0.167	4	26	0.133	/	/	/
chr11	62334459	-	1937	EEF1G	4	21	0.16	4	28	0.125	/	/	/
chr11	62334462	-	1937	EEF1G	4	20	0.167	4	27	0.129	/	/	/
chr11	62334463	-	1937	EEF1G	4	20	0.167	4	26	0.133	/	/	/
chr11	62334464	-	1937	EEF1G	4	19	0.174	4	25	0.138	/	/	/
chr11	62334470	-	1937	EEF1G	4	19	0.174	4	26	0.133	/	/	/
chr11	62334482	-	1937	EEF1G	4	18	0.182	4	25	0.138	/	/	/
chr11	62334880	-	1937	EEF1G	4	18	0.182	4	25	0.138	/	/	/
chr11	62334881	-	1937	EEF1G	4	20	0.167	4	27	0.129	/	/	/
chr11	62334882	-	1937	EEF1G	4	20	0.167	4	26	0.133	/	/	/
chr11	62334898	-	1937	EEF1G	4	11	0.267	4	20	0.167	/	/	/
chr11	62334908	-	1937	EEF1G	3	10	0.231	3	20	0.13	/	/	/
chr11	65266618	+	378938	MALAT1	9	70	0.114	10	90	0.1	1	1	0.106145
chr11	65266621	+	378938	MALAT1	9	73	0.11	0	0	0	1	/	/
chr11	65266624	+	378938	MALAT1	8	70	0.103	0	0	0	1	/	/
chr11	65266639	+	378938	MALAT1	9	81	0.1	0	0	0	1	/	/
chr11	65266649	+	378938	MALAT1	10	68	0.128	11	99	0.1	1	1	0.111702
chr11	65266660	+	378938	MALAT1	11	71	0.134	13	105	0.11	1	1	0.12
chr11	65266665	+	378938	MALAT1	11	51	0.177	13	84	0.134	1	1	0.150943
chr11	65266679	+	378938	MALAT1	9	51	0.15	11	85	0.115	1	1	0.128205
chr11	65266693	+	378938	MALAT1	10	55	0.154	12	89	0.119	1	1	0.13253
chr11	65266721	+	378938	MALAT1	11	43	0.204	12	77	0.135	1	1	0.160839
chr11	65266734	+	378938	MALAT1	8	25	0.242	9	47	0.161	1	1	0.191011
chr11	65266761	+	378938	MALAT1	9	43	0.173	9	68	0.117	1	1	0.139535
chr11	65266767	+	378938	MALAT1	9	42	0.176	9	71	0.113	1	1	0.137405
chr11	65266772	+	378938	MALAT1	8	37	0.178	8	63	0.113	1	1	0.137931
chr11	65266789	+	378938	MALAT1	8	23	0.258	7	38	0.156	1	1	0.197368
chr11	65266792	+	378938	MALAT1	9	27	0.25	8	42	0.16	1	1	0.197674
chr11	65266795	+	378938	MALAT1	7	25	0.219	6	40	0.13	1	1	0.166667
chr11	65266838	+	378938	MALAT1	11	11	0.55	9	13	0.409	1	1	0.47619
chr11	65266841	+	378938	MALAT1	12	12	0.571	10	13	0.435	1	1	0.5
chr11	65266846	+	378938	MALAT1	12	12	0.6	10	10	0.5	1	1	0.55
chr11	65266847	+	378938	MALAT1	8	8	0.5	8	10	0.444	1	1	0.470588
chr11	65266848	+	378938	MALAT1	12	12	0.571	10	13	0.435	1	1	0.5
chr11	65266849	+	378938	MALAT1	10	10	0.556	9	12	0.429	1	1	0.487179
chr11	65266859	+	378938	MALAT1	11	11	0.524	10	12	0.455	1	1	0.488372
chr11	65266860	+	378938	MALAT1	10	11	0.476	9	14	0.391	1	1	0.431818
chr11	65266871	+	378938	MALAT1	11	15	0.423	10	18	0.357	1	1	0.388889
chr11	65266876	+	378938	MALAT1	13	16	0.448	12	19	0.387	1	1	0.416667
chr11	65266899	+	378938	MALAT1	10	13	0.435	10	15	0.4	1	1	0.416667
chr11	65266905	+	378938	MALAT1	15	15	0.556	15	15	0.517	1	1	0.535714
chr11	65266908	+	378938	MALAT1	14	14	0.519	14	16	0.467	1	1	0.491228
chr11	65266955	+	378938	MALAT1	12	13	0.48	12	23	0.343	1	1	0.4
chr11	65266959	+	378938	MALAT1	14	17	0.452	14	28	0.333	1	1	0.383562
chr11	65266978	+	378938	MALAT1	12	13	0.48	12	26	0.316	1	1	0.380952
chr11	65266979	+	378938	MALAT1	11	16	0.407	11	28	0.282	1	1	0.333333
chr11	65266996	+	378938	MALAT1	13	20	0.394	13	33	0.283	1	1	0.329114
chr11	65266997	+	378938	MALAT1	13	18	0.419	13	31	0.295	1	1	0.346667
chr11	65267005	+	378938	MALAT1	14	19	0.424	16	33	0.327	1	1	0.365854
chr11	65267006	+	378938	MALAT1	14	20	0.412	14	35	0.286	1	1	0.337349
chr11	65267011	+	378938	MALAT1	17	23	0.425	17	40	0.298	1	1	0.346939
chr11	65267013	+	378938	MALAT1	17	27	0.386	17	47	0.266	1	1	0.314815
chr11	65267025	+	378938	MALAT1	19	29	0.396	19	53	0.264	1	1	0.316667
chr11	65267028	+	378938	MALAT1	18	29	0.383	18	58	0.237	1	1	0.292683
chr11	65267037	+	378938	MALAT1	19	28	0.404	19	59	0.244	1	1	0.304
chr11	65267038	+	378938	MALAT1	23	27	0.46	23	57	0.287	1	1	0.353846
chr11	65267046	+	378938	MALAT1	20	25	0.444	20	58	0.256	1	1	0.325203
chr11	65267048	+	378938	MALAT1	21	27	0.438	21	58	0.266	1	1	0.330709
chr11	65267054	+	378938	MALAT1	21	30	0.412	21	63	0.25	1	1	0.311111
chr11	65267059	+	378938	MALAT1	21	30	0.412	21	62	0.253	1	1	0.313433
chr11	65267061	+	378938	MALAT1	20	39	0.339	19	77	0.198	1	1	0.251613
chr11	65267065	+	378938	MALAT1	20	46	0.303	20	87	0.187	1	1	0.231214
chr11	65267103	+	378938	MALAT1	17	106	0.138	17	144	0.106	1	1	0.119718
chr11	65267137	+	378938	MALAT1	14	100	0.123	0	0	0	1	/	/
chr11	65267145	+	378938	MALAT1	17	109	0.135	19	147	0.114	1	1	0.120805
chr11	65267153	+	378938	MALAT1	19	118	0.139	21	154	0.12	1	1	0.127389
chr11	65267161	+	378938	MALAT1	13	111	0.105	0	0	0	1	/	/
chr11	65267252	+	378938	MALAT1	7	63	0.1	0	0	0	1	/	/
chr11	65267331	+	378938	MALAT1	6	38	0.136	6	43	0.122	1	1	0.129032
chr11	65267355	+	378938	MALAT1	9	38	0.191	7	46	0.132	1	1	0.16
chr11	65267364	+	378938	MALAT1	9	35	0.205	7	45	0.135	1	1	0.166667
chr11	65267382	+	378938	MALAT1	10	39	0.204	8	50	0.138	1	1	0.168224
chr11	65267386	+	378938	MALAT1	10	39	0.204	8	48	0.143	1	1	0.171429
chr11	65267392	+	378938	MALAT1	10	32	0.238	8	43	0.157	1	1	0.193548
chr11	65267431	+	378938	MALAT1	12	17	0.414	11	26	0.297	1	1	0.348485
chr11	65267432	+	378938	MALAT1	12	18	0.4	11	27	0.289	1	1	0.338235
chr11	65267451	+	378938	MALAT1	15	20	0.429	14	33	0.298	1	1	0.353659
chr11	65267453	+	378938	MALAT1	17	21	0.447	16	34	0.32	1	1	0.375
chr11	65267480	+	378938	MALAT1	13	37	0.26	15	60	0.2	1	1	0.224
chr11	65267481	+	378938	MALAT1	13	37	0.26	15	60	0.2	1	1	0.224
chr11	65267497	+	378938	MALAT1	13	36	0.265	15	59	0.203	1	1	0.227642
chr11	65267498	+	378938	MALAT1	14	35	0.286	16	57	0.219	1	1	0.245902
chr11	65267499	+	378938	MALAT1	14	34	0.292	16	57	0.219	1	1	0.247934
chr11	65267502	+	378938	MALAT1	16	35	0.314	18	57	0.24	1	1	0.269841
chr11	65267513	+	378938	MALAT1	19	35	0.352	21	57	0.269	1	1	0.30303
chr11	65267522	+	378938	MALAT1	20	44	0.312	22	69	0.242	1	1	0.270968
chr11	65267541	+	378938	MALAT1	25	48	0.342	26	76	0.255	1	1	0.291429
chr11	65267563	+	378938	MALAT1	26	76	0.255	26	125	0.172	1	1	0.205534
chr11	65267569	+	378938	MALAT1	28	77	0.267	27	129	0.173	1	1	0.210728
chr11	65267570	+	378938	MALAT1	26	75	0.257	25	128	0.163	1	1	0.200787
chr11	65267575	+	378938	MALAT1	22	75	0.227	22	131	0.144	1	1	0.176
chr11	65267576	+	378938	MALAT1	24	79	0.233	24	135	0.151	1	1	0.183206
chr11	65267591	+	378938	MALAT1	22	77	0.222	21	137	0.133	1	1	0.167315
chr11	65267598	+	378938	MALAT1	21	82	0.204	20	141	0.124	1	1	0.155303
chr11	65267623	+	378938	MALAT1	16	97	0.142	0	0	0	1	/	/
chr11	65267625	+	378938	MALAT1	16	100	0.138	0	0	0	1	/	/
chr11	65267628	+	378938	MALAT1	15	99	0.132	0	0	0	1	/	/
chr11	65267635	+	378938	MALAT1	15	99	0.132	0	0	0	1	/	/
chr11	65267638	+	378938	MALAT1	18	101	0.151	16	144	0.1	1	1	0.121864
chr11	65267647	+	378938	MALAT1	16	89	0.152	15	131	0.103	1	1	0.123506
chr11	65267667	+	378938	MALAT1	15	88	0.146	0	0	0	1	/	/
chr11	65267673	+	378938	MALAT1	20	63	0.241	25	98	0.203	1	1	0.206422
chr11	65267680	+	378938	MALAT1	12	20	0.375	10	31	0.244	1	1	0.30137
chr11	65267710	+	378938	MALAT1	13	13	0.591	12	16	0.429	1	1	0.5
chr11	65267711	+	378938	MALAT1	12	12	0.545	11	16	0.407	1	1	0.469388
chr11	65267725	+	378938	MALAT1	12	12	0.571	11	15	0.423	1	1	0.489362
chr11	65267748	+	378938	MALAT1	14	14	0.519	13	15	0.464	1	1	0.490909
chr11	65267752	+	378938	MALAT1	14	16	0.467	13	18	0.419	1	1	0.442623
chr11	65267757	+	378938	MALAT1	14	18	0.438	13	21	0.382	1	1	0.409091
chr11	65267768	+	378938	MALAT1	12	29	0.293	11	39	0.22	1	1	0.252747
chr11	65267774	+	378938	MALAT1	17	23	0.425	16	35	0.314	1	1	0.362637
chr11	65267786	+	378938	MALAT1	14	27	0.341	13	39	0.25	1	1	0.290323
chr11	65267787	+	378938	MALAT1	14	29	0.326	13	41	0.241	1	1	0.278351
chr11	65267790	+	378938	MALAT1	14	28	0.333	13	42	0.236	1	1	0.278351
chr11	65267803	+	378938	MALAT1	14	33	0.298	14	46	0.233	1	1	0.261682
chr11	65267810	+	378938	MALAT1	13	30	0.302	13	43	0.232	1	1	0.262626
chr11	65267836	+	378938	MALAT1	14	27	0.341	14	39	0.264	1	1	0.297872
chr11	65267837	+	378938	MALAT1	14	30	0.318	16	41	0.281	1	1	0.29703
chr11	65267844	+	378938	MALAT1	14	35	0.286	14	48	0.226	1	1	0.252252
chr11	65267848	+	378938	MALAT1	11	37	0.229	11	55	0.167	1	1	0.192982
chr11	65267858	+	378938	MALAT1	10	40	0.2	10	57	0.149	1	1	0.17094
chr11	65267861	+	378938	MALAT1	11	40	0.216	11	56	0.164	1	1	0.186441
chr11	65267865	+	378938	MALAT1	10	46	0.179	10	64	0.135	1	1	0.153846
chr11	65267866	+	378938	MALAT1	10	49	0.169	10	65	0.133	1	1	0.149254
chr11	65267867	+	378938	MALAT1	11	47	0.19	11	62	0.151	1	1	0.167939
chr11	65267873	+	378938	MALAT1	11	46	0.193	11	64	0.147	1	1	0.166667
chr11	65267876	+	378938	MALAT1	10	54	0.156	10	75	0.118	1	1	0.134228
chr11	65267878	+	378938	MALAT1	11	57	0.162	11	78	0.124	1	1	0.140127
chr11	65267890	+	378938	MALAT1	15	46	0.246	15	73	0.17	1	1	0.201342
chr11	65267898	+	378938	MALAT1	11	39	0.22	11	74	0.129	1	1	0.162963
chr11	65267907	+	378938	MALAT1	10	51	0.164	0	0	0	1	/	/
chr11	65267910	+	378938	MALAT1	9	62	0.127	0	0	0	1	/	/
chr11	65267913	+	378938	MALAT1	10	66	0.132	0	0	0	1	/	/
chr11	65267917	+	378938	MALAT1	10	66	0.132	0	0	0	1	/	/
chr11	65267924	+	378938	MALAT1	9	77	0.105	0	0	0	1	/	/
chr11	65267931	+	378938	MALAT1	11	90	0.109	0	0	0	1	/	/
chr11	65267932	+	378938	MALAT1	12	93	0.114	0	0	0	1	/	/
chr11	65268151	+	378938	MALAT1	30	109	0.216	32	163	0.164	1	1	0.185629
chr11	65268160	+	378938	MALAT1	11	85	0.115	0	0	0	1	/	/
chr11	65268185	+	378938	MALAT1	11	78	0.124	0	0	0	1	/	/
chr11	65268186	+	378938	MALAT1	11	71	0.134	0	0	0	1	/	/
chr11	65268191	+	378938	MALAT1	10	67	0.13	0	0	0	1	/	/
chr11	65268192	+	378938	MALAT1	10	72	0.122	0	0	0	1	/	/
chr11	65268195	+	378938	MALAT1	10	72	0.122	0	0	0	1	/	/
chr11	65268199	+	378938	MALAT1	9	73	0.11	0	0	0	1	/	/
chr11	65268200	+	378938	MALAT1	10	75	0.118	0	0	0	1	/	/
chr11	65268207	+	378938	MALAT1	10	73	0.12	0	0	0	1	/	/
chr11	65268208	+	378938	MALAT1	10	71	0.123	0	0	0	1	/	/
chr11	65268213	+	378938	MALAT1	9	72	0.111	0	0	0	1	/	/
chr11	65268214	+	378938	MALAT1	10	67	0.13	0	0	0	1	/	/
chr11	65268216	+	378938	MALAT1	11	67	0.141	0	0	0	1	/	/
chr11	65268225	+	378938	MALAT1	11	51	0.177	11	87	0.112	1	1	0.1375
chr11	65268243	+	378938	MALAT1	12	50	0.194	12	89	0.119	1	1	0.147239
chr11	65268244	+	378938	MALAT1	13	47	0.217	13	87	0.13	1	1	0.1625
chr11	65268252	+	378938	MALAT1	11	31	0.262	11	61	0.153	1	1	0.192982
chr11	65268255	+	378938	MALAT1	11	33	0.25	11	64	0.147	1	1	0.184874
chr11	65268270	+	378938	MALAT1	11	31	0.262	11	64	0.147	1	1	0.188034
chr11	65268276	+	378938	MALAT1	11	25	0.306	11	61	0.153	1	1	0.203704
chr11	65268280	+	378938	MALAT1	6	31	0.162	0	0	0	1	/	/
chr11	65268290	+	378938	MALAT1	8	34	0.19	8	69	0.104	1	1	0.134454
chr11	65268291	+	378938	MALAT1	9	32	0.22	9	67	0.118	1	1	0.153846
chr11	65268305	+	378938	MALAT1	10	22	0.312	10	62	0.139	1	1	0.192308
chr11	65268325	+	378938	MALAT1	8	30	0.211	0	0	0	1	/	/
chr11	65268329	+	378938	MALAT1	7	30	0.189	0	0	0	1	/	/
chr11	65268357	+	378938	MALAT1	5	33	0.132	0	0	0	1	/	/
chr11	65268363	+	378938	MALAT1	8	35	0.186	10	73	0.12	1	1	0.142857
chr11	65268364	+	378938	MALAT1	10	35	0.222	10	68	0.128	1	1	0.162602
chr11	65268370	+	378938	MALAT1	9	35	0.205	9	74	0.108	1	1	0.141732
chr11	65268371	+	378938	MALAT1	9	36	0.2	9	76	0.106	1	1	0.138462
chr11	65268387	+	378938	MALAT1	10	40	0.2	10	85	0.105	1	1	0.137931
chr11	65268389	+	378938	MALAT1	10	40	0.2	10	85	0.105	1	1	0.137931
chr11	65268395	+	378938	MALAT1	11	32	0.256	11	75	0.128	1	1	0.170543
chr11	65268399	+	378938	MALAT1	11	38	0.224	11	75	0.128	1	1	0.162963
chr11	65268405	+	378938	MALAT1	11	38	0.224	11	83	0.117	1	1	0.153846
chr11	65268407	+	378938	MALAT1	11	40	0.216	11	83	0.117	1	1	0.151724
chr11	65268414	+	378938	MALAT1	13	41	0.241	13	84	0.134	1	1	0.172185
chr11	65268419	+	378938	MALAT1	12	41	0.226	12	82	0.128	1	1	0.163265
chr11	65268425	+	378938	MALAT1	13	37	0.26	13	76	0.146	1	1	0.18705
chr11	65268435	+	378938	MALAT1	17	23	0.425	22	56	0.282	1	1	0.330508
chr11	65268439	+	378938	MALAT1	16	16	0.593	16	39	0.291	1	1	0.390244
chr11	65268442	+	378938	MALAT1	15	15	0.577	15	42	0.263	1	1	0.361446
chr11	65268443	+	378938	MALAT1	15	15	0.577	15	44	0.254	1	1	0.352941
chr11	65268448	+	378938	MALAT1	13	13	0.542	13	41	0.241	1	1	0.333333
chr11	65268449	+	378938	MALAT1	15	15	0.577	15	42	0.263	1	1	0.361446
chr11	65268468	+	378938	MALAT1	14	14	0.875	14	15	0.483	1	1	0.622222
chr11	65268493	+	378938	MALAT1	16	21	0.432	19	32	0.373	1	1	0.397727
chr11	65268495	+	378938	MALAT1	16	20	0.444	19	34	0.358	1	1	0.393258
chr11	65268510	+	378938	MALAT1	15	23	0.395	18	42	0.3	1	1	0.336735
chr11	65268511	+	378938	MALAT1	15	25	0.375	18	41	0.305	1	1	0.333333
chr11	65268527	+	378938	MALAT1	13	26	0.333	16	41	0.281	1	1	0.302083
chr11	65268528	+	378938	MALAT1	15	26	0.366	19	40	0.322	1	1	0.34
chr11	65268538	+	378938	MALAT1	14	23	0.378	18	38	0.321	1	1	0.344086
chr11	65268544	+	378938	MALAT1	11	25	0.306	15	41	0.268	1	1	0.282609
chr11	65268547	+	378938	MALAT1	12	22	0.353	16	38	0.296	1	1	0.318182
chr11	65268552	+	378938	MALAT1	10	25	0.286	14	40	0.259	1	1	0.269663
chr11	65268559	+	378938	MALAT1	10	24	0.294	14	38	0.269	1	1	0.27907
chr11	65268594	+	378938	MALAT1	6	17	0.261	8	25	0.242	1	1	0.25
chr11	65268613	+	378938	MALAT1	5	16	0.238	7	26	0.212	1	1	0.222222
chr11	65268614	+	378938	MALAT1	5	18	0.217	7	27	0.206	1	1	0.210526
chr11	65268623	+	378938	MALAT1	5	16	0.238	6	27	0.182	1	1	0.203704
chr11	65268626	+	378938	MALAT1	5	13	0.278	6	24	0.2	1	1	0.229167
chr11	65268627	+	378938	MALAT1	5	13	0.278	6	24	0.2	1	1	0.229167
chr11	65268629	+	378938	MALAT1	5	13	0.278	6	24	0.2	1	1	0.229167
chr11	65268631	+	378938	MALAT1	5	13	0.278	6	24	0.2	1	1	0.229167
chr11	65268632	+	378938	MALAT1	5	13	0.278	6	24	0.2	1	1	0.229167
chr11	65268633	+	378938	MALAT1	5	12	0.294	6	23	0.207	1	1	0.23913
chr11	65268640	+	378938	MALAT1	4	12	0.25	5	23	0.179	/	1	/
chr11	65268831	+	378938	MALAT1	15	134	0.101	0	0	0	1	/	/
chr11	65268839	+	378938	MALAT1	15	118	0.113	0	0	0	1	/	/
chr11	65268852	+	378938	MALAT1	18	116	0.134	0	0	0	1	/	/
chr11	65268858	+	378938	MALAT1	17	95	0.152	0	0	0	1	/	/
chr11	65268863	+	378938	MALAT1	18	83	0.178	0	0	0	1	/	/
chr11	65268865	+	378938	MALAT1	21	80	0.208	19	154	0.11	1	1	0.145985
chr11	65268867	+	378938	MALAT1	21	82	0.204	19	154	0.11	1	1	0.144404
chr11	65268876	+	378938	MALAT1	20	20	0.541	23	49	0.319	1	1	0.394495
chr11	65268891	+	378938	MALAT1	25	25	0.758	21	38	0.356	1	1	0.5
chr11	65268892	+	378938	MALAT1	23	23	0.742	20	38	0.345	1	1	0.483146
chr11	65268906	+	378938	MALAT1	21	21	1	17	27	0.386	1	1	0.584615
chr11	65268916	+	378938	MALAT1	23	23	0.852	19	33	0.365	1	1	0.531646
chr11	65268918	+	378938	MALAT1	20	20	0.769	16	34	0.32	1	1	0.473684
chr11	65268925	+	378938	MALAT1	18	18	0.75	16	37	0.302	1	1	0.441558
chr11	65268926	+	378938	MALAT1	16	16	0.727	14	37	0.275	1	1	0.410959
chr11	65268927	+	378938	MALAT1	18	18	0.75	16	37	0.302	1	1	0.441558
chr11	65268928	+	378938	MALAT1	17	17	0.739	14	37	0.275	1	1	0.418919
chr11	65268929	+	378938	MALAT1	13	13	0.684	11	37	0.229	1	1	0.358209
chr11	65268930	+	378938	MALAT1	16	16	0.727	14	35	0.286	1	1	0.422535
chr11	65268932	+	378938	MALAT1	14	14	0.7	12	35	0.255	1	1	0.382353
chr11	65268933	+	378938	MALAT1	13	13	0.722	11	35	0.239	1	1	0.375
chr11	65268934	+	378938	MALAT1	16	16	0.727	14	34	0.292	1	1	0.428571
chr11	65268935	+	378938	MALAT1	15	15	0.75	13	34	0.277	1	1	0.41791
chr11	65268936	+	378938	MALAT1	15	15	0.714	12	35	0.255	1	1	0.397059
chr11	65268942	+	378938	MALAT1	16	16	0.727	14	34	0.292	1	1	0.428571
chr11	65268946	+	378938	MALAT1	13	13	0.65	11	34	0.244	1	1	0.369231
chr11	65268957	+	378938	MALAT1	19	19	0.704	17	38	0.309	1	1	0.439024
chr11	65268962	+	378938	MALAT1	18	18	0.692	15	40	0.273	1	1	0.407407
chr11	65268963	+	378938	MALAT1	17	17	0.708	14	39	0.264	1	1	0.402597
chr11	65268964	+	378938	MALAT1	19	19	0.704	16	40	0.286	1	1	0.421687
chr11	65268965	+	378938	MALAT1	20	20	0.714	17	40	0.298	1	1	0.435294
chr11	65268971	+	378938	MALAT1	19	19	0.731	16	39	0.291	1	1	0.432099
chr11	65268985	+	378938	MALAT1	18	18	0.692	16	40	0.286	1	1	0.414634
chr11	65268992	+	378938	MALAT1	17	17	0.739	14	38	0.269	1	1	0.413333
chr11	65269006	+	378938	MALAT1	15	20	0.429	13	53	0.197	1	1	0.277228
chr11	65269011	+	378938	MALAT1	16	24	0.4	15	57	0.208	1	1	0.276786
chr11	65269048	+	378938	MALAT1	11	91	0.108	0	0	0	1	/	/
chr11	65269061	+	378938	MALAT1	11	87	0.112	0	0	0	1	/	/
chr11	65269067	+	378938	MALAT1	10	90	0.1	0	0	0	1	/	/
chr11	65269086	+	378938	MALAT1	12	90	0.118	0	0	0	1	/	/
chr11	65269110	+	378938	MALAT1	12	80	0.13	0	0	0	1	/	/
chr11	65269115	+	378938	MALAT1	12	84	0.125	0	0	0	1	/	/
chr11	65269122	+	378938	MALAT1	12	85	0.124	0	0	0	1	/	/
chr11	65269124	+	378938	MALAT1	11	88	0.111	0	0	0	1	/	/
chr11	65269128	+	378938	MALAT1	13	85	0.133	0	0	0	1	/	/
chr11	65269130	+	378938	MALAT1	13	89	0.127	0	0	0	1	/	/
chr11	65269131	+	378938	MALAT1	13	89	0.127	0	0	0	1	/	/
chr11	65269134	+	378938	MALAT1	14	88	0.137	0	0	0	1	/	/
chr11	65269140	+	378938	MALAT1	17	59	0.224	17	129	0.116	1	1	0.153153
chr11	65269146	+	378938	MALAT1	15	36	0.294	17	75	0.185	1	1	0.223776
chr11	65269149	+	378938	MALAT1	16	31	0.34	16	67	0.193	1	1	0.246154
chr11	65269156	+	378938	MALAT1	16	34	0.32	16	72	0.182	1	1	0.231884
chr11	65269157	+	378938	MALAT1	15	33	0.312	15	71	0.174	1	1	0.223881
chr11	65269171	+	378938	MALAT1	23	33	0.411	23	68	0.253	1	1	0.312925
chr11	65269172	+	378938	MALAT1	27	34	0.443	27	71	0.276	1	1	0.339623
chr11	65269173	+	378938	MALAT1	27	35	0.435	27	72	0.273	1	1	0.335404
chr11	65269182	+	378938	MALAT1	29	29	0.558	29	57	0.337	1	1	0.42029
chr11	65269192	+	378938	MALAT1	26	26	0.5	26	57	0.313	1	1	0.385185
chr11	65269195	+	378938	MALAT1	27	27	0.5	27	59	0.314	1	1	0.385714
chr11	65269197	+	378938	MALAT1	26	26	0.5	26	55	0.321	1	1	0.390977
chr11	65269202	+	378938	MALAT1	26	26	0.51	26	57	0.313	1	1	0.38806
chr11	65269205	+	378938	MALAT1	25	25	0.556	25	52	0.325	1	1	0.409836
chr11	65269213	+	378938	MALAT1	27	27	0.54	27	59	0.314	1	1	0.397059
chr11	65269219	+	378938	MALAT1	27	27	0.551	27	57	0.321	1	1	0.406015
chr11	65269223	+	378938	MALAT1	27	27	0.562	27	56	0.325	1	1	0.412214
chr11	65269226	+	378938	MALAT1	27	27	0.551	28	55	0.337	1	1	0.416667
chr11	65269228	+	378938	MALAT1	26	26	0.542	26	56	0.317	1	1	0.4
chr11	65269236	+	378938	MALAT1	29	29	0.829	29	29	0.644	1	1	0.725
chr11	65269239	+	378938	MALAT1	27	27	0.818	27	27	0.628	1	1	0.710526
chr11	65269247	+	378938	MALAT1	27	27	0.871	27	27	0.692	1	1	0.771429
chr11	65269257	+	378938	MALAT1	24	24	0.857	24	24	0.667	1	1	0.75
chr11	65269258	+	378938	MALAT1	24	24	0.889	24	24	0.686	1	1	0.774194
chr11	65269279	+	378938	MALAT1	22	22	0.786	22	22	0.629	1	1	0.698413
chr11	65269280	+	378938	MALAT1	23	23	0.793	23	23	0.639	1	1	0.707692
chr11	65269291	+	378938	MALAT1	24	24	0.8	24	24	0.686	1	1	0.738462
chr11	65269294	+	378938	MALAT1	21	21	0.778	21	21	0.636	1	1	0.7
chr11	65269404	+	378938	MALAT1	11	23	0.324	11	35	0.239	1	1	0.275
chr11	65269412	+	378938	MALAT1	12	25	0.324	12	36	0.25	1	1	0.282353
chr11	65269414	+	378938	MALAT1	10	24	0.294	10	35	0.222	1	1	0.253165
chr11	65269418	+	378938	MALAT1	10	23	0.303	10	34	0.227	1	1	0.25974
chr11	65269419	+	378938	MALAT1	10	22	0.312	10	31	0.244	1	1	0.273973
chr11	65269426	+	378938	MALAT1	10	25	0.286	10	35	0.222	1	1	0.25
chr11	65269434	+	378938	MALAT1	13	25	0.342	13	36	0.265	1	1	0.298851
chr11	65269461	+	378938	MALAT1	12	46	0.207	12	66	0.154	1	1	0.176471
chr11	65269464	+	378938	MALAT1	14	47	0.23	14	70	0.167	1	1	0.193103
chr11	65269467	+	378938	MALAT1	14	47	0.23	14	67	0.173	1	1	0.197183
chr11	65269468	+	378938	MALAT1	14	46	0.233	14	65	0.177	1	1	0.201439
chr11	65269476	+	378938	MALAT1	15	43	0.259	15	64	0.19	1	1	0.218978
chr11	65269483	+	378938	MALAT1	16	47	0.254	16	69	0.188	1	1	0.216216
chr11	65269485	+	378938	MALAT1	15	43	0.259	15	67	0.183	1	1	0.214286
chr11	65269486	+	378938	MALAT1	15	48	0.238	15	71	0.174	1	1	0.201342
chr11	65269487	+	378938	MALAT1	16	47	0.254	16	71	0.184	1	1	0.213333
chr11	65269505	+	378938	MALAT1	17	50	0.254	17	72	0.191	1	1	0.217949
chr11	65269506	+	378938	MALAT1	17	50	0.254	17	73	0.189	1	1	0.216561
chr11	65269507	+	378938	MALAT1	16	50	0.242	16	73	0.18	1	1	0.206452
chr11	65269508	+	378938	MALAT1	17	50	0.254	17	71	0.193	1	1	0.219355
chr11	65269509	+	378938	MALAT1	18	50	0.265	18	71	0.202	1	1	0.229299
chr11	65269510	+	378938	MALAT1	19	41	0.317	19	62	0.235	1	1	0.269504
chr11	65269527	+	378938	MALAT1	17	17	0.607	17	19	0.472	1	1	0.53125
chr11	65269548	+	378938	MALAT1	15	22	0.405	15	28	0.349	1	1	0.375
chr11	65269549	+	378938	MALAT1	16	21	0.432	16	27	0.372	1	1	0.4
chr11	65269551	+	378938	MALAT1	17	23	0.425	17	29	0.37	1	1	0.395349
chr11	65269560	+	378938	MALAT1	18	30	0.375	18	40	0.31	1	1	0.339623
chr11	65269561	+	378938	MALAT1	18	30	0.375	18	40	0.31	1	1	0.339623
chr11	65269566	+	378938	MALAT1	17	34	0.333	17	47	0.266	1	1	0.295652
chr11	65269578	+	378938	MALAT1	13	40	0.245	13	57	0.186	1	1	0.211382
chr11	65269590	+	378938	MALAT1	14	33	0.298	14	54	0.206	1	1	0.243478
chr11	65269602	+	378938	MALAT1	14	32	0.304	14	51	0.215	1	1	0.252252
chr11	65269608	+	378938	MALAT1	13	35	0.271	13	58	0.183	1	1	0.218487
chr11	65269615	+	378938	MALAT1	13	36	0.265	13	62	0.173	1	1	0.209677
chr11	65269616	+	378938	MALAT1	14	33	0.298	14	59	0.192	1	1	0.233333
chr11	65269619	+	378938	MALAT1	13	34	0.277	13	59	0.181	1	1	0.218487
chr11	65269631	+	378938	MALAT1	9	27	0.25	9	46	0.164	1	1	0.197802
chr11	65269655	+	378938	MALAT1	11	56	0.164	11	83	0.117	1	1	0.136646
chr11	65269671	+	378938	MALAT1	8	59	0.119	0	0	0	1	/	/
chr11	65269672	+	378938	MALAT1	9	59	0.132	0	0	0	1	/	/
chr11	65269675	+	378938	MALAT1	10	61	0.141	0	0	0	1	/	/
chr11	65269680	+	378938	MALAT1	9	64	0.123	0	0	0	1	/	/
chr11	65269684	+	378938	MALAT1	9	70	0.114	0	0	0	1	/	/
chr11	65269690	+	378938	MALAT1	8	70	0.103	0	0	0	1	/	/
chr11	65269693	+	378938	MALAT1	9	71	0.113	0	0	0	1	/	/
chr11	65269740	+	378938	MALAT1	9	76	0.106	0	0	0	1	/	/
chr11	65269758	+	378938	MALAT1	12	72	0.143	0	0	0	1	/	/
chr11	65269783	+	378938	MALAT1	16	73	0.18	16	144	0.1	1	1	0.12749
chr11	65269786	+	378938	MALAT1	16	71	0.184	16	138	0.104	1	1	0.13278
chr11	65269795	+	378938	MALAT1	16	70	0.186	16	137	0.105	1	1	0.13278
chr11	65269798	+	378938	MALAT1	21	64	0.247	26	127	0.17	1	1	0.197479
chr11	65269803	+	378938	MALAT1	15	31	0.326	19	74	0.204	1	1	0.244604
chr11	65269815	+	378938	MALAT1	14	14	0.636	14	31	0.311	1	1	0.41791
chr11	65269824	+	378938	MALAT1	14	14	0.636	14	28	0.333	1	1	0.4375
chr11	65269825	+	378938	MALAT1	12	12	0.632	12	28	0.3	1	1	0.40678
chr11	65269837	+	378938	MALAT1	12	12	0.923	12	18	0.4	1	1	0.55814
chr11	65269840	+	378938	MALAT1	13	13	0.867	13	18	0.419	1	1	0.565217
chr11	65269850	+	378938	MALAT1	13	13	0.929	13	14	0.481	1	1	0.634146
chr11	65269862	+	378938	MALAT1	12	12	0.923	12	16	0.429	1	1	0.585366
chr11	65269873	+	378938	MALAT1	13	13	0.929	13	15	0.464	1	1	0.619048
chr11	65269880	+	378938	MALAT1	12	12	0.923	12	14	0.462	1	1	0.615385
chr11	65269894	+	378938	MALAT1	9	9	0.9	9	15	0.375	1	1	0.529412
chr11	65270177	+	378938	MALAT1	10	10	1	9	9	0.818	1	1	0.904762
chr11	65270180	+	378938	MALAT1	10	10	1	9	9	0.818	1	1	0.904762
chr11	65270182	+	378938	MALAT1	11	11	1	10	10	0.833	1	1	0.913043
chr11	65270183	+	378938	MALAT1	10	10	1	9	9	0.818	1	1	0.904762
chr11	65270206	+	378938	MALAT1	13	13	1	11	11	0.846	1	1	0.923077
chr11	65270223	+	378938	MALAT1	15	15	1	14	14	1	1	1	1
chr11	65270227	+	378938	MALAT1	16	16	1	15	15	1	1	1	1
chr11	65270228	+	378938	MALAT1	14	14	1	13	13	1	1	1	1
chr11	65270230	+	378938	MALAT1	17	17	1	16	16	1	1	1	1
chr11	65270231	+	378938	MALAT1	17	17	1	17	17	1	1	1	1
chr11	65270245	+	378938	MALAT1	16	16	1	16	16	0.889	1	1	0.941176
chr11	65270250	+	378938	MALAT1	17	17	1	17	17	0.895	1	1	0.944444
chr11	65270251	+	378938	MALAT1	18	18	1	18	18	0.9	1	1	0.947368
chr11	65270252	+	378938	MALAT1	18	18	1	18	18	0.9	1	1	0.947368
chr11	65270260	+	378938	MALAT1	20	20	1	19	19	0.864	1	1	0.928571
chr11	65270264	+	378938	MALAT1	20	20	1	20	20	0.87	1	1	0.930233
chr11	65270267	+	378938	MALAT1	18	18	1	18	18	0.857	1	1	0.923077
chr11	65270277	+	378938	MALAT1	22	22	0.88	23	23	0.793	1	1	0.833333
chr11	65270283	+	378938	MALAT1	21	21	0.84	21	21	0.75	1	1	0.792453
chr11	65270286	+	378938	MALAT1	22	22	0.846	22	22	0.759	1	1	0.8
chr11	65270292	+	378938	MALAT1	22	22	0.846	21	21	0.724	1	1	0.781818
chr11	65270293	+	378938	MALAT1	22	22	0.846	22	22	0.733	1	1	0.785714
chr11	65270307	+	378938	MALAT1	22	22	0.815	21	21	0.7	1	1	0.754386
chr11	65270317	+	378938	MALAT1	23	23	0.885	23	23	0.767	1	1	0.821429
chr11	65270320	+	378938	MALAT1	21	21	0.875	23	23	0.767	1	1	0.814815
chr11	65270321	+	378938	MALAT1	20	20	0.833	22	22	0.733	1	1	0.777778
chr11	65270334	+	378938	MALAT1	20	20	0.8	22	22	0.647	1	1	0.711864
chr11	65270340	+	378938	MALAT1	17	17	0.739	18	18	0.545	1	1	0.625
chr11	65270343	+	378938	MALAT1	17	17	0.739	19	19	0.559	1	1	0.631579
chr11	65270344	+	378938	MALAT1	17	17	0.739	19	19	0.559	1	1	0.631579
chr11	65270361	+	378938	MALAT1	18	18	0.72	20	20	0.556	1	1	0.622951
chr11	65270366	+	378938	MALAT1	20	20	0.741	21	21	0.568	1	1	0.640625
chr11	65270370	+	378938	MALAT1	20	20	0.8	21	21	0.583	1	1	0.672131
chr11	65270376	+	378938	MALAT1	18	18	0.75	19	19	0.528	1	1	0.616667
chr11	65270377	+	378938	MALAT1	19	19	0.76	22	22	0.564	1	1	0.640625
chr11	65270379	+	378938	MALAT1	18	18	0.75	20	20	0.526	1	1	0.612903
chr11	65270405	+	378938	MALAT1	21	21	0.583	22	26	0.458	1	1	0.511905
chr11	65270416	+	378938	MALAT1	20	20	0.526	21	33	0.389	1	1	0.445652
chr11	65270422	+	378938	MALAT1	22	22	0.524	22	35	0.386	1	1	0.444444
chr11	65270423	+	378938	MALAT1	23	23	0.523	23	37	0.383	1	1	0.442308
chr11	65270426	+	378938	MALAT1	21	21	0.553	21	34	0.382	1	1	0.451613
chr11	65270428	+	378938	MALAT1	20	20	0.513	21	36	0.368	1	1	0.427083
chr11	65270435	+	378938	MALAT1	22	22	0.537	22	34	0.393	1	1	0.453608
chr11	65270438	+	378938	MALAT1	20	20	0.513	20	37	0.351	1	1	0.416667
chr11	65270444	+	378938	MALAT1	19	19	0.5	19	37	0.339	1	1	0.404255
chr11	65270450	+	378938	MALAT1	15	20	0.429	15	38	0.283	1	1	0.340909
chr11	65270461	+	378938	MALAT1	18	26	0.409	18	46	0.281	1	1	0.333333
chr11	65270482	+	378938	MALAT1	15	28	0.349	15	52	0.224	1	1	0.272727
chr11	65270484	+	378938	MALAT1	14	29	0.326	14	52	0.212	1	1	0.256881
chr11	65270487	+	378938	MALAT1	12	27	0.308	12	52	0.188	1	1	0.23301
chr11	65270494	+	378938	MALAT1	14	28	0.333	14	52	0.212	1	1	0.259259
chr11	65270495	+	378938	MALAT1	13	28	0.317	14	53	0.209	1	1	0.25
chr11	65270510	+	378938	MALAT1	14	46	0.233	14	78	0.152	1	1	0.184211
chr11	65270511	+	378938	MALAT1	12	46	0.207	14	77	0.154	1	1	0.174497
chr11	65270538	+	378938	MALAT1	8	56	0.125	0	0	0	1	/	/
chr11	65270646	+	378938	MALAT1	3	25	0.107	0	0	0	/	/	/
chr11	65270650	+	378938	MALAT1	3	25	0.107	0	0	0	/	/	/
chr11	65270653	+	378938	MALAT1	3	22	0.12	4	34	0.105	/	/	/
chr11	65270673	+	378938	MALAT1	3	18	0.143	0	0	0	/	/	/
chr11	65270677	+	378938	MALAT1	3	18	0.143	0	0	0	/	/	/
chr11	65270680	+	378938	MALAT1	2	14	0.125	0	0	0	/	/	/
chr11	65270683	+	378938	MALAT1	3	17	0.15	0	0	0	/	/	/
chr11	65270691	+	378938	MALAT1	7	12	0.368	7	25	0.219	1	1	0.27451
chr11	65270708	+	378938	MALAT1	4	10	0.286	4	17	0.19	/	/	/
chr11	65270722	+	378938	MALAT1	2	10	0.167	2	18	0.1	/	/	/
chr11	65270741	+	378938	MALAT1	3	27	0.1	0	0	0	/	/	/
chr11	65270744	+	378938	MALAT1	3	27	0.1	0	0	0	/	/	/
chr11	65270745	+	378938	MALAT1	3	26	0.103	0	0	0	/	/	/
chr11	65270752	+	378938	MALAT1	3	25	0.107	0	0	0	/	/	/
chr11	65270756	+	378938	MALAT1	3	26	0.103	0	0	0	/	/	/
chr11	65270758	+	378938	MALAT1	3	27	0.1	4	34	0.105	/	/	/
chr11	65270763	+	378938	MALAT1	3	27	0.1	4	33	0.108	/	/	/
chr11	65270764	+	378938	MALAT1	3	25	0.107	4	32	0.111	/	/	/
chr11	65270765	+	378938	MALAT1	3	26	0.103	4	32	0.111	/	/	/
chr11	65270766	+	378938	MALAT1	3	27	0.1	4	33	0.108	/	/	/
chr11	65270769	+	378938	MALAT1	6	28	0.176	7	34	0.171	1	1	0.173333
chr11	65270770	+	378938	MALAT1	6	28	0.176	7	34	0.171	1	1	0.173333
chr11	65270771	+	378938	MALAT1	6	26	0.188	7	32	0.179	1	1	0.183099
chr11	65270782	+	378938	MALAT1	4	16	0.2	5	20	0.2	/	1	/
chr11	65270800	+	378938	MALAT1	6	18	0.25	7	26	0.212	1	1	0.22807
chr11	65270801	+	378938	MALAT1	7	18	0.28	8	26	0.235	1	1	0.254237
chr11	65270804	+	378938	MALAT1	7	18	0.28	8	25	0.242	1	1	0.258621
chr11	65270808	+	378938	MALAT1	7	16	0.304	8	21	0.276	1	1	0.288462
chr11	65270809	+	378938	MALAT1	7	17	0.292	8	25	0.242	1	1	0.263158
chr11	65270827	+	378938	MALAT1	9	15	0.375	10	22	0.312	1	1	0.339286
chr11	65270833	+	378938	MALAT1	10	17	0.37	12	25	0.324	1	1	0.34375
chr11	65270834	+	378938	MALAT1	10	18	0.357	12	26	0.316	1	1	0.333333
chr11	65270841	+	378938	MALAT1	10	10	0.667	12	12	0.5	1	1	0.4
chr11	65270844	+	378938	MALAT1	18	18	0.947	20	20	0.741	1	1	0.826087
chr11	65270860	+	378938	MALAT1	10	10	1	12	12	0.923	1	1	0.956522
chr11	65270865	+	378938	MALAT1	11	11	1	13	13	0.929	1	1	0.96
chr11	65270869	+	378938	MALAT1	11	11	1	12	12	0.923	1	1	0.958333
chr11	65270881	+	378938	MALAT1	10	10	1	12	12	0.923	1	1	0.956522
chr11	65270884	+	378938	MALAT1	10	10	1	12	12	0.923	1	1	0.956522
chr11	65270897	+	378938	MALAT1	13	13	1	15	15	0.938	1	1	0.965517
chr11	65270905	+	378938	MALAT1	13	13	1	14	14	0.933	1	1	0.964286
chr11	65270906	+	378938	MALAT1	13	13	1	14	14	0.933	1	1	0.964286
chr11	65270908	+	378938	MALAT1	12	12	1	13	13	0.929	1	1	0.961538
chr11	65270923	+	378938	MALAT1	11	11	1	12	12	0.8	1	1	0.884615
chr11	65270924	+	378938	MALAT1	11	11	1	12	12	0.8	1	1	0.884615
chr11	65270932	+	378938	MALAT1	11	11	1	12	12	0.8	1	1	0.884615
chr11	65270935	+	378938	MALAT1	10	10	1	11	11	0.786	1	1	0.875
chr11	65270961	+	378938	MALAT1	10	10	1	11	11	0.786	1	1	0.875
chr11	65270970	+	378938	MALAT1	8	8	0.8	9	9	0.643	1	1	0.708333
chr11	65270972	+	378938	MALAT1	7	7	0.7	8	8	0.571	1	1	0.625
chr11	65270987	+	378938	MALAT1	8	8	0.727	7	7	0.583	1	1	0.652174
chr11	65271015	+	378938	MALAT1	9	9	0.818	8	8	0.615	1	1	0.708333
chr11	65271018	+	378938	MALAT1	8	8	0.5	7	10	0.412	1	1	0.454545
chr11	65271028	+	378938	MALAT1	12	12	0.632	13	13	0.565	1	1	0.595238
chr11	65271056	+	378938	MALAT1	14	14	0.667	16	16	0.516	1	1	0.576923
chr11	65271057	+	378938	MALAT1	17	17	0.654	18	18	0.514	1	1	0.57377
chr11	65271065	+	378938	MALAT1	17	17	0.68	18	18	0.529	1	1	0.59322
chr11	65271069	+	378938	MALAT1	16	16	0.64	17	17	0.5	1	1	0.559322
chr11	65271081	+	378938	MALAT1	17	17	0.708	18	18	0.545	1	1	0.614035
chr11	65271104	+	378938	MALAT1	20	20	0.741	21	21	0.538	1	1	0.621212
chr11	65271115	+	378938	MALAT1	19	19	0.792	20	20	0.571	1	1	0.661017
chr11	65271119	+	378938	MALAT1	19	19	0.792	20	20	0.556	1	1	0.65
chr11	65271121	+	378938	MALAT1	22	22	0.786	23	23	0.59	1	1	0.671642
chr11	65271122	+	378938	MALAT1	24	24	0.8	25	25	0.61	1	1	0.690141
chr11	65271147	+	378938	MALAT1	26	26	0.839	28	28	0.651	1	1	0.72973
chr11	65271155	+	378938	MALAT1	22	22	0.88	25	25	0.676	1	1	0.758065
chr11	65271166	+	378938	MALAT1	24	24	0.889	26	26	0.743	1	1	0.806452
chr11	65271170	+	378938	MALAT1	25	25	1	27	27	0.9	1	1	0.945455
chr11	65271183	+	378938	MALAT1	23	37	0.383	25	45	0.357	1	1	0.369231
chr11	65271186	+	378938	MALAT1	23	36	0.39	25	44	0.362	1	1	0.375
chr11	65271188	+	378938	MALAT1	21	37	0.362	23	45	0.338	1	1	0.349206
chr11	65271193	+	378938	MALAT1	21	34	0.382	23	42	0.354	1	1	0.366667
chr11	65271197	+	378938	MALAT1	22	34	0.393	24	42	0.364	1	1	0.377049
chr11	65271203	+	378938	MALAT1	20	31	0.392	22	39	0.361	1	1	0.375
chr11	65271209	+	378938	MALAT1	21	31	0.404	23	39	0.371	1	1	0.385965
chr11	65271212	+	378938	MALAT1	20	32	0.385	22	40	0.355	1	1	0.368421
chr11	65271216	+	378938	MALAT1	21	36	0.368	23	44	0.343	1	1	0.354839
chr11	65271218	+	378938	MALAT1	22	35	0.386	24	43	0.358	1	1	0.370968
chr11	65271220	+	378938	MALAT1	23	36	0.39	25	44	0.362	1	1	0.375
chr11	65271230	+	378938	MALAT1	25	38	0.397	25	48	0.342	1	1	0.367647
chr11	65271231	+	378938	MALAT1	25	39	0.391	25	49	0.338	1	1	0.362319
chr11	65271236	+	378938	MALAT1	20	42	0.323	20	55	0.267	1	1	0.291971
chr11	65271247	+	378938	MALAT1	26	45	0.366	26	57	0.313	1	1	0.337662
chr11	65271255	+	378938	MALAT1	22	55	0.286	22	68	0.244	1	1	0.263473
chr11	65271264	+	378938	MALAT1	23	57	0.287	23	73	0.24	1	1	0.261364
chr11	65271272	+	378938	MALAT1	26	51	0.338	26	67	0.28	1	1	0.305882
chr11	65271281	+	378938	MALAT1	19	39	0.328	19	54	0.26	1	1	0.290076
chr11	65271292	+	378938	MALAT1	25	39	0.391	25	54	0.316	1	1	0.34965
chr11	65271295	+	378938	MALAT1	25	39	0.391	25	54	0.316	1	1	0.34965
chr11	65271309	+	378938	MALAT1	26	34	0.433	26	47	0.356	1	1	0.390977
chr11	65271321	+	378938	MALAT1	25	30	0.455	25	44	0.362	1	1	0.403226
chr11	65271322	+	378938	MALAT1	26	30	0.464	27	45	0.375	1	1	0.414062
chr11	65271326	+	378938	MALAT1	25	27	0.481	26	41	0.388	1	1	0.428571
chr11	65271328	+	378938	MALAT1	22	28	0.44	23	42	0.354	1	1	0.391304
chr11	65271333	+	378938	MALAT1	23	30	0.434	23	50	0.315	1	1	0.365079
chr11	65271342	+	378938	MALAT1	22	30	0.423	22	55	0.286	1	1	0.341085
chr11	65271343	+	378938	MALAT1	23	30	0.434	23	55	0.295	1	1	0.351145
chr11	65271344	+	378938	MALAT1	21	30	0.412	21	55	0.276	1	1	0.330709
chr11	65271346	+	378938	MALAT1	21	30	0.412	21	55	0.276	1	1	0.330709
chr11	65271365	+	378938	MALAT1	18	31	0.367	19	56	0.253	1	1	0.298387
chr11	65271366	+	378938	MALAT1	17	32	0.347	18	57	0.24	1	1	0.282258
chr11	65271368	+	378938	MALAT1	16	30	0.348	17	56	0.233	1	1	0.277311
chr11	65271374	+	378938	MALAT1	16	30	0.348	16	56	0.222	1	1	0.271186
chr11	65271392	+	378938	MALAT1	15	15	1	17	17	0.773	1	1	0.864865
chr11	65271410	+	378938	MALAT1	12	12	1	13	13	0.65	1	1	0.78125
chr11	65271412	+	378938	MALAT1	13	13	1	15	15	0.682	1	1	0.8
chr11	65271422	+	378938	MALAT1	16	16	1	18	18	0.692	1	1	0.809524
chr11	65271423	+	378938	MALAT1	16	16	1	17	17	0.68	1	1	0.804878
chr11	65271431	+	378938	MALAT1	15	15	1	16	16	0.667	1	1	0.794872
chr11	65271438	+	378938	MALAT1	11	11	1	12	12	0.6	1	1	0.741935
chr11	65271449	+	378938	MALAT1	11	11	0.846	13	15	0.464	1	1	0.585366
chr11	65271466	+	378938	MALAT1	11	11	0.846	11	16	0.407	1	1	0.55
chr11	65271472	+	378938	MALAT1	9	9	0.818	9	16	0.36	1	1	0.5
chr11	65271474	+	378938	MALAT1	10	10	0.833	10	16	0.385	1	1	0.526316
chr11	65271479	+	378938	MALAT1	10	10	0.833	10	16	0.385	1	1	0.526316
chr11	65271480	+	378938	MALAT1	10	10	0.833	10	15	0.4	1	1	0.540541
chr11	65271489	+	378938	MALAT1	12	12	0.75	12	17	0.414	1	1	0.533333
chr11	65271497	+	378938	MALAT1	9	9	0.75	10	15	0.4	1	1	0.513514
chr11	65271506	+	378938	MALAT1	12	12	0.8	13	15	0.464	1	1	0.581395
chr11	65271510	+	378938	MALAT1	12	12	0.75	12	16	0.429	1	1	0.545455
chr11	65271514	+	378938	MALAT1	12	12	0.75	13	16	0.448	1	1	0.555556
chr11	65271528	+	378938	MALAT1	13	13	0.867	14	14	0.609	1	1	0.710526
chr11	65271538	+	378938	MALAT1	10	10	0.833	10	10	0.526	1	1	0.645161
chr11	65271540	+	378938	MALAT1	8	8	0.8	8	9	0.471	1	1	0.592593
chr11	65271547	+	378938	MALAT1	10	10	0.909	10	10	0.588	1	1	0.714286
chr11	65271848	+	378938	MALAT1	9	9	0.562	9	43	0.173	1	1	0.264706
chr11	65271858	+	378938	MALAT1	10	10	0.556	10	49	0.169	1	1	0.25974
chr11	65271863	+	378938	MALAT1	9	9	0.529	9	48	0.158	1	1	0.243243
chr11	65271868	+	378938	MALAT1	8	8	0.5	8	50	0.138	1	1	0.210526
chr11	65271873	+	378938	MALAT1	10	10	0.556	10	50	0.167	1	1	0.25641
chr11	65271874	+	378938	MALAT1	9	9	0.529	9	52	0.148	1	1	0.230769
chr11	65271875	+	378938	MALAT1	9	9	0.529	9	51	0.15	1	1	0.233766
chr11	65271877	+	378938	MALAT1	8	8	0.5	8	52	0.133	1	1	0.210526
chr11	65271880	+	378938	MALAT1	10	10	0.556	10	58	0.147	1	1	0.232558
chr11	65271891	+	378938	MALAT1	8	10	0.444	8	63	0.113	1	1	0.179775
chr11	65271901	+	378938	MALAT1	9	14	0.391	9	69	0.115	1	1	0.178218
chr11	65271904	+	378938	MALAT1	10	17	0.37	10	81	0.11	1	1	0.169492
chr11	65271929	+	378938	MALAT1	5	23	0.179	0	0	0	1	/	/
chr11	65271930	+	378938	MALAT1	3	22	0.12	0	0	0	/	/	/
chr11	65271931	+	378938	MALAT1	5	22	0.185	0	0	0	1	/	/
chr11	65271932	+	378938	MALAT1	5	23	0.179	0	0	0	1	/	/
chr11	65271937	+	378938	MALAT1	5	22	0.185	0	0	0	1	/	/
chr11	65271967	+	378938	MALAT1	6	15	0.286	0	0	0	1	/	/
chr11	65271968	+	378938	MALAT1	6	17	0.261	0	0	0	1	/	/
chr11	65271971	+	378938	MALAT1	6	17	0.261	0	0	0	1	/	/
chr11	65271985	+	378938	MALAT1	6	7	0.462	6	25	0.194	1	1	0.272727
chr11	65272004	+	378938	MALAT1	5	5	0.5	5	23	0.179	1	1	0.263158
chr11	65272007	+	378938	MALAT1	5	5	0.5	5	24	0.172	1	1	0.25641
chr11	65272021	+	378938	MALAT1	5	5	0.5	5	25	0.167	1	1	0.25
chr11	65272038	+	378938	MALAT1	6	6	0.545	6	28	0.176	1	1	0.266667
chr11	65272045	+	378938	MALAT1	7	7	0.583	7	26	0.212	1	1	0.311111
chr11	65272052	+	378938	MALAT1	8	8	0.615	8	25	0.242	1	1	0.347826
chr11	65272075	+	378938	MALAT1	9	9	0.643	9	25	0.265	1	1	0.375
chr11	65272084	+	378938	MALAT1	9	9	0.643	9	25	0.265	1	1	0.375
chr11	65272089	+	378938	MALAT1	9	9	0.643	9	25	0.265	1	1	0.375
chr11	65272120	+	378938	MALAT1	10	10	1	10	10	0.769	1	1	0.869565
chr11	65272157	+	378938	MALAT1	14	14	1	14	14	1	1	1	1
chr11	65272161	+	378938	MALAT1	14	14	1	14	14	1	1	1	1
chr11	65272162	+	378938	MALAT1	14	14	1	14	14	1	1	1	1
chr11	65272166	+	378938	MALAT1	17	17	1	17	17	1	1	1	1
chr11	65272170	+	378938	MALAT1	14	14	1	14	14	1	1	1	1
chr11	65272173	+	378938	MALAT1	16	16	1	16	16	1	1	1	1
chr11	65272177	+	378938	MALAT1	21	21	1	21	21	1	1	1	1
chr11	65272180	+	378938	MALAT1	19	19	1	20	20	1	1	1	1
chr11	65272192	+	378938	MALAT1	24	24	1	25	25	0.962	1	1	0.98
chr11	65272196	+	378938	MALAT1	20	20	1	21	21	1	1	1	1
chr11	65272214	+	378938	MALAT1	26	26	1	26	26	0.963	1	1	0.981132
chr11	65272219	+	378938	MALAT1	25	25	1	25	25	0.962	1	1	0.980392
chr11	65272226	+	378938	MALAT1	24	24	1	24	24	0.889	1	1	0.941176
chr11	65272234	+	378938	MALAT1	24	24	1	23	23	0.885	1	1	0.94
chr11	65272254	+	378938	MALAT1	27	27	1	27	27	0.9	1	1	0.947368
chr11	65272256	+	378938	MALAT1	26	26	1	25	25	0.893	1	1	0.944444
chr11	65272258	+	378938	MALAT1	26	26	1	26	26	0.897	1	1	0.945455
chr11	65272260	+	378938	MALAT1	25	25	1	26	26	0.897	1	1	0.944444
chr11	65272261	+	378938	MALAT1	25	25	1	26	26	0.897	1	1	0.944444
chr11	65272262	+	378938	MALAT1	26	26	1	27	27	0.9	1	1	0.946429
chr11	65272263	+	378938	MALAT1	25	25	1	26	26	0.897	1	1	0.944444
chr11	65272265	+	378938	MALAT1	25	25	1	26	26	0.897	1	1	0.944444
chr11	65272266	+	378938	MALAT1	24	24	1	23	23	0.885	1	1	0.94
chr11	65272267	+	378938	MALAT1	25	25	1	25	25	0.893	1	1	0.943396
chr11	65272273	+	378938	MALAT1	25	25	1	26	26	0.788	1	1	0.87931
chr11	65272280	+	378938	MALAT1	27	27	1	28	28	0.778	1	1	0.873016
chr11	65272284	+	378938	MALAT1	28	28	1	28	28	0.778	1	1	0.875
chr11	65272288	+	378938	MALAT1	26	26	1	26	26	0.743	1	1	0.852459
chr11	65272294	+	378938	MALAT1	27	27	1	28	28	0.667	1	1	0.797101
chr11	65272296	+	378938	MALAT1	27	27	1	28	28	0.667	1	1	0.797101
chr11	65272298	+	378938	MALAT1	25	25	1	25	25	0.641	1	1	0.78125
chr11	65272301	+	378938	MALAT1	24	24	1	23	23	0.605	1	1	0.758065
chr11	65272305	+	378938	MALAT1	24	24	1	25	25	0.641	1	1	0.777778
chr11	65272307	+	378938	MALAT1	25	25	1	26	26	0.65	1	1	0.784615
chr11	65272309	+	378938	MALAT1	26	26	1	27	27	0.628	1	1	0.768116
chr11	65272315	+	378938	MALAT1	22	22	0.733	22	25	0.468	1	1	0.571429
chr11	65272322	+	378938	MALAT1	22	22	0.647	22	30	0.423	1	1	0.511628
chr11	65272323	+	378938	MALAT1	20	20	0.625	20	32	0.385	1	1	0.47619
chr11	65272331	+	378938	MALAT1	21	21	0.553	20	33	0.377	1	1	0.450549
chr11	65272332	+	378938	MALAT1	21	21	0.553	21	34	0.382	1	1	0.451613
chr11	65272336	+	378938	MALAT1	18	18	0.562	17	32	0.347	1	1	0.432099
chr11	65272337	+	378938	MALAT1	19	19	0.559	19	34	0.358	1	1	0.436782
chr11	65272338	+	378938	MALAT1	20	20	0.588	19	32	0.373	1	1	0.458824
chr11	65272354	+	378938	MALAT1	17	17	0.515	17	37	0.315	1	1	0.390805
chr11	65272355	+	378938	MALAT1	17	17	0.515	17	37	0.315	1	1	0.390805
chr11	65272362	+	378938	MALAT1	16	16	0.5	16	37	0.302	1	1	0.376471
chr11	65272373	+	378938	MALAT1	15	17	0.469	15	38	0.283	1	1	0.352941
chr11	65272374	+	378938	MALAT1	17	17	0.5	17	38	0.309	1	1	0.382022
chr11	65272378	+	378938	MALAT1	17	17	0.5	16	37	0.302	1	1	0.37931
chr11	65272382	+	378938	MALAT1	17	17	0.5	16	38	0.296	1	1	0.375
chr11	65272383	+	378938	MALAT1	18	18	0.514	17	38	0.309	1	1	0.388889
chr11	65272407	+	378938	MALAT1	22	22	0.688	21	21	0.5	1	1	0.581081
chr11	65272408	+	378938	MALAT1	23	23	0.697	22	22	0.512	1	1	0.592105
chr11	65272410	+	378938	MALAT1	23	23	0.697	22	22	0.524	1	1	0.6
chr11	65272416	+	378938	MALAT1	23	23	0.697	22	22	0.512	1	1	0.592105
chr11	65272420	+	378938	MALAT1	25	25	0.714	24	24	0.533	1	1	0.6125
chr11	65272431	+	378938	MALAT1	25	25	0.714	24	24	0.545	1	1	0.620253
chr11	65272434	+	378938	MALAT1	28	28	0.737	27	27	0.574	1	1	0.647059
chr11	65272438	+	378938	MALAT1	29	29	0.744	28	28	0.583	1	1	0.655172
chr11	65272450	+	378938	MALAT1	29	29	0.806	28	28	0.737	1	1	0.77027
chr11	65272453	+	378938	MALAT1	28	28	0.737	27	27	0.659	1	1	0.696203
chr11	65272454	+	378938	MALAT1	28	28	0.737	27	27	0.643	1	1	0.6875
chr11	65272464	+	378938	MALAT1	29	29	0.744	28	28	0.636	1	1	0.686747
chr11	65272466	+	378938	MALAT1	29	29	0.744	28	28	0.622	1	1	0.678571
chr11	65272467	+	378938	MALAT1	28	28	0.737	27	27	0.614	1	1	0.670732
chr11	65272474	+	378938	MALAT1	27	27	0.614	26	26	0.52	1	1	0.56383
chr11	65272488	+	378938	MALAT1	26	29	0.473	25	38	0.397	1	1	0.432203
chr11	65272496	+	378938	MALAT1	27	30	0.474	27	38	0.415	1	1	0.442623
chr11	65272500	+	378938	MALAT1	26	29	0.473	26	36	0.419	1	1	0.444444
chr11	65272506	+	378938	MALAT1	26	29	0.473	26	38	0.406	1	1	0.436975
chr11	65272515	+	378938	MALAT1	27	31	0.466	27	39	0.409	1	1	0.435484
chr11	65272519	+	378938	MALAT1	28	29	0.491	28	37	0.431	1	1	0.459016
chr11	65272525	+	378938	MALAT1	25	27	0.481	25	35	0.417	1	1	0.446429
chr11	65272530	+	378938	MALAT1	25	31	0.446	25	40	0.385	1	1	0.413223
chr11	65272541	+	378938	MALAT1	14	32	0.304	14	39	0.264	1	1	0.282828
chr11	65272561	+	378938	MALAT1	10	33	0.233	10	38	0.208	1	1	0.21978
chr11	65272564	+	378938	MALAT1	9	31	0.225	9	36	0.2	1	1	0.211765
chr11	65272571	+	378938	MALAT1	10	33	0.233	10	38	0.208	1	1	0.21978
chr11	65272580	+	378938	MALAT1	10	42	0.192	11	48	0.186	1	1	0.189189
chr11	65272584	+	378938	MALAT1	10	43	0.189	11	48	0.186	1	1	0.1875
chr11	65272592	+	378938	MALAT1	9	45	0.167	10	51	0.164	1	1	0.165217
chr11	65272596	+	378938	MALAT1	8	43	0.157	9	49	0.155	1	1	0.155963
chr11	65272605	+	378938	MALAT1	7	37	0.159	8	44	0.154	1	1	0.141509
chr11	65272718	+	378938	MALAT1	14	88	0.137	22	117	0.158	1	1	0.146939
chr11	65272727	+	378938	MALAT1	4	14	0.222	4	28	0.125	/	/	/
chr11	65272735	+	378938	MALAT1	1	9	0.1	0	0	0	/	/	/
chr11	65272796	+	378938	MALAT1	3	17	0.15	0	0	0	/	/	/
chr11	65272800	+	378938	MALAT1	3	18	0.143	0	0	0	/	/	/
chr11	65272801	+	378938	MALAT1	3	18	0.143	0	0	0	/	/	/
chr11	65272803	+	378938	MALAT1	3	20	0.13	0	0	0	/	/	/
chr11	65272806	+	378938	MALAT1	3	21	0.125	0	0	0	/	/	/
chr11	65272808	+	378938	MALAT1	3	20	0.13	0	0	0	/	/	/
chr11	65272809	+	378938	MALAT1	3	21	0.125	0	0	0	/	/	/
chr11	65272810	+	378938	MALAT1	3	22	0.12	0	0	0	/	/	/
chr11	65272812	+	378938	MALAT1	4	21	0.16	0	0	0	/	/	/
chr11	65272816	+	378938	MALAT1	3	21	0.125	0	0	0	/	/	/
chr11	65272827	+	378938	MALAT1	3	12	0.2	3	21	0.125	/	/	/
chr11	65272830	+	378938	MALAT1	5	13	0.278	5	19	0.208	1	1	0.238095
chr11	65272831	+	378938	MALAT1	5	14	0.263	5	21	0.192	1	1	0.222222
chr11	65272841	+	378938	MALAT1	5	17	0.227	5	22	0.185	1	1	0.204082
chr11	65272850	+	378938	MALAT1	4	18	0.182	4	23	0.148	/	/	/
chr11	65272851	+	378938	MALAT1	4	14	0.222	4	19	0.174	/	/	/
chr11	65272852	+	378938	MALAT1	4	18	0.182	4	23	0.148	/	/	/
chr11	65272853	+	378938	MALAT1	5	18	0.217	5	23	0.179	1	1	0.196078
chr11	65272858	+	378938	MALAT1	7	17	0.292	7	24	0.226	1	1	0.254545
chr11	65272861	+	378938	MALAT1	7	16	0.304	7	23	0.233	1	1	0.264151
chr11	65272863	+	378938	MALAT1	7	16	0.304	7	23	0.233	1	1	0.264151
chr11	65272868	+	378938	MALAT1	7	18	0.28	8	25	0.242	1	1	0.258621
chr11	65272876	+	378938	MALAT1	6	17	0.261	8	23	0.258	1	1	0.259259
chr11	65272880	+	378938	MALAT1	6	17	0.261	8	23	0.258	1	1	0.259259
chr11	65272892	+	378938	MALAT1	10	15	0.4	12	23	0.343	1	1	0.366667
chr11	65272895	+	378938	MALAT1	7	16	0.304	9	24	0.273	1	1	0.285714
chr11	65272897	+	378938	MALAT1	10	15	0.4	12	23	0.343	1	1	0.366667
chr11	65272910	+	378938	MALAT1	7	17	0.292	9	25	0.265	1	1	0.275862
chr11	65272911	+	378938	MALAT1	8	17	0.32	10	25	0.286	1	1	0.3
chr11	65272912	+	378938	MALAT1	9	18	0.333	11	26	0.297	1	1	0.3125
chr11	65272917	+	378938	MALAT1	9	17	0.346	11	25	0.306	1	1	0.322581
chr11	65272919	+	378938	MALAT1	10	17	0.37	12	24	0.333	1	1	0.349206
chr11	65272923	+	378938	MALAT1	10	18	0.357	12	26	0.316	1	1	0.333333
chr11	65272928	+	378938	MALAT1	10	18	0.357	12	23	0.343	1	1	0.349206
chr11	65272954	+	378938	MALAT1	15	15	1	17	17	1	1	1	1
chr11	65272958	+	378938	MALAT1	15	15	1	17	17	0.81	1	1	0.888889
chr11	65272961	+	378938	MALAT1	16	16	1	18	18	0.818	1	1	0.894737
chr11	65272962	+	378938	MALAT1	15	15	1	17	17	0.81	1	1	0.888889
chr11	65272964	+	378938	MALAT1	15	15	1	17	17	0.81	1	1	0.888889
chr11	65272969	+	378938	MALAT1	14	14	1	16	16	0.8	1	1	0.882353
chr11	65272970	+	378938	MALAT1	15	15	1	17	17	0.81	1	1	0.888889
chr11	65272971	+	378938	MALAT1	15	15	1	17	17	0.81	1	1	0.888889
chr11	65272975	+	378938	MALAT1	13	13	1	15	15	0.789	1	1	0.875
chr11	65272980	+	378938	MALAT1	14	14	1	16	16	0.8	1	1	0.882353
chr11	65272981	+	378938	MALAT1	13	13	1	15	15	0.789	1	1	0.875
chr11	65272987	+	378938	MALAT1	13	13	1	15	15	0.789	1	1	0.875
chr11	65272988	+	378938	MALAT1	13	13	1	15	15	0.833	1	1	0.903226
chr11	65272998	+	378938	MALAT1	15	15	1	15	15	0.75	1	1	0.857143
chr11	65273004	+	378938	MALAT1	14	14	1	14	14	0.636	1	1	0.777778
chr11	65273006	+	378938	MALAT1	12	12	1	12	12	0.571	1	1	0.727273
chr11	65273007	+	378938	MALAT1	12	12	1	12	12	0.571	1	1	0.727273
chr11	65273008	+	378938	MALAT1	14	14	1	14	14	0.609	1	1	0.756757
chr11	65273009	+	378938	MALAT1	12	12	1	12	12	0.571	1	1	0.727273
chr11	65273011	+	378938	MALAT1	13	13	1	13	13	0.591	1	1	0.742857
chr11	65273015	+	378938	MALAT1	13	13	1	13	13	0.591	1	1	0.742857
chr11	65273018	+	378938	MALAT1	15	15	1	15	15	0.652	1	1	0.789474
chr11	65273021	+	378938	MALAT1	15	15	1	15	15	0.652	1	1	0.789474
chr11	65273023	+	378938	MALAT1	15	15	1	15	15	0.625	1	1	0.769231
chr11	65273026	+	378938	MALAT1	16	16	1	15	15	0.625	1	1	0.775
chr11	65273027	+	378938	MALAT1	16	16	1	15	15	0.652	1	1	0.794872
chr11	65273029	+	378938	MALAT1	15	15	1	14	14	0.609	1	1	0.763158
chr11	65273032	+	378938	MALAT1	14	14	1	13	13	0.591	1	1	0.75
chr11	65273034	+	378938	MALAT1	15	15	1	14	14	0.636	1	1	0.783784
chr11	65273035	+	378938	MALAT1	16	16	1	15	15	0.625	1	1	0.775
chr11	65273037	+	378938	MALAT1	15	15	1	14	14	0.609	1	1	0.763158
chr11	65273038	+	378938	MALAT1	14	14	1	13	13	0.591	1	1	0.75
chr11	65273039	+	378938	MALAT1	14	14	1	13	13	0.591	1	1	0.75
chr11	65273040	+	378938	MALAT1	14	14	1	13	13	0.591	1	1	0.75
chr11	65273044	+	378938	MALAT1	14	14	1	13	13	0.591	1	1	0.75
chr11	65273045	+	378938	MALAT1	14	14	1	13	13	0.591	1	1	0.75
chr11	65273053	+	378938	MALAT1	15	15	1	14	14	0.609	1	1	0.763158
chr11	65273057	+	378938	MALAT1	15	15	1	14	14	0.609	1	1	0.763158
chr11	65273059	+	378938	MALAT1	15	15	1	14	14	0.609	1	1	0.763158
chr11	65273063	+	378938	MALAT1	14	14	1	13	13	0.591	1	1	0.75
chr11	65273064	+	378938	MALAT1	14	14	1	13	13	0.591	1	1	0.75
chr11	65273065	+	378938	MALAT1	14	14	1	13	13	0.591	1	1	0.75
chr11	65273068	+	378938	MALAT1	16	16	1	15	15	0.625	1	1	0.775
chr11	65273070	+	378938	MALAT1	17	17	1	15	15	0.625	1	1	0.780488
chr11	65273071	+	378938	MALAT1	15	15	1	13	13	0.591	1	1	0.756757
chr11	65273072	+	378938	MALAT1	15	15	1	13	13	0.591	1	1	0.756757
chr11	65273073	+	378938	MALAT1	14	14	1	13	13	0.591	1	1	0.75
chr11	65273075	+	378938	MALAT1	14	14	1	12	12	0.571	1	1	0.742857
chr11	65273077	+	378938	MALAT1	14	14	1	12	12	0.571	1	1	0.742857
chr11	65273078	+	378938	MALAT1	14	14	1	12	12	0.571	1	1	0.742857
chr11	65273080	+	378938	MALAT1	13	13	1	11	11	0.55	1	1	0.727273
chr11	65273085	+	378938	MALAT1	12	12	1	10	10	0.556	1	1	0.733333
chr11	65273088	+	378938	MALAT1	12	12	1	12	12	0.706	1	1	0.827586
chr11	65273089	+	378938	MALAT1	10	10	1	9	9	0.562	1	1	0.730769
chr11	65273095	+	378938	MALAT1	11	11	1	9	9	0.75	1	1	0.869565
chr11	65273102	+	378938	MALAT1	10	10	1	9	9	0.75	1	1	0.863636
chr11	65273103	+	378938	MALAT1	11	11	1	9	9	0.75	1	1	0.869565
chr11	65273111	+	378938	MALAT1	11	11	1	9	9	0.75	1	1	0.869565
chr11	65273117	+	378938	MALAT1	11	11	1	9	9	0.75	1	1	0.869565
chr11	65273118	+	378938	MALAT1	11	11	1	9	9	0.75	1	1	0.869565
chr11	65273124	+	378938	MALAT1	12	12	1	10	10	0.769	1	1	0.88
chr11	65273130	+	378938	MALAT1	13	13	0.929	11	11	0.733	1	1	0.827586
chr11	65273138	+	378938	MALAT1	13	13	0.929	11	11	0.733	1	1	0.827586
chr11	65273147	+	378938	MALAT1	11	13	0.458	10	15	0.4	1	1	0.428571
chr11	65273153	+	378938	MALAT1	11	17	0.393	10	17	0.37	1	1	0.381818
chr11	65273168	+	378938	MALAT1	9	28	0.243	8	30	0.211	1	1	0.226667
chr11	65273183	+	378938	MALAT1	9	29	0.237	8	33	0.195	1	1	0.21519
chr11	65273184	+	378938	MALAT1	11	30	0.268	10	34	0.227	1	1	0.247059
chr11	65273194	+	378938	MALAT1	13	30	0.302	13	34	0.277	1	1	0.288889
chr11	65273195	+	378938	MALAT1	13	29	0.31	13	34	0.277	1	1	0.292135
chr11	65273198	+	378938	MALAT1	11	32	0.256	11	38	0.224	1	1	0.23913
chr11	65273209	+	378938	MALAT1	12	29	0.293	12	39	0.235	1	1	0.26087
chr11	65273225	+	378938	MALAT1	9	34	0.209	10	48	0.172	1	1	0.188119
chr11	65273226	+	378938	MALAT1	10	36	0.217	10	50	0.167	1	1	0.188679
chr11	65273228	+	378938	MALAT1	10	37	0.213	11	50	0.18	1	1	0.194444
chr11	65273231	+	378938	MALAT1	12	33	0.267	13	48	0.213	1	1	0.235849
chr11	65273239	+	378938	MALAT1	11	35	0.239	11	53	0.172	1	1	0.2
chr11	65273241	+	378938	MALAT1	12	33	0.267	13	51	0.203	1	1	0.229358
chr11	65273252	+	378938	MALAT1	13	37	0.26	14	55	0.203	1	1	0.22314
chr11	65273257	+	378938	MALAT1	12	35	0.255	13	52	0.2	1	1	0.223214
chr11	65273258	+	378938	MALAT1	11	36	0.234	12	53	0.185	1	1	0.205357
chr11	65273264	+	378938	MALAT1	10	35	0.222	11	54	0.169	1	1	0.190909
chr11	65273270	+	378938	MALAT1	10	38	0.208	11	58	0.159	1	1	0.179487
chr11	65273271	+	378938	MALAT1	11	36	0.234	12	56	0.176	1	1	0.2
chr11	65273274	+	378938	MALAT1	10	33	0.233	11	52	0.175	1	1	0.198113
chr11	65273280	+	378938	MALAT1	10	35	0.222	11	53	0.172	1	1	0.192661
chr11	65273281	+	378938	MALAT1	10	31	0.244	11	50	0.18	1	1	0.205882
chr11	65273299	+	378938	MALAT1	9	10	0.474	10	31	0.244	1	1	0.316667
chr11	65273305	+	378938	MALAT1	9	11	0.45	10	33	0.233	1	1	0.301587
chr11	65273311	+	378938	MALAT1	8	11	0.421	9	29	0.237	1	1	0.298246
chr11	65273319	+	378938	MALAT1	9	11	0.45	10	31	0.244	1	1	0.311475
chr11	65273330	+	378938	MALAT1	10	11	0.476	9	36	0.2	1	1	0.287879
chr11	65273337	+	378938	MALAT1	8	11	0.421	7	36	0.163	1	1	0.241935
chr11	65273345	+	378938	MALAT1	9	10	0.474	7	30	0.189	1	1	0.285714
chr11	65273359	+	378938	MALAT1	13	13	0.684	11	16	0.407	1	1	0.521739
chr11	65273370	+	378938	MALAT1	9	9	0.75	7	16	0.304	1	1	0.457143
chr11	65273379	+	378938	MALAT1	8	8	0.8	7	13	0.35	1	1	0.5
chr11	65273395	+	378938	MALAT1	7	10	0.412	5	34	0.128	1	1	0.214286
chr11	65273403	+	378938	MALAT1	6	11	0.353	5	35	0.125	1	1	0.192982
chr11	65273405	+	378938	MALAT1	7	10	0.412	5	34	0.128	1	1	0.214286
chr11	65273408	+	378938	MALAT1	7	11	0.389	5	35	0.125	1	1	0.206897
chr11	65273414	+	378938	MALAT1	7	11	0.389	5	34	0.128	1	1	0.210526
chr11	65273420	+	378938	MALAT1	7	11	0.389	5	35	0.125	1	1	0.206897
chr11	65273428	+	378938	MALAT1	6	11	0.353	5	33	0.132	1	1	0.2
chr11	65273433	+	378938	MALAT1	7	11	0.389	5	35	0.125	1	1	0.206897
chr11	65273437	+	378938	MALAT1	5	11	0.312	5	33	0.132	1	1	0.185185
chr11	65273442	+	378938	MALAT1	4	11	0.267	4	34	0.105	/	/	/
chr11	65273443	+	378938	MALAT1	5	11	0.312	5	33	0.132	1	1	0.185185
chr11	65273447	+	378938	MALAT1	5	10	0.333	5	29	0.147	1	1	0.204082
chr11	65273451	+	378938	MALAT1	4	8	0.333	4	27	0.129	/	/	/
chr11	65273454	+	378938	MALAT1	4	8	0.333	4	27	0.129	/	/	/
chr11	65273459	+	378938	MALAT1	4	8	0.333	4	27	0.129	/	/	/
chr11	65273465	+	378938	MALAT1	3	9	0.25	3	18	0.143	/	/	/
chr11	65273470	+	378938	MALAT1	4	9	0.308	3	19	0.136	/	/	/
chr11	65273472	+	378938	MALAT1	4	8	0.333	4	16	0.2	/	/	/
chr11	65273473	+	378938	MALAT1	4	9	0.308	4	18	0.182	/	/	/
chr11	65273478	+	378938	MALAT1	4	9	0.308	4	18	0.182	/	/	/
chr11	65273480	+	378938	MALAT1	4	9	0.308	3	18	0.143	/	/	/
chr11	65273483	+	378938	MALAT1	5	7	0.417	5	16	0.238	1	1	0.30303
chr11	65623444	-	1072	CFL1	3	14	0.176	0	0	0	/	/	/
chr11	65623445	-	1072	CFL1	3	15	0.167	0	0	0	/	/	/
chr11	65623453	-	1072	CFL1	3	19	0.136	0	0	0	/	/	/
chr11	65623454	-	1072	CFL1	3	19	0.136	0	0	0	/	/	/
chr11	65623457	-	1072	CFL1	3	19	0.136	0	0	0	/	/	/
chr11	65623465	-	1072	CFL1	3	17	0.15	0	0	0	/	/	/
chr11	65623467	-	1072	CFL1	3	17	0.15	0	0	0	/	/	/
chr11	65623468	-	1072	CFL1	3	17	0.15	0	0	0	/	/	/
chr11	65623469	-	1072	CFL1	3	16	0.158	0	0	0	/	/	/
chr11	65623474	-	1072	CFL1	3	17	0.15	0	0	0	/	/	/
chr11	65623476	-	1072	CFL1	3	17	0.15	0	0	0	/	/	/
chr11	65623477	-	1072	CFL1	3	17	0.15	0	0	0	/	/	/
chr11	65623480	-	1072	CFL1	4	17	0.19	0	0	0	/	/	/
chr11	65623490	-	1072	CFL1	4	16	0.2	0	0	0	/	/	/
chr11	65623491	-	1072	CFL1	4	16	0.2	0	0	0	/	/	/
chr11	65623494	-	1072	CFL1	4	17	0.19	0	0	0	/	/	/
chr11	65623501	-	1072	CFL1	4	17	0.19	0	0	0	/	/	/
chr11	65623507	-	1072	CFL1	3	17	0.15	0	0	0	/	/	/
chr11	65623508	-	1072	CFL1	4	16	0.2	0	0	0	/	/	/
chr11	65623510	-	1072	CFL1	4	17	0.19	0	0	0	/	/	/
chr11	65623511	-	1072	CFL1	3	15	0.167	0	0	0	/	/	/
chr11	65623513	-	1072	CFL1	4	16	0.2	0	0	0	/	/	/
chr11	65623516	-	1072	CFL1	4	16	0.2	0	0	0	/	/	/
chr11	65623517	-	1072	CFL1	4	17	0.19	0	0	0	/	/	/
chr11	65623518	-	1072	CFL1	4	17	0.19	0	0	0	/	/	/
chr11	65623519	-	1072	CFL1	4	16	0.2	0	0	0	/	/	/
chr11	65623522	-	1072	CFL1	4	16	0.2	0	0	0	/	/	/
chr11	65623525	-	1072	CFL1	4	16	0.2	0	0	0	/	/	/
chr11	65623529	-	1072	CFL1	4	17	0.19	0	0	0	/	/	/
chr11	65623533	-	1072	CFL1	4	16	0.2	0	0	0	/	/	/
chr11	65623534	-	1072	CFL1	4	16	0.2	0	0	0	/	/	/
chr11	65623543	-	1072	CFL1	4	13	0.235	2	16	0.111	/	/	/
chr11	65623551	-	1072	CFL1	4	15	0.211	2	18	0.1	/	/	/
chr11	65623552	-	1072	CFL1	4	16	0.2	2	18	0.1	/	/	/
chr11	65623561	-	1072	CFL1	4	8	0.333	2	10	0.167	/	/	/
chr11	65623572	-	1072	CFL1	4	8	0.333	2	10	0.167	/	/	/
chr11	65623573	-	1072	CFL1	4	9	0.308	2	11	0.154	/	/	/
chr11	65623576	-	1072	CFL1	3	9	0.25	2	10	0.167	/	/	/
chr11	65623579	-	1072	CFL1	3	8	0.273	2	11	0.154	/	/	/
chr11	65623640	-	1072	CFL1	2	12	0.143	2	18	0.1	/	/	/
chr11	65623641	-	1072	CFL1	2	11	0.154	2	17	0.105	/	/	/
chr11	65623643	-	1072	CFL1	2	14	0.125	0	0	0	/	/	/
chr11	65623649	-	1072	CFL1	2	16	0.111	0	0	0	/	/	/
chr11	65623656	-	1072	CFL1	2	11	0.154	2	15	0.118	/	/	/
chr11	65623666	-	1072	CFL1	2	16	0.111	0	0	0	/	/	/
chr11	65623669	-	1072	CFL1	2	17	0.105	0	0	0	/	/	/
chr11	65623672	-	1072	CFL1	2	17	0.105	0	0	0	/	/	/
chr11	65623694	-	1072	CFL1	2	18	0.1	0	0	0	/	/	/
chr11	65623696	-	1072	CFL1	2	16	0.111	0	0	0	/	/	/
chr11	65623700	-	1072	CFL1	2	14	0.125	2	17	0.105	/	/	/
chr11	65623708	-	1072	CFL1	2	18	0.1	0	0	0	/	/	/
chr11	65623709	-	1072	CFL1	2	18	0.1	0	0	0	/	/	/
chr11	65623711	-	1072	CFL1	2	16	0.111	0	0	0	/	/	/
chr11	65623712	-	1072	CFL1	2	12	0.143	2	16	0.111	/	/	/
chr11	65625571	-	1072	CFL1	2	15	0.118	0	0	0	/	/	/
chr11	65625577	-	1072	CFL1	2	16	0.111	0	0	0	/	/	/
chr11	65625583	-	1072	CFL1	2	17	0.105	0	0	0	/	/	/
chr11	65625588	-	1072	CFL1	2	17	0.105	0	0	0	/	/	/
chr11	65625589	-	1072	CFL1	2	16	0.111	0	0	0	/	/	/
chr11	67234977	-	80194	TMEM134	2	12	0.143	2	13	0.133	/	/	/
chr11	71724762	-	4926	NUMA1	2	10	0.167	2	12	0.143	/	/	/
chr11	71724763	-	4926	NUMA1	3	9	0.25	3	11	0.214	/	/	/
chr11	75111745	+	6188	RPS3	8	8	0.8	8	8	0.533	1	1	0.64
chr11	75111752	+	6188	RPS3	8	8	0.8	8	8	0.5	1	1	0.615385
chr11	75111763	+	6188	RPS3	9	9	0.818	9	9	0.562	1	1	0.666667
chr11	75111768	+	6188	RPS3	9	9	0.818	9	9	0.529	1	1	0.642857
chr11	75111784	+	6188	RPS3	8	8	0.8	8	8	0.5	1	1	0.615385
chr11	75111786	+	6188	RPS3	8	8	0.8	8	8	0.5	1	1	0.615385
chr11	75111792	+	6188	RPS3	8	8	0.615	8	13	0.381	1	1	0.470588
chr11	75111796	+	6188	RPS3	7	7	0.5	9	13	0.409	1	1	0.444444
chr11	75111806	+	6188	RPS3	11	11	0.733	11	13	0.458	1	1	0.564103
chr11	75111809	+	6188	RPS3	10	10	0.588	10	16	0.385	1	1	0.465116
chr11	75111811	+	6188	RPS3	9	9	0.562	9	16	0.36	1	1	0.439024
chr11	75111825	+	6188	RPS3	10	10	0.588	10	20	0.333	1	1	0.425532
chr11	75111832	+	6188	RPS3	11	12	0.478	11	25	0.306	1	1	0.372881
chr11	75111834	+	6188	RPS3	9	11	0.45	9	24	0.273	1	1	0.339623
chr11	75111835	+	6188	RPS3	10	12	0.455	10	25	0.286	1	1	0.350877
chr11	75111838	+	6188	RPS3	10	12	0.455	10	25	0.286	1	1	0.350877
chr11	75111839	+	6188	RPS3	11	12	0.478	11	26	0.297	1	1	0.366667
chr11	75111844	+	6188	RPS3	8	13	0.381	8	27	0.229	1	1	0.285714
chr11	75111851	+	6188	RPS3	8	12	0.4	8	27	0.229	1	1	0.290909
chr11	75111857	+	6188	RPS3	8	11	0.421	8	26	0.235	1	1	0.301887
chr11	75111862	+	6188	RPS3	8	11	0.421	8	25	0.242	1	1	0.307692
chr11	75111863	+	6188	RPS3	7	11	0.389	7	25	0.219	1	1	0.28
chr11	75111865	+	6188	RPS3	3	12	0.2	3	27	0.1	/	/	/
chr11	75111866	+	6188	RPS3	3	12	0.2	3	27	0.1	/	/	/
chr11	75112686	+	6188	RPS3	3	12	0.2	3	26	0.103	/	/	/
chr11	75112688	+	6188	RPS3	3	11	0.214	3	26	0.103	/	/	/
chr11	75112697	+	6188	RPS3	3	12	0.2	3	23	0.115	/	/	/
chr11	75112711	+	6188	RPS3	2	10	0.167	0	0	0	/	/	/
chr11	75112712	+	6188	RPS3	2	10	0.167	0	0	0	/	/	/
chr11	75112715	+	6188	RPS3	3	11	0.214	3	23	0.115	/	/	/
chr11	75112721	+	6188	RPS3	3	16	0.158	5	26	0.161	/	1	/
chr11	75112727	+	6188	RPS3	2	14	0.125	0	0	0	/	/	/
chr11	75112731	+	6188	RPS3	2	16	0.111	0	0	0	/	/	/
chr11	75112734	+	6188	RPS3	3	17	0.15	0	0	0	/	/	/
chr11	75112742	+	6188	RPS3	3	16	0.158	5	26	0.161	/	1	/
chr11	75112756	+	6188	RPS3	3	9	0.25	3	23	0.115	/	/	/
chr11	75112760	+	6188	RPS3	3	8	0.273	3	23	0.115	/	/	/
chr11	75112761	+	6188	RPS3	3	9	0.25	3	23	0.115	/	/	/
chr11	75112768	+	6188	RPS3	1	9	0.1	0	0	0	/	/	/
chr11	75113465	+	6188	RPS3	5	5	0.5	6	21	0.222	1	1	0.297297
chr11	75113467	+	6188	RPS3	5	5	0.5	6	21	0.222	1	1	0.297297
chr11	75113468	+	6188	RPS3	5	5	0.5	6	21	0.222	1	1	0.297297
chr11	75115129	+	6188	RPS3	3	7	0.3	3	16	0.158	/	/	/
chr11	122928549	-	3312	HSPA8	2	9	0.182	2	12	0.143	/	/	/
chr11	122928550	-	3312	HSPA8	2	10	0.167	2	13	0.133	/	/	/
chr11	122928555	-	3312	HSPA8	2	12	0.143	2	15	0.118	/	/	/
chr11	122928559	-	3312	HSPA8	2	10	0.167	2	13	0.133	/	/	/
chr11	122928560	-	3312	HSPA8	3	11	0.214	3	14	0.176	/	/	/
chr11	122928562	-	3312	HSPA8	3	12	0.2	3	14	0.176	/	/	/
chr11	122928565	-	3312	HSPA8	3	12	0.2	3	14	0.176	/	/	/
chr11	122928568	-	3312	HSPA8	3	11	0.214	3	13	0.188	/	/	/
chr11	122928569	-	3312	HSPA8	3	11	0.214	3	14	0.176	/	/	/
chr11	122928570	-	3312	HSPA8	3	12	0.2	3	15	0.167	/	/	/
chr11	122928571	-	3312	HSPA8	3	11	0.214	3	13	0.188	/	/	/
chr11	122928574	-	3312	HSPA8	3	11	0.214	3	14	0.176	/	/	/
chr11	122928588	-	3312	HSPA8	4	17	0.19	4	16	0.2	/	/	/
chr11	122928597	-	3312	HSPA8	4	18	0.182	4	18	0.182	/	/	/
chr11	122928600	-	3312	HSPA8	4	19	0.174	4	18	0.182	/	/	/
chr11	122928603	-	3312	HSPA8	4	18	0.182	4	17	0.19	/	/	/
chr11	122928623	-	3312	HSPA8	3	17	0.15	3	16	0.158	/	/	/
chr11	122928626	-	3312	HSPA8	3	17	0.15	3	16	0.158	/	/	/
chr11	122928962	-	3312	HSPA8	2	17	0.105	2	17	0.105	/	/	/
chr11	122928974	-	3312	HSPA8	2	16	0.111	2	15	0.118	/	/	/
chr11	122928978	-	3312	HSPA8	2	18	0.1	2	17	0.105	/	/	/
chr11	122928981	-	3312	HSPA8	2	18	0.1	2	18	0.1	/	/	/
chr11	122928999	-	3312	HSPA8	2	18	0.1	2	17	0.105	/	/	/
chr11	122929004	-	3312	HSPA8	2	16	0.111	2	16	0.111	/	/	/
chr11	122929013	-	3312	HSPA8	2	11	0.154	2	11	0.154	/	/	/
chr11	122929017	-	3312	HSPA8	3	13	0.188	3	13	0.188	/	/	/
chr11	122929026	-	3312	HSPA8	3	7	0.3	3	7	0.3	/	/	/
chr11	130000057	+	334	APLP2	1	9	0.1	0	0	0	/	/	/
chr11	130000058	+	334	APLP2	1	9	0.1	0	0	0	/	/	/
chr11	130003531	+	334	APLP2	1	9	0.1	0	0	0	/	/	/
chr11	130003539	+	334	APLP2	1	9	0.1	0	0	0	/	/	/
chr11	130005532	+	334	APLP2	5	7	0.417	5	12	0.294	1	1	0.344828
chr12	862190	+	65125	WNK1	1	9	0.1	0	0	0	/	/	/
chr12	862200	+	65125	WNK1	1	9	0.1	0	0	0	/	/	/
chr12	862201	+	65125	WNK1	1	9	0.1	0	0	0	/	/	/
chr12	862202	+	65125	WNK1	1	9	0.1	0	0	0	/	/	/
chr12	862211	+	65125	WNK1	1	9	0.1	0	0	0	/	/	/
chr12	862213	+	65125	WNK1	1	9	0.1	0	0	0	/	/	/
chr12	862217	+	65125	WNK1	1	9	0.1	0	0	0	/	/	/
chr12	862218	+	65125	WNK1	1	9	0.1	0	0	0	/	/	/
chr12	862219	+	65125	WNK1	1	9	0.1	0	0	0	/	/	/
chr12	862221	+	65125	WNK1	1	9	0.1	0	0	0	/	/	/
chr12	862222	+	65125	WNK1	1	9	0.1	0	0	0	/	/	/
chr12	862223	+	65125	WNK1	1	9	0.1	0	0	0	/	/	/
chr12	862225	+	65125	WNK1	1	9	0.1	0	0	0	/	/	/
chr12	862227	+	65125	WNK1	1	9	0.1	0	0	0	/	/	/
chr12	862228	+	65125	WNK1	1	9	0.1	0	0	0	/	/	/
chr12	862230	+	65125	WNK1	1	9	0.1	0	0	0	/	/	/
chr12	862236	+	65125	WNK1	1	9	0.1	0	0	0	/	/	/
chr12	862244	+	65125	WNK1	1	9	0.1	0	0	0	/	/	/
chr12	862245	+	65125	WNK1	1	9	0.1	0	0	0	/	/	/
chr12	862248	+	65125	WNK1	1	9	0.1	0	0	0	/	/	/
chr12	862251	+	65125	WNK1	1	9	0.1	0	0	0	/	/	/
chr12	862252	+	65125	WNK1	1	9	0.1	0	0	0	/	/	/
chr12	6646118	+	2597	GAPDH	1	9	0.1	1	9	0.1	/	/	/
chr12	6646145	+	2597	GAPDH	1	9	0.1	1	9	0.1	/	/	/
chr12	6646149	+	2597	GAPDH	1	9	0.1	1	9	0.1	/	/	/
chr12	6646152	+	2597	GAPDH	1	9	0.1	1	9	0.1	/	/	/
chr12	6646155	+	2597	GAPDH	1	9	0.1	1	9	0.1	/	/	/
chr12	6646157	+	2597	GAPDH	1	9	0.1	1	9	0.1	/	/	/
chr12	6646160	+	2597	GAPDH	1	9	0.1	1	9	0.1	/	/	/
chr12	6646161	+	2597	GAPDH	1	9	0.1	1	9	0.1	/	/	/
chr12	7044710	+	1822	ATN1	2	18	0.1	2	18	0.1	/	/	/
chr12	7044719	+	1822	ATN1	2	18	0.1	2	18	0.1	/	/	/
chr12	7044725	+	1822	ATN1	2	18	0.1	2	18	0.1	/	/	/
chr12	7044728	+	1822	ATN1	2	18	0.1	2	18	0.1	/	/	/
chr12	7044735	+	1822	ATN1	2	17	0.105	2	17	0.105	/	/	/
chr12	7044739	+	1822	ATN1	2	18	0.1	2	18	0.1	/	/	/
chr12	15103622	-	397	ARHGDIB	2	8	0.2	2	12	0.143	/	/	/
chr12	15103624	-	397	ARHGDIB	2	8	0.2	2	12	0.143	/	/	/
chr12	15103625	-	397	ARHGDIB	2	8	0.2	2	12	0.143	/	/	/
chr12	15103630	-	397	ARHGDIB	2	8	0.2	2	12	0.143	/	/	/
chr12	15103631	-	397	ARHGDIB	2	8	0.2	2	12	0.143	/	/	/
chr12	15103633	-	397	ARHGDIB	2	8	0.2	2	11	0.154	/	/	/
chr12	15103642	-	397	ARHGDIB	2	8	0.2	2	11	0.154	/	/	/
chr12	15103650	-	397	ARHGDIB	2	8	0.2	2	11	0.154	/	/	/
chr12	15114491	-	397	ARHGDIB	2	8	0.2	2	13	0.133	/	/	/
chr12	49580373	-	7846	TUBA1A	11	11	1	11	11	1	1	1	1
chr12	53848636	+	5094	PCBP2	6	6	0.6	6	7	0.462	1	1	0.521739
chr12	53848645	+	5094	PCBP2	5	6	0.455	5	9	0.357	1	1	0.4
chr12	53849139	+	5094	PCBP2	5	6	0.455	5	8	0.385	1	1	0.416667
chr12	53849145	+	5094	PCBP2	5	6	0.455	5	9	0.357	1	1	0.4
chr12	53849148	+	5094	PCBP2	5	6	0.455	5	9	0.357	1	1	0.4
chr12	54651405	-	23468	CBX5	2	8	0.2	2	8	0.2	/	/	/
chr12	56511366	+	6171	RPL41	9	9	0.6	9	9	0.6	1	1	0.6
chr12	69742268	+	4069	LYZ	4	10	0.286	0	0	0	/	/	/
chr12	69742269	+	4069	LYZ	2	10	0.167	0	0	0	/	/	/
chr12	69742274	+	4069	LYZ	4	10	0.286	0	0	0	/	/	/
chr12	69742276	+	4069	LYZ	4	10	0.286	0	0	0	/	/	/
chr12	69742299	+	4069	LYZ	3	13	0.188	0	0	0	/	/	/
chr12	69742302	+	4069	LYZ	3	14	0.176	0	0	0	/	/	/
chr12	69742311	+	4069	LYZ	4	16	0.2	0	0	0	/	/	/
chr12	69742314	+	4069	LYZ	4	16	0.2	0	0	0	/	/	/
chr12	69742315	+	4069	LYZ	4	17	0.19	0	0	0	/	/	/
chr12	69742319	+	4069	LYZ	3	17	0.15	0	0	0	/	/	/
chr12	69742323	+	4069	LYZ	4	16	0.2	0	0	0	/	/	/
chr12	69743900	+	4069	LYZ	2	17	0.105	6	40	0.13	/	1	/
chr12	69743901	+	4069	LYZ	2	12	0.143	0	0	0	/	/	/
chr12	69743977	+	4069	LYZ	2	10	0.167	0	0	0	/	/	/
chr12	69743988	+	4069	LYZ	2	15	0.118	0	0	0	/	/	/
chr12	69743989	+	4069	LYZ	2	15	0.118	0	0	0	/	/	/
chr12	69743991	+	4069	LYZ	2	14	0.125	0	0	0	/	/	/
chr12	69743994	+	4069	LYZ	2	15	0.118	0	0	0	/	/	/
chr12	69744009	+	4069	LYZ	3	21	0.125	0	0	0	/	/	/
chr12	69744014	+	4069	LYZ	3	20	0.13	0	0	0	/	/	/
chr12	69744015	+	4069	LYZ	3	21	0.125	0	0	0	/	/	/
chr12	69744016	+	4069	LYZ	3	21	0.125	0	0	0	/	/	/
chr12	69744017	+	4069	LYZ	3	20	0.13	0	0	0	/	/	/
chr12	69744023	+	4069	LYZ	4	20	0.167	0	0	0	/	/	/
chr12	69744032	+	4069	LYZ	4	18	0.182	0	0	0	/	/	/
chr12	69744033	+	4069	LYZ	4	20	0.167	0	0	0	/	/	/
chr12	69744037	+	4069	LYZ	4	21	0.16	0	0	0	/	/	/
chr12	69744044	+	4069	LYZ	4	21	0.16	0	0	0	/	/	/
chr12	69744045	+	4069	LYZ	4	20	0.167	0	0	0	/	/	/
chr12	69744048	+	4069	LYZ	4	21	0.16	0	0	0	/	/	/
chr12	69746000	+	4069	LYZ	4	19	0.174	0	0	0	/	/	/
chr12	69746005	+	4069	LYZ	4	19	0.174	0	0	0	/	/	/
chr12	69746008	+	4069	LYZ	4	19	0.174	0	0	0	/	/	/
chr12	69746016	+	4069	LYZ	5	23	0.179	0	0	0	1	/	/
chr12	69746019	+	4069	LYZ	5	22	0.185	0	0	0	1	/	/
chr12	69746021	+	4069	LYZ	4	26	0.133	0	0	0	/	/	/
chr12	69746027	+	4069	LYZ	5	25	0.167	0	0	0	1	/	/
chr12	69746033	+	4069	LYZ	3	16	0.158	0	0	0	/	/	/
chr12	69746039	+	4069	LYZ	4	17	0.19	0	0	0	/	/	/
chr12	69746052	+	4069	LYZ	3	19	0.136	0	0	0	/	/	/
chr12	69746053	+	4069	LYZ	3	23	0.115	0	0	0	/	/	/
chr12	69746059	+	4069	LYZ	3	21	0.125	0	0	0	/	/	/
chr12	69746062	+	4069	LYZ	3	23	0.115	0	0	0	/	/	/
chr12	69746067	+	4069	LYZ	4	21	0.16	0	0	0	/	/	/
chr12	69746075	+	4069	LYZ	4	16	0.2	7	59	0.106	/	1	/
chr12	69746938	+	4069	LYZ	3	20	0.13	0	0	0	/	/	/
chr12	69746949	+	4069	LYZ	5	26	0.161	0	0	0	1	/	/
chr12	69746960	+	4069	LYZ	4	29	0.121	0	0	0	/	/	/
chr12	69746969	+	4069	LYZ	5	29	0.147	0	0	0	1	/	/
chr12	69746973	+	4069	LYZ	6	28	0.176	0	0	0	1	/	/
chr12	69746982	+	4069	LYZ	6	22	0.214	0	0	0	1	/	/
chr12	69747000	+	4069	LYZ	6	24	0.2	0	0	0	1	/	/
chr12	69747002	+	4069	LYZ	6	27	0.182	0	0	0	1	/	/
chr12	69747003	+	4069	LYZ	6	26	0.188	0	0	0	1	/	/
chr12	69747012	+	4069	LYZ	7	25	0.219	0	0	0	1	/	/
chr12	69747013	+	4069	LYZ	7	27	0.206	0	0	0	1	/	/
chr12	69747016	+	4069	LYZ	6	26	0.188	0	0	0	1	/	/
chr12	69747019	+	4069	LYZ	6	22	0.214	0	0	0	1	/	/
chr12	69747022	+	4069	LYZ	6	25	0.194	0	0	0	1	/	/
chr12	69747024	+	4069	LYZ	6	26	0.188	0	0	0	1	/	/
chr12	69747032	+	4069	LYZ	6	27	0.182	0	0	0	1	/	/
chr12	69747034	+	4069	LYZ	6	27	0.182	0	0	0	1	/	/
chr12	69747036	+	4069	LYZ	6	26	0.188	0	0	0	1	/	/
chr12	69747038	+	4069	LYZ	6	26	0.188	0	0	0	1	/	/
chr12	69747040	+	4069	LYZ	7	25	0.219	0	0	0	1	/	/
chr12	91552105	-	1634	DCN	11	11	1	11	11	1	1	1	1
chr12	91552115	-	1634	DCN	10	10	1	10	10	1	1	1	1
chr12	91552122	-	1634	DCN	11	11	1	11	11	1	1	1	1
chr12	91552123	-	1634	DCN	10	10	1	10	10	1	1	1	1
chr12	91552125	-	1634	DCN	10	10	1	10	10	1	1	1	1
chr12	91552139	-	1634	DCN	10	10	1	10	10	1	1	1	1
chr12	91552154	-	1634	DCN	11	11	1	11	11	1	1	1	1
chr12	91552157	-	1634	DCN	11	11	1	11	11	1	1	1	1
chr12	91552159	-	1634	DCN	10	10	1	10	10	1	1	1	1
chr12	91552164	-	1634	DCN	11	11	1	11	11	1	1	1	1
chr12	91552165	-	1634	DCN	11	11	1	11	11	1	1	1	1
chr12	91552166	-	1634	DCN	11	11	1	11	11	1	1	1	1
chr12	91552177	-	1634	DCN	10	10	1	10	10	1	1	1	1
chr12	91552178	-	1634	DCN	10	10	1	10	10	1	1	1	1
chr12	91552190	-	1634	DCN	10	10	1	10	10	1	1	1	1
chr12	122248387	+	23067	SETD1B	10	10	1	10	10	1	1	1	1
chr12	124856868	-	9612	NCOR2	2	11	0.154	2	13	0.133	/	/	/
chr12	125396585	-	7316	UBC	3	16	0.158	0	0	0	/	/	/
chr12	125396590	-	7316	UBC	3	18	0.143	0	0	0	/	/	/
chr12	125397211	-	7316	UBC	4	6	0.4	4	15	0.211	/	/	/
chr12	125397222	-	7316	UBC	4	6	0.4	4	13	0.235	/	/	/
chr12	125397223	-	7316	UBC	4	6	0.4	4	13	0.235	/	/	/
chr12	125397246	-	7316	UBC	4	6	0.4	4	13	0.235	/	/	/
chr12	125397315	-	7316	UBC	3	26	0.103	0	0	0	/	/	/
chr12	125397316	-	7316	UBC	3	26	0.103	0	0	0	/	/	/
chr12	125397328	-	7316	UBC	3	24	0.111	0	0	0	/	/	/
chr13	27829480	+	6144	RPL21	6	6	0.545	6	12	0.333	1	1	0.413793
chr13	27829484	+	6144	RPL21	6	6	0.545	6	12	0.333	1	1	0.413793
chr13	27830361	+	6144	RPL21	6	6	0.6	6	8	0.429	1	1	0.5
chr13	27830370	+	6144	RPL21	6	6	0.6	6	8	0.429	1	1	0.5
chr13	27830372	+	6144	RPL21	6	6	0.6	6	8	0.429	1	1	0.5
chr13	27830374	+	6144	RPL21	6	6	0.6	6	8	0.429	1	1	0.5
chr13	27830382	+	6144	RPL21	6	6	0.6	6	8	0.429	1	1	0.5
chr13	27830393	+	6144	RPL21	6	6	0.6	6	11	0.353	1	1	0.444444
chr13	27830400	+	6144	RPL21	6	6	0.6	6	12	0.333	1	1	0.428571
chr13	27830418	+	6144	RPL21	4	6	0.4	4	14	0.222	/	/	/
chr13	45911395	-	7178	TPT1	2	9	0.182	2	11	0.154	/	/	/
chr13	45911407	-	7178	TPT1	1	9	0.1	0	0	0	/	/	/
chr13	45911410	-	7178	TPT1	1	9	0.1	0	0	0	/	/	/
chr13	45911412	-	7178	TPT1	1	9	0.1	0	0	0	/	/	/
chr13	45911418	-	7178	TPT1	1	9	0.1	0	0	0	/	/	/
chr13	45913724	-	7178	TPT1	3	7	0.3	3	11	0.214	/	/	/
chr13	45914245	-	7178	TPT1	5	18	0.217	5	24	0.172	1	1	0.192308
chr13	45914251	-	7178	TPT1	6	21	0.222	6	28	0.176	1	1	0.196721
chr13	45914252	-	7178	TPT1	6	23	0.207	6	30	0.167	1	1	0.184615
chr13	45914253	-	7178	TPT1	5	23	0.179	5	29	0.147	1	1	0.16129
chr13	45914254	-	7178	TPT1	4	23	0.148	4	28	0.125	/	/	/
chr13	45914261	-	7178	TPT1	7	22	0.241	7	26	0.212	1	1	0.225806
chr13	45914263	-	7178	TPT1	7	21	0.25	7	26	0.212	1	1	0.229508
chr13	45914264	-	7178	TPT1	6	22	0.214	6	27	0.182	1	1	0.196721
chr13	45914266	-	7178	TPT1	7	21	0.25	7	26	0.212	1	1	0.229508
chr13	45914267	-	7178	TPT1	6	22	0.214	6	27	0.182	1	1	0.196721
chr13	45914281	-	7178	TPT1	4	21	0.16	4	26	0.133	/	/	/
chr13	45914283	-	7178	TPT1	5	23	0.179	5	27	0.156	1	1	0.166667
chr13	45914285	-	7178	TPT1	4	22	0.154	4	26	0.133	/	/	/
chr13	45914287	-	7178	TPT1	5	19	0.208	5	24	0.172	1	1	0.188679
chr13	45914296	-	7178	TPT1	4	22	0.154	4	27	0.129	/	/	/
chr13	45914314	-	7178	TPT1	3	23	0.115	0	0	0	/	/	/
chr13	46549743	-	23091	ZC3H13	2	8	0.2	2	8	0.2	/	/	/
chr13	46701753	-	3936	LCP1	1	9	0.1	2	15	0.118	/	/	/
chr13	46701756	-	3936	LCP1	1	9	0.1	3	15	0.167	/	/	/
chr13	46701759	-	3936	LCP1	1	9	0.1	3	15	0.167	/	/	/
chr13	46701760	-	3936	LCP1	1	9	0.1	3	15	0.167	/	/	/
chr13	46701769	-	3936	LCP1	1	9	0.1	3	15	0.167	/	/	/
chr13	46701774	-	3936	LCP1	1	9	0.1	3	15	0.167	/	/	/
chr13	46701783	-	3936	LCP1	1	9	0.1	3	15	0.167	/	/	/
chr13	46701784	-	3936	LCP1	1	9	0.1	3	15	0.167	/	/	/
chr13	46701785	-	3936	LCP1	1	9	0.1	3	15	0.167	/	/	/
chr13	46701786	-	3936	LCP1	1	9	0.1	3	15	0.167	/	/	/
chr13	48827946	+	9445	ITM2B	2	14	0.125	0	0	0	/	/	/
chr13	48827947	+	9445	ITM2B	15	15	0.882	15	15	0.652	1	1	0.75
chr13	48827948	+	9445	ITM2B	2	14	0.125	0	0	0	/	/	/
chr13	48827962	+	9445	ITM2B	4	12	0.25	4	18	0.182	/	/	/
chr13	48827963	+	9445	ITM2B	3	13	0.188	3	19	0.136	/	/	/
chr13	48827970	+	9445	ITM2B	2	10	0.167	2	16	0.111	/	/	/
chr13	48827971	+	9445	ITM2B	2	12	0.143	2	17	0.105	/	/	/
chr13	48827981	+	9445	ITM2B	3	11	0.214	3	15	0.167	/	/	/
chr13	48827982	+	9445	ITM2B	3	12	0.2	3	16	0.158	/	/	/
chr13	48827994	+	9445	ITM2B	4	11	0.267	4	15	0.211	/	/	/
chr13	48828000	+	9445	ITM2B	4	12	0.25	4	16	0.2	/	/	/
chr13	48828007	+	9445	ITM2B	4	6	0.4	4	10	0.286	/	/	/
chr14	21679984	-	3183	HNRNPC	1	9	0.1	0	0	0	/	/	/
chr14	35873658	-	4792	NFKBIA	4	11	0.267	4	13	0.235	/	/	/
chr14	74188051	-	91748	ELMSAN1	8	8	0.533	8	8	0.571	1	1	0.516129
chr14	75746708	+	2353	FOS	1	9	0.1	0	0	0	/	/	/
chr14	75746715	+	2353	FOS	1	9	0.1	0	0	0	/	/	/
chr14	75746716	+	2353	FOS	1	9	0.1	0	0	0	/	/	/
chr14	75746718	+	2353	FOS	1	9	0.1	0	0	0	/	/	/
chr14	75746721	+	2353	FOS	1	9	0.1	0	0	0	/	/	/
chr14	75746722	+	2353	FOS	1	9	0.1	0	0	0	/	/	/
chr14	75746726	+	2353	FOS	1	9	0.1	0	0	0	/	/	/
chr14	75746732	+	2353	FOS	1	9	0.1	0	0	0	/	/	/
chr14	75746734	+	2353	FOS	1	9	0.1	0	0	0	/	/	/
chr14	75746737	+	2353	FOS	1	9	0.1	0	0	0	/	/	/
chr14	75746738	+	2353	FOS	1	9	0.1	0	0	0	/	/	/
chr14	75746739	+	2353	FOS	1	9	0.1	0	0	0	/	/	/
chr14	75746740	+	2353	FOS	1	9	0.1	0	0	0	/	/	/
chr14	75746741	+	2353	FOS	1	9	0.1	0	0	0	/	/	/
chr14	75746743	+	2353	FOS	1	9	0.1	0	0	0	/	/	/
chr14	75746744	+	2353	FOS	1	9	0.1	0	0	0	/	/	/
chr14	75746746	+	2353	FOS	1	9	0.1	0	0	0	/	/	/
chr14	75746756	+	2353	FOS	1	9	0.1	0	0	0	/	/	/
chr14	75746758	+	2353	FOS	1	9	0.1	0	0	0	/	/	/
chr14	75746759	+	2353	FOS	1	9	0.1	0	0	0	/	/	/
chr14	75746764	+	2353	FOS	1	9	0.1	0	0	0	/	/	/
chr14	75746779	+	2353	FOS	2	10	0.167	2	11	0.154	/	/	/
chr14	75746780	+	2353	FOS	2	12	0.143	2	13	0.133	/	/	/
chr14	75746793	+	2353	FOS	2	10	0.167	2	11	0.154	/	/	/
chr14	75746799	+	2353	FOS	2	11	0.154	2	12	0.143	/	/	/
chr14	75746804	+	2353	FOS	2	9	0.182	2	10	0.167	/	/	/
chr14	75746810	+	2353	FOS	2	10	0.167	2	12	0.143	/	/	/
chr14	75746819	+	2353	FOS	2	9	0.182	2	11	0.154	/	/	/
chr14	75746829	+	2353	FOS	2	10	0.167	2	12	0.143	/	/	/
chr14	75747267	+	2353	FOS	2	18	0.1	0	0	0	/	/	/
chr14	75747269	+	2353	FOS	2	17	0.105	0	0	0	/	/	/
chr14	75747270	+	2353	FOS	2	16	0.111	2	18	0.1	/	/	/
chr14	75748264	+	2353	FOS	2	14	0.125	2	17	0.105	/	/	/
chr14	75748275	+	2353	FOS	1	9	0.1	0	0	0	/	/	/
chr14	77924608	+	10598	AHSA1	2	9	0.182	2	11	0.154	/	/	/
chr14	77924610	+	10598	AHSA1	2	10	0.167	2	12	0.143	/	/	/
chr14	77925961	+	10598	AHSA1	2	10	0.167	2	12	0.143	/	/	/
chr14	77925973	+	10598	AHSA1	2	8	0.2	2	10	0.167	/	/	/
chr14	77925976	+	10598	AHSA1	2	11	0.154	2	13	0.133	/	/	/
chr14	77925985	+	10598	AHSA1	2	10	0.167	2	12	0.143	/	/	/
chr14	77925986	+	10598	AHSA1	2	8	0.2	2	10	0.167	/	/	/
chr14	77925988	+	10598	AHSA1	2	10	0.167	2	12	0.143	/	/	/
chr14	77925996	+	10598	AHSA1	2	10	0.167	2	12	0.143	/	/	/
chr14	77926003	+	10598	AHSA1	2	11	0.154	2	13	0.133	/	/	/
chr14	77926005	+	10598	AHSA1	2	10	0.167	2	12	0.143	/	/	/
chr14	77926010	+	10598	AHSA1	2	9	0.182	2	11	0.154	/	/	/
chr14	77926011	+	10598	AHSA1	2	11	0.154	2	13	0.133	/	/	/
chr14	77926015	+	10598	AHSA1	2	11	0.154	2	13	0.133	/	/	/
chr14	77926020	+	10598	AHSA1	2	9	0.182	2	11	0.154	/	/	/
chr14	77926026	+	10598	AHSA1	2	9	0.182	2	11	0.154	/	/	/
chr14	100813125	-	7453	WARS	2	8	0.2	2	15	0.118	/	/	/
chr14	100813126	-	7453	WARS	2	8	0.2	2	15	0.118	/	/	/
chr14	100813129	-	7453	WARS	2	8	0.2	2	15	0.118	/	/	/
chr14	100813165	-	7453	WARS	2	9	0.182	2	15	0.118	/	/	/
chr14	100813168	-	7453	WARS	2	8	0.2	2	12	0.143	/	/	/
chr14	100813175	-	7453	WARS	4	8	0.333	4	12	0.25	/	/	/
chr14	100813177	-	7453	WARS	2	9	0.182	2	13	0.133	/	/	/
chr14	102551323	-	3320	HSP90AA1	2	11	0.154	2	13	0.133	/	/	/
chr15	44084579	+	10169	SERF2	3	14	0.176	3	22	0.12	/	/	/
chr15	44084580	+	10169	SERF2	3	13	0.188	3	21	0.125	/	/	/
chr15	44084581	+	10169	SERF2	3	13	0.188	3	21	0.125	/	/	/
chr15	44085174	+	10169	SERF2	3	16	0.158	3	22	0.12	/	/	/
chr15	44085180	+	10169	SERF2	3	14	0.176	3	21	0.125	/	/	/
chr15	44085181	+	10169	SERF2	3	13	0.188	3	20	0.13	/	/	/
chr15	44085184	+	10169	SERF2	3	15	0.167	3	22	0.12	/	/	/
chr15	44085190	+	10169	SERF2	3	13	0.188	3	18	0.143	/	/	/
chr15	44085192	+	10169	SERF2	3	16	0.158	3	22	0.12	/	/	/
chr15	44085194	+	10169	SERF2	3	16	0.158	3	23	0.115	/	/	/
chr15	44085195	+	10169	SERF2	3	16	0.158	3	23	0.115	/	/	/
chr15	44085196	+	10169	SERF2	3	15	0.167	3	23	0.115	/	/	/
chr15	44085198	+	10169	SERF2	3	16	0.158	3	23	0.115	/	/	/
chr15	44085199	+	10169	SERF2	3	16	0.158	3	24	0.111	/	/	/
chr15	44085217	+	10169	SERF2	3	13	0.188	3	20	0.13	/	/	/
chr15	44085222	+	10169	SERF2	3	12	0.2	3	18	0.143	/	/	/
chr15	44085225	+	10169	SERF2	3	12	0.2	3	19	0.136	/	/	/
chr15	44085227	+	10169	SERF2	3	12	0.2	3	20	0.13	/	/	/
chr15	44085241	+	10169	SERF2	3	15	0.167	3	18	0.143	/	/	/
chr15	44085243	+	10169	SERF2	3	16	0.158	3	20	0.13	/	/	/
chr15	44085244	+	10169	SERF2	3	15	0.167	3	19	0.136	/	/	/
chr15	44085252	+	10169	SERF2	3	10	0.231	3	14	0.176	/	/	/
chr15	44085256	+	10169	SERF2	3	10	0.231	3	14	0.176	/	/	/
chr15	44085260	+	10169	SERF2	3	10	0.231	3	13	0.188	/	/	/
chr15	45003732	+	567	B2M	1	9	0.1	0	0	0	/	/	/
chr15	45003740	+	567	B2M	2	11	0.154	0	0	0	/	/	/
chr15	45003749	+	567	B2M	1	9	0.1	0	0	0	/	/	/
chr15	45003751	+	567	B2M	1	9	0.1	0	0	0	/	/	/
chr15	45003753	+	567	B2M	1	9	0.1	0	0	0	/	/	/
chr15	45003755	+	567	B2M	2	8	0.2	0	0	0	/	/	/
chr15	45003756	+	567	B2M	2	9	0.182	0	0	0	/	/	/
chr15	45003761	+	567	B2M	3	9	0.25	0	0	0	/	/	/
chr15	45003762	+	567	B2M	2	8	0.2	0	0	0	/	/	/
chr15	45003767	+	567	B2M	4	9	0.308	0	0	0	/	/	/
chr15	45003772	+	567	B2M	4	8	0.333	0	0	0	/	/	/
chr15	45003774	+	567	B2M	3	8	0.273	0	0	0	/	/	/
chr15	45003776	+	567	B2M	3	10	0.231	0	0	0	/	/	/
chr15	45003778	+	567	B2M	3	10	0.231	0	0	0	/	/	/
chr15	45003781	+	567	B2M	3	11	0.214	0	0	0	/	/	/
chr15	45003783	+	567	B2M	4	14	0.222	0	0	0	/	/	/
chr15	45003785	+	567	B2M	4	14	0.222	0	0	0	/	/	/
chr15	45003787	+	567	B2M	4	13	0.235	0	0	0	/	/	/
chr15	45003791	+	567	B2M	3	14	0.176	0	0	0	/	/	/
chr15	45003795	+	567	B2M	4	12	0.25	0	0	0	/	/	/
chr15	45003796	+	567	B2M	4	13	0.235	0	0	0	/	/	/
chr15	45003803	+	567	B2M	4	10	0.286	0	0	0	/	/	/
chr15	45003807	+	567	B2M	5	16	0.238	0	0	0	1	/	/
chr15	45003808	+	567	B2M	5	16	0.238	0	0	0	1	/	/
chr15	45003811	+	567	B2M	5	15	0.25	0	0	0	1	/	/
chr15	45007624	+	567	B2M	5	15	0.25	0	0	0	1	/	/
chr15	45007626	+	567	B2M	4	16	0.2	0	0	0	/	/	/
chr15	45007627	+	567	B2M	5	16	0.238	0	0	0	1	/	/
chr15	45007635	+	567	B2M	6	16	0.273	0	0	0	1	/	/
chr15	45007643	+	567	B2M	8	16	0.333	0	0	0	1	/	/
chr15	45007645	+	567	B2M	8	16	0.333	0	0	0	1	/	/
chr15	45007647	+	567	B2M	9	16	0.36	7	61	0.103	1	1	0.172043
chr15	45007650	+	567	B2M	9	15	0.375	0	0	0	1	/	/
chr15	45007653	+	567	B2M	9	15	0.375	7	62	0.101	1	1	0.172043
chr15	45007654	+	567	B2M	9	16	0.36	9	63	0.125	1	1	0.185567
chr15	45007657	+	567	B2M	9	16	0.36	9	56	0.138	1	1	0.2
chr15	45007672	+	567	B2M	11	11	0.524	8	40	0.167	1	1	0.275362
chr15	45007679	+	567	B2M	14	14	0.56	11	40	0.216	1	1	0.328947
chr15	45007680	+	567	B2M	14	14	0.56	11	41	0.212	1	1	0.324675
chr15	45007688	+	567	B2M	12	12	0.522	10	42	0.192	1	1	0.293333
chr15	45007696	+	567	B2M	13	13	0.591	11	35	0.239	1	1	0.352941
chr15	45007704	+	567	B2M	17	17	0.63	12	43	0.218	1	1	0.353659
chr15	45007707	+	567	B2M	16	16	0.593	11	44	0.2	1	1	0.329268
chr15	45007708	+	567	B2M	17	17	0.607	12	43	0.218	1	1	0.349398
chr15	45007711	+	567	B2M	18	18	0.643	13	43	0.232	1	1	0.369048
chr15	45007712	+	567	B2M	17	17	0.607	12	44	0.214	1	1	0.345238
chr15	45007715	+	567	B2M	16	16	0.516	11	46	0.193	1	1	0.306818
chr15	45007727	+	567	B2M	16	16	0.533	11	50	0.18	1	1	0.296703
chr15	45007731	+	567	B2M	17	17	0.515	14	48	0.226	1	1	0.326316
chr15	45007764	+	567	B2M	14	14	0.636	9	21	0.3	1	1	0.442308
chr15	45007768	+	567	B2M	14	14	0.636	10	20	0.333	1	1	0.461538
chr15	45007772	+	567	B2M	15	15	0.652	10	22	0.312	1	1	0.454545
chr15	45007777	+	567	B2M	14	14	0.583	10	25	0.286	1	1	0.40678
chr15	45007781	+	567	B2M	13	13	0.52	9	28	0.243	1	1	0.354839
chr15	45007784	+	567	B2M	12	13	0.48	8	29	0.216	1	1	0.322581
chr15	45007790	+	567	B2M	10	12	0.455	7	27	0.206	1	1	0.298246
chr15	45007795	+	567	B2M	12	12	0.5	8	37	0.178	1	1	0.289855
chr15	45007799	+	567	B2M	12	14	0.462	8	42	0.16	1	1	0.263158
chr15	45007803	+	567	B2M	13	15	0.464	9	41	0.18	1	1	0.282051
chr15	45007805	+	567	B2M	11	15	0.423	8	41	0.163	1	1	0.253333
chr15	45007811	+	567	B2M	12	14	0.462	8	44	0.154	1	1	0.25641
chr15	45007814	+	567	B2M	12	15	0.444	8	44	0.154	1	1	0.253165
chr15	45007816	+	567	B2M	11	14	0.44	7	44	0.137	1	1	0.236842
chr15	45007823	+	567	B2M	8	14	0.364	5	43	0.104	1	1	0.185714
chr15	45007825	+	567	B2M	10	14	0.417	7	44	0.137	1	1	0.226667
chr15	45007826	+	567	B2M	10	15	0.4	7	45	0.135	1	1	0.220779
chr15	45007827	+	567	B2M	8	15	0.348	6	45	0.118	1	1	0.189189
chr15	45007828	+	567	B2M	9	15	0.375	6	45	0.118	1	1	0.2
chr15	45007829	+	567	B2M	6	15	0.286	5	45	0.1	1	1	0.15493
chr15	45007831	+	567	B2M	6	14	0.3	5	45	0.1	1	1	0.157143
chr15	45007849	+	567	B2M	4	14	0.222	0	0	0	/	/	/
chr15	45007850	+	567	B2M	4	14	0.222	0	0	0	/	/	/
chr15	45007853	+	567	B2M	3	14	0.176	0	0	0	/	/	/
chr15	45007854	+	567	B2M	3	14	0.176	0	0	0	/	/	/
chr15	45007862	+	567	B2M	5	9	0.357	0	0	0	1	/	/
chr15	45007863	+	567	B2M	5	10	0.333	0	0	0	1	/	/
chr15	45007870	+	567	B2M	7	10	0.412	7	46	0.132	1	1	0.194444
chr15	45007876	+	567	B2M	6	7	0.462	6	45	0.118	1	1	0.1875
chr15	45007878	+	567	B2M	6	7	0.462	6	45	0.118	1	1	0.1875
chr15	45007881	+	567	B2M	6	7	0.462	6	44	0.12	1	1	0.190476
chr15	45007882	+	567	B2M	6	6	0.5	6	43	0.122	1	1	0.196721
chr15	45007883	+	567	B2M	6	6	0.545	6	41	0.128	1	1	0.206897
chr15	45008529	+	567	B2M	5	6	0.455	6	38	0.136	1	1	0.2
chr15	45008534	+	567	B2M	6	11	0.353	7	36	0.163	1	1	0.216667
chr15	45008542	+	567	B2M	7	10	0.412	8	36	0.182	1	1	0.245902
chr15	45008545	+	567	B2M	7	10	0.412	8	34	0.19	1	1	0.254237
chr15	45008548	+	567	B2M	5	9	0.357	6	33	0.154	1	1	0.207547
chr15	45009816	+	567	B2M	7	7	0.583	8	16	0.333	1	1	0.416667
chr15	45009817	+	567	B2M	8	8	0.571	9	16	0.36	1	1	0.435897
chr15	45009819	+	567	B2M	8	8	0.571	9	16	0.36	1	1	0.435897
chr15	45009838	+	567	B2M	10	10	0.556	11	15	0.423	1	1	0.477273
chr15	45009839	+	567	B2M	10	10	0.526	11	16	0.407	1	1	0.456522
chr15	45009845	+	567	B2M	11	11	0.524	12	17	0.414	1	1	0.46
chr15	45009848	+	567	B2M	10	10	0.526	11	16	0.407	1	1	0.456522
chr15	45009852	+	567	B2M	9	9	0.529	10	15	0.4	1	1	0.452381
chr15	45009856	+	567	B2M	10	10	0.526	11	19	0.367	1	1	0.428571
chr15	45009874	+	567	B2M	10	11	0.476	11	21	0.344	1	1	0.396226
chr15	45009880	+	567	B2M	10	12	0.455	11	26	0.297	1	1	0.355932
chr15	45009882	+	567	B2M	10	12	0.455	11	26	0.297	1	1	0.355932
chr15	45009886	+	567	B2M	9	12	0.429	10	26	0.278	1	1	0.333333
chr15	45009888	+	567	B2M	7	11	0.389	8	27	0.229	1	1	0.283019
chr15	45009895	+	567	B2M	8	12	0.4	9	30	0.231	1	1	0.288136
chr15	45009897	+	567	B2M	7	12	0.368	8	30	0.211	1	1	0.263158
chr15	45009924	+	567	B2M	9	10	0.474	9	30	0.231	1	1	0.310345
chr15	45009930	+	567	B2M	9	16	0.36	9	34	0.209	1	1	0.257143
chr15	45009936	+	567	B2M	8	17	0.32	8	37	0.178	1	1	0.228571
chr15	45009939	+	567	B2M	9	16	0.36	9	36	0.2	1	1	0.257143
chr15	45009949	+	567	B2M	9	11	0.45	9	28	0.243	1	1	0.315789
chr15	45009952	+	567	B2M	9	13	0.409	9	31	0.225	1	1	0.290323
chr15	45009961	+	567	B2M	8	11	0.421	8	29	0.216	1	1	0.285714
chr15	45009965	+	567	B2M	8	13	0.381	8	30	0.211	1	1	0.271186
chr15	45009967	+	567	B2M	8	12	0.4	8	29	0.216	1	1	0.280702
chr15	45009968	+	567	B2M	9	12	0.429	9	29	0.237	1	1	0.305085
chr15	45009982	+	567	B2M	10	10	0.625	10	21	0.323	1	1	0.425532
chr15	45009987	+	567	B2M	9	9	0.6	9	20	0.31	1	1	0.409091
chr15	45009994	+	567	B2M	8	8	0.571	8	19	0.296	1	1	0.390244
chr15	45009996	+	567	B2M	8	8	0.615	8	18	0.308	1	1	0.410256
chr15	45009997	+	567	B2M	8	8	0.571	8	19	0.296	1	1	0.390244
chr15	45009999	+	567	B2M	8	8	0.571	9	15	0.375	1	1	0.447368
chr15	45010006	+	567	B2M	8	8	0.571	8	17	0.32	1	1	0.410256
chr15	45010008	+	567	B2M	7	7	0.538	7	17	0.292	1	1	0.378378
chr15	45010017	+	567	B2M	8	8	0.615	8	12	0.4	1	1	0.484848
chr15	45010021	+	567	B2M	8	8	0.615	8	13	0.381	1	1	0.470588
chr15	45010024	+	567	B2M	10	10	0.714	11	11	0.524	1	1	0.583333
chr15	45010048	+	567	B2M	12	12	1	12	12	0.75	1	1	0.857143
chr15	45010050	+	567	B2M	12	12	1	12	12	0.75	1	1	0.857143
chr15	45010055	+	567	B2M	14	14	1	14	14	0.778	1	1	0.875
chr15	45010056	+	567	B2M	13	13	1	13	13	0.765	1	1	0.866667
chr15	45010059	+	567	B2M	13	13	1	13	13	0.765	1	1	0.866667
chr15	45010062	+	567	B2M	13	13	1	13	13	0.765	1	1	0.866667
chr15	45010065	+	567	B2M	13	13	1	13	13	0.765	1	1	0.866667
chr15	45010068	+	567	B2M	13	13	1	13	13	0.765	1	1	0.866667
chr15	45010074	+	567	B2M	12	12	1	12	12	0.75	1	1	0.857143
chr15	45010084	+	567	B2M	11	11	1	11	11	0.733	1	1	0.846154
chr15	45010086	+	567	B2M	11	11	1	11	11	0.733	1	1	0.846154
chr15	45010089	+	567	B2M	10	10	1	10	10	0.714	1	1	0.833333
chr15	45010093	+	567	B2M	11	11	1	11	11	0.733	1	1	0.846154
chr15	45010095	+	567	B2M	11	11	1	11	11	0.733	1	1	0.846154
chr15	45010099	+	567	B2M	11	11	1	11	11	0.647	1	1	0.785714
chr15	45010101	+	567	B2M	10	10	1	10	10	0.625	1	1	0.769231
chr15	45010103	+	567	B2M	10	10	1	10	10	0.625	1	1	0.769231
chr15	45010108	+	567	B2M	11	11	1	11	11	0.647	1	1	0.785714
chr15	45010140	+	567	B2M	12	12	1	12	12	0.667	1	1	0.8
chr15	45010144	+	567	B2M	12	12	1	12	12	0.667	1	1	0.8
chr15	45010151	+	567	B2M	12	12	1	12	12	0.706	1	1	0.827586
chr15	45010155	+	567	B2M	11	11	1	11	11	0.688	1	1	0.814815
chr15	45010157	+	567	B2M	12	12	1	12	12	0.706	1	1	0.827586
chr15	45010160	+	567	B2M	12	12	1	12	12	0.706	1	1	0.827586
chr15	45010196	+	567	B2M	6	6	0.545	6	6	0.545	1	1	0.545455
chr15	64449068	-	5479	PPIB	3	6	0.333	3	6	0.333	/	/	/
chr15	64449071	-	5479	PPIB	3	7	0.3	3	7	0.3	/	/	/
chr15	64449080	-	5479	PPIB	3	7	0.3	3	7	0.3	/	/	/
chr15	64449082	-	5479	PPIB	3	7	0.3	3	7	0.3	/	/	/
chr15	64449083	-	5479	PPIB	3	7	0.3	3	7	0.3	/	/	/
chr15	64449086	-	5479	PPIB	3	7	0.3	3	7	0.3	/	/	/
chr15	64449095	-	5479	PPIB	3	7	0.3	3	7	0.3	/	/	/
chr15	69746034	+	6176	RPLP1	4	7	0.364	4	15	0.211	/	/	/
chr15	69746035	+	6176	RPLP1	4	11	0.267	4	21	0.16	/	/	/
chr15	69746043	+	6176	RPLP1	4	8	0.333	4	21	0.16	/	/	/
chr15	69746044	+	6176	RPLP1	4	7	0.364	4	21	0.16	/	/	/
chr15	69746048	+	6176	RPLP1	4	9	0.308	4	23	0.148	/	/	/
chr15	69746056	+	6176	RPLP1	4	13	0.235	4	28	0.125	/	/	/
chr15	69747510	+	6176	RPLP1	4	11	0.267	4	24	0.143	/	/	/
chr15	69747511	+	6176	RPLP1	4	13	0.235	4	26	0.133	/	/	/
chr15	69747512	+	6176	RPLP1	4	11	0.267	4	25	0.138	/	/	/
chr15	69747516	+	6176	RPLP1	5	13	0.278	5	30	0.143	1	1	0.188679
chr15	69747517	+	6176	RPLP1	5	13	0.278	5	32	0.135	1	1	0.181818
chr15	69747520	+	6176	RPLP1	6	12	0.333	6	31	0.162	1	1	0.218182
chr15	69747523	+	6176	RPLP1	6	13	0.316	6	32	0.158	1	1	0.210526
chr15	69747526	+	6176	RPLP1	8	13	0.381	8	31	0.205	1	1	0.266667
chr15	69747535	+	6176	RPLP1	7	19	0.269	7	37	0.159	1	1	0.2
chr15	69747536	+	6176	RPLP1	8	20	0.286	8	40	0.167	1	1	0.210526
chr15	69747538	+	6176	RPLP1	8	20	0.286	8	40	0.167	1	1	0.210526
chr15	69747541	+	6176	RPLP1	8	20	0.286	8	40	0.167	1	1	0.210526
chr15	69747544	+	6176	RPLP1	8	20	0.286	8	40	0.167	1	1	0.210526
chr15	69747555	+	6176	RPLP1	6	18	0.25	6	34	0.15	1	1	0.184615
chr15	69747556	+	6176	RPLP1	7	16	0.304	7	37	0.159	1	1	0.208955
chr15	69747563	+	6176	RPLP1	6	19	0.24	6	41	0.128	1	1	0.166667
chr15	69747564	+	6176	RPLP1	7	18	0.28	7	40	0.149	1	1	0.194444
chr15	69747567	+	6176	RPLP1	7	17	0.292	7	40	0.149	1	1	0.197183
chr15	69747569	+	6176	RPLP1	7	19	0.269	7	43	0.14	1	1	0.184211
chr15	69747570	+	6176	RPLP1	7	18	0.28	7	41	0.146	1	1	0.191781
chr15	69747573	+	6176	RPLP1	7	18	0.28	7	42	0.143	1	1	0.189189
chr15	69747576	+	6176	RPLP1	7	19	0.269	7	42	0.143	1	1	0.186667
chr15	69747582	+	6176	RPLP1	5	16	0.238	5	37	0.119	1	1	0.15873
chr15	69747585	+	6176	RPLP1	6	17	0.261	6	38	0.136	1	1	0.179104
chr15	69747587	+	6176	RPLP1	7	19	0.269	7	41	0.146	1	1	0.189189
chr15	69747588	+	6176	RPLP1	6	19	0.24	6	41	0.128	1	1	0.166667
chr15	69747591	+	6176	RPLP1	7	19	0.269	7	43	0.14	1	1	0.184211
chr15	69747599	+	6176	RPLP1	7	18	0.28	7	41	0.146	1	1	0.191781
chr15	69747600	+	6176	RPLP1	6	18	0.25	6	43	0.122	1	1	0.164384
chr15	69747603	+	6176	RPLP1	6	18	0.25	6	43	0.122	1	1	0.164384
chr15	69747604	+	6176	RPLP1	6	19	0.24	6	45	0.118	1	1	0.157895
chr15	69747605	+	6176	RPLP1	5	19	0.208	5	45	0.1	1	1	0.135135
chr15	69747606	+	6176	RPLP1	7	18	0.28	7	44	0.137	1	1	0.184211
chr15	69747607	+	6176	RPLP1	6	18	0.25	6	44	0.12	1	1	0.162162
chr15	69747609	+	6176	RPLP1	7	19	0.269	7	44	0.137	1	1	0.181818
chr15	69747610	+	6176	RPLP1	7	19	0.269	7	45	0.135	1	1	0.179487
chr15	69747612	+	6176	RPLP1	6	18	0.25	6	42	0.125	1	1	0.166667
chr15	69747615	+	6176	RPLP1	5	16	0.238	5	39	0.114	1	1	0.153846
chr15	69747618	+	6176	RPLP1	5	16	0.238	5	41	0.109	1	1	0.149254
chr15	69747621	+	6176	RPLP1	6	15	0.286	6	40	0.13	1	1	0.179104
chr15	69747623	+	6176	RPLP1	6	15	0.286	6	40	0.13	1	1	0.179104
chr15	69747624	+	6176	RPLP1	5	16	0.238	5	39	0.114	1	1	0.153846
chr15	69747767	+	6176	RPLP1	5	15	0.25	5	38	0.116	1	1	0.15873
chr15	72491544	-	5315	PKM	10	10	1	0	0	0	1	/	/
chr15	72491554	-	5315	PKM	10	10	1	0	0	0	1	/	/
chr15	72491556	-	5315	PKM	10	10	1	0	0	0	1	/	/
chr15	72491565	-	5315	PKM	10	10	1	0	0	0	1	/	/
chr15	72491566	-	5315	PKM	10	10	1	0	0	0	1	/	/
chr15	72491574	-	5315	PKM	10	10	1	0	0	0	1	/	/
chr15	72491583	-	5315	PKM	10	10	1	0	0	0	1	/	/
chr15	72491588	-	5315	PKM	10	10	1	0	0	0	1	/	/
chr15	72501133	-	5315	PKM	1	9	0.1	0	0	0	/	/	/
chr15	72501139	-	5315	PKM	1	9	0.1	0	0	0	/	/	/
chr15	72501142	-	5315	PKM	1	9	0.1	0	0	0	/	/	/
chr15	72501143	-	5315	PKM	1	9	0.1	0	0	0	/	/	/
chr15	72501157	-	5315	PKM	1	9	0.1	0	0	0	/	/	/
chr16	2014328	-	6187	RPS2	3	16	0.158	5	39	0.114	/	1	/
chr16	2014334	-	6187	RPS2	3	16	0.158	0	0	0	/	/	/
chr16	2014340	-	6187	RPS2	3	19	0.136	0	0	0	/	/	/
chr16	2014342	-	6187	RPS2	3	18	0.143	0	0	0	/	/	/
chr16	2014343	-	6187	RPS2	3	17	0.15	0	0	0	/	/	/
chr16	2014352	-	6187	RPS2	2	17	0.105	0	0	0	/	/	/
chr16	2014355	-	6187	RPS2	2	18	0.1	0	0	0	/	/	/
chr16	2014360	-	6187	RPS2	2	18	0.1	0	0	0	/	/	/
chr16	2014462	-	6187	RPS2	2	12	0.143	0	0	0	/	/	/
chr16	2014463	-	6187	RPS2	2	14	0.125	0	0	0	/	/	/
chr16	2014468	-	6187	RPS2	2	12	0.143	0	0	0	/	/	/
chr16	2014474	-	6187	RPS2	2	15	0.118	0	0	0	/	/	/
chr16	2014476	-	6187	RPS2	2	16	0.111	0	0	0	/	/	/
chr16	2014483	-	6187	RPS2	4	14	0.222	4	27	0.129	/	/	/
chr16	2014485	-	6187	RPS2	6	16	0.273	6	28	0.176	1	1	0.214286
chr16	2014486	-	6187	RPS2	5	14	0.263	5	26	0.161	1	1	0.2
chr16	2014491	-	6187	RPS2	5	15	0.25	5	25	0.167	1	1	0.2
chr16	2014492	-	6187	RPS2	6	15	0.286	6	26	0.188	1	1	0.226415
chr16	2014497	-	6187	RPS2	6	10	0.375	6	17	0.261	1	1	0.307692
chr16	2014498	-	6187	RPS2	6	11	0.353	6	16	0.273	1	1	0.307692
chr16	2014503	-	6187	RPS2	6	6	0.5	6	11	0.353	1	1	0.413793
chr16	2014509	-	6187	RPS2	6	6	0.545	6	11	0.353	1	1	0.428571
chr16	2014510	-	6187	RPS2	6	6	0.5	6	11	0.353	1	1	0.413793
chr16	2014513	-	6187	RPS2	5	5	0.5	5	11	0.312	1	1	0.384615
chr16	2014515	-	6187	RPS2	6	6	0.545	6	10	0.375	1	1	0.444444
chr16	2014528	-	6187	RPS2	6	6	0.6	6	8	0.429	1	1	0.5
chr16	2014531	-	6187	RPS2	6	6	0.6	6	7	0.462	1	1	0.521739
chr16	2258547	+	64223	MLST8	2	9	0.182	2	9	0.182	/	/	/
chr16	2812736	+	23524	SRRM2	1	9	0.1	0	0	0	/	/	/
chr16	2813531	+	23524	SRRM2	2	8	0.2	2	8	0.2	/	/	/
chr16	2813532	+	23524	SRRM2	2	8	0.2	2	8	0.2	/	/	/
chr16	2813533	+	23524	SRRM2	2	8	0.2	2	8	0.2	/	/	/
chr16	2813537	+	23524	SRRM2	2	8	0.2	2	8	0.2	/	/	/
chr16	2813539	+	23524	SRRM2	2	8	0.2	2	8	0.2	/	/	/
chr16	2813540	+	23524	SRRM2	2	8	0.2	2	8	0.2	/	/	/
chr16	2813542	+	23524	SRRM2	2	8	0.2	2	8	0.2	/	/	/
chr16	2813543	+	23524	SRRM2	2	8	0.2	2	8	0.2	/	/	/
chr16	2813548	+	23524	SRRM2	2	8	0.2	2	8	0.2	/	/	/
[truncated: 7,670 more rows]

## Sheet: SA
					SA1			SA2			SA
Chromosome	Position	Strand	GeneID	Gene Symbol	Methylated C	Non-methylated C	m5C Level	Methylated C	Non-methylated C	m5C Level	State_rep1	State_rep2	Overall m5C Level
chr1	949366	+	9636	ISG15	4	20	0.167	4	20	0.167	/	/	/
chr1	949451	+	9636	ISG15	2	10	0.167	2	10	0.167	/	/	/
chr1	949823	+	9636	ISG15	2	12	0.143	2	12	0.143	/	/	/
chr1	1153010	-	51150	SDF4	4	6	0.4	4	6	0.4	/	/	/
chr1	1163851	-	51150	SDF4	2	11	0.154	2	11	0.154	/	/	/
chr1	1683213	-	65220	NADK	2	8	0.2	2	10	0.167	/	/	/
chr1	1686051	-	65220	NADK	2	15	0.118	0	0	0	/	/	/
chr1	1718481	-	2782	GNB1	6	14	0.3	6	14	0.3	1	1	0.285714
chr1	1718482	-	2782	GNB1	4	19	0.174	4	17	0.19	/	/	/
chr1	1756907	-	2782	GNB1	3	21	0.125	3	19	0.136	/	/	/
chr1	2240143	+	6497	SKI	2	12	0.143	2	12	0.143	/	/	/
chr1	2488147	+	8764	TNFRSF14	3	7	0.3	3	9	0.25	/	/	/
chr1	6155483	+	8514	KCNAB2	2	10	0.167	2	11	0.154	/	/	/
chr1	6155488	+	8514	KCNAB2	2	9	0.182	2	9	0.182	/	/	/
chr1	6158839	+	8514	KCNAB2	4	7	0.364	5	7	0.417	/	1	/
chr1	6253019	-	6146	RPL22	1	9	0.1	0	0	0	/	/	/
chr1	6253020	-	6146	RPL22	1	9	0.1	0	0	0	/	/	/
chr1	6253022	-	6146	RPL22	1	9	0.1	0	0	0	/	/	/
chr1	6253102	-	6146	RPL22	1	9	0.1	0	0	0	/	/	/
chr1	6253111	-	6146	RPL22	1	9	0.1	0	0	0	/	/	/
chr1	8923352	-	2023	ENO1	3	14	0.176	3	12	0.2	/	/	/
chr1	8924030	-	2023	ENO1	2	10	0.167	2	10	0.167	/	/	/
chr1	9776600	+	5293	PIK3CD	2	16	0.111	2	14	0.125	/	/	/
chr1	9778829	+	5293	PIK3CD	4	9	0.308	4	10	0.286	/	/	/
chr1	9780830	+	5293	PIK3CD	4	7	0.364	4	7	0.364	/	/	/
chr1	9780856	+	5293	PIK3CD	2	14	0.125	2	15	0.118	/	/	/
chr1	9782407	+	5293	PIK3CD	2	8	0.2	2	8	0.2	/	/	/
chr1	10480097	+	5226	PGD	2	6	0.25	2	6	0.25	/	/	/
chr1	10480099	+	5226	PGD	2	6	0.25	2	6	0.25	/	/	/
chr1	11083467	+	23435	TARDBP	2	9	0.182	2	11	0.154	/	/	/
chr1	11083468	+	23435	TARDBP	2	9	0.182	2	11	0.154	/	/	/
chr1	12012780	+	5351	PLOD1	2	9	0.182	2	7	0.222	/	/	/
chr1	12227180	+	7133	TNFRSF1B	4	17	0.19	4	19	0.174	/	/	/
chr1	12227184	+	7133	TNFRSF1B	2	15	0.118	2	17	0.105	/	/	/
chr1	12227223	+	7133	TNFRSF1B	2	18	0.1	0	0	0	/	/	/
chr1	12248873	+	7133	TNFRSF1B	4	13	0.235	4	13	0.235	/	/	/
chr1	12248874	+	7133	TNFRSF1B	2	14	0.125	2	14	0.125	/	/	/
chr1	12251075	+	7133	TNFRSF1B	2	18	0.1	2	16	0.111	/	/	/
chr1	12251905	+	7133	TNFRSF1B	3	14	0.176	3	16	0.158	/	/	/
chr1	12252533	+	7133	TNFRSF1B	2	8	0.2	0	0	0	/	/	/
chr1	12267248	+	7133	TNFRSF1B	4	18	0.182	4	18	0.182	/	/	/
chr1	12269024	+	7133	TNFRSF1B	2	15	0.118	2	17	0.105	/	/	/
chr1	12269141	+	7133	TNFRSF1B	2	12	0.143	2	16	0.111	/	/	/
chr1	15736665	+	79180	EFHD2	2	18	0.1	0	0	0	/	/	/
chr1	15736744	+	79180	EFHD2	4	11	0.267	4	11	0.267	/	/	/
chr1	15752469	+	79180	EFHD2	2	14	0.125	2	14	0.125	/	/	/
chr1	16058495	+	23207	PLEKHM2	2	11	0.154	0	0	0	/	/	/
chr1	17735526	-	55920	RCC2	8	8	0.615	8	8	0.615	1	1	0.615385
chr1	17735528	-	55920	RCC2	2	13	0.133	2	13	0.133	/	/	/
chr1	17735554	-	55920	RCC2	2	15	0.118	2	15	0.118	/	/	/
chr1	17743107	-	55920	RCC2	2	8	0.2	2	9	0.182	/	/	/
chr1	17743109	-	55920	RCC2	2	10	0.167	2	11	0.154	/	/	/
chr1	19282586	-	126917	IFFO2	2	8	0.2	0	0	0	/	/	/
chr1	19465624	-	23352	UBR4	2	10	0.167	0	0	0	/	/	/
chr1	19465626	-	23352	UBR4	3	8	0.273	0	0	0	/	/	/
chr1	19683131	-	832	CAPZB	3	16	0.158	3	19	0.136	/	/	/
chr1	19683136	-	832	CAPZB	3	19	0.136	3	22	0.12	/	/	/
chr1	19683185	-	832	CAPZB	3	20	0.13	3	24	0.111	/	/	/
chr1	19683216	-	832	CAPZB	2	16	0.111	0	0	0	/	/	/
chr1	19683221	-	832	CAPZB	2	16	0.111	0	0	0	/	/	/
chr1	19683222	-	832	CAPZB	2	16	0.111	0	0	0	/	/	/
chr1	19683223	-	832	CAPZB	2	16	0.111	0	0	0	/	/	/
chr1	19683225	-	832	CAPZB	2	16	0.111	0	0	0	/	/	/
chr1	19683226	-	832	CAPZB	2	15	0.118	0	0	0	/	/	/
chr1	19683228	-	832	CAPZB	2	15	0.118	0	0	0	/	/	/
chr1	19683230	-	832	CAPZB	2	15	0.118	0	0	0	/	/	/
chr1	19683234	-	832	CAPZB	2	14	0.125	2	18	0.1	/	/	/
chr1	19683237	-	832	CAPZB	2	16	0.111	0	0	0	/	/	/
chr1	19683238	-	832	CAPZB	2	16	0.111	0	0	0	/	/	/
chr1	19683918	-	832	CAPZB	2	17	0.105	0	0	0	/	/	/
chr1	19705077	-	832	CAPZB	4	6	0.4	4	9	0.308	/	/	/
chr1	21070448	-	50809	HP1BP3	2	8	0.2	2	8	0.2	/	/	/
chr1	21070456	-	50809	HP1BP3	2	9	0.182	2	9	0.182	/	/	/
chr1	21070463	-	50809	HP1BP3	2	8	0.2	2	8	0.2	/	/	/
chr1	23346097	+	23028	KDM1A	2	10	0.167	2	11	0.154	/	/	/
chr1	24020369	+	6135	RPL11	4	27	0.129	4	36	0.1	/	/	/
chr1	24020375	+	6135	RPL11	3	17	0.15	3	22	0.12	/	/	/
chr1	24022365	+	6135	RPL11	2	10	0.167	0	0	0	/	/	/
chr1	24117710	+	11313	LYPLA2	2	10	0.167	2	10	0.167	/	/	/
chr1	24119231	+	11313	LYPLA2	1	9	0.1	1	9	0.1	/	/	/
chr1	24286487	+	55629	PNRC2	1	9	0.1	0	0	0	/	/	/
chr1	25226594	-	864	RUNX3	2	10	0.167	2	9	0.182	/	/	/
chr1	25226596	-	864	RUNX3	2	11	0.154	2	10	0.167	/	/	/
chr1	25226602	-	864	RUNX3	2	11	0.154	2	10	0.167	/	/	/
chr1	25226604	-	864	RUNX3	2	11	0.154	2	10	0.167	/	/	/
chr1	25226605	-	864	RUNX3	2	11	0.154	2	10	0.167	/	/	/
chr1	25226606	-	864	RUNX3	2	11	0.154	2	10	0.167	/	/	/
chr1	25226609	-	864	RUNX3	2	11	0.154	2	10	0.167	/	/	/
chr1	25226619	-	864	RUNX3	2	11	0.154	2	10	0.167	/	/	/
chr1	25226620	-	864	RUNX3	2	11	0.154	2	10	0.167	/	/	/
chr1	25226626	-	864	RUNX3	2	11	0.154	2	9	0.182	/	/	/
chr1	25226627	-	864	RUNX3	2	11	0.154	2	10	0.167	/	/	/
chr1	25226635	-	864	RUNX3	2	11	0.154	2	10	0.167	/	/	/
chr1	25226638	-	864	RUNX3	2	10	0.167	2	9	0.182	/	/	/
chr1	25226647	-	864	RUNX3	2	11	0.154	2	9	0.182	/	/	/
chr1	25226650	-	864	RUNX3	2	11	0.154	2	9	0.182	/	/	/
chr1	25226651	-	864	RUNX3	2	11	0.154	2	9	0.182	/	/	/
chr1	25226655	-	864	RUNX3	2	11	0.154	2	9	0.182	/	/	/
chr1	25226656	-	864	RUNX3	2	11	0.154	2	9	0.182	/	/	/
chr1	25226658	-	864	RUNX3	2	11	0.154	2	9	0.182	/	/	/
chr1	25226660	-	864	RUNX3	2	11	0.154	2	9	0.182	/	/	/
chr1	25226661	-	864	RUNX3	2	11	0.154	2	9	0.182	/	/	/
chr1	25572987	-	57035	RSRP1	2	9	0.182	2	15	0.118	/	/	/
chr1	25573248	-	57035	RSRP1	2	10	0.167	2	10	0.167	/	/	/
chr1	25573290	-	57035	RSRP1	6	17	0.261	6	21	0.222	1	1	0.235294
chr1	25573291	-	57035	RSRP1	4	21	0.16	5	23	0.179	/	1	/
chr1	25890219	+	26119	LDLRAP1	2	15	0.118	2	15	0.118	/	/	/
chr1	25893622	+	26119	LDLRAP1	2	11	0.154	2	11	0.154	/	/	/
chr1	25893623	+	26119	LDLRAP1	2	11	0.154	2	11	0.154	/	/	/
chr1	25893627	+	26119	LDLRAP1	4	8	0.333	4	8	0.333	/	/	/
chr1	26800197	+	3151	HMGN2	1	9	0.1	0	0	0	/	/	/
chr1	26881142	+	6195	RPS6KA1	2	10	0.167	2	14	0.125	/	/	/
chr1	27106061	+	8289	ARID1A	2	8	0.2	2	8	0.2	/	/	/
chr1	27941036	-	2268	FGR	2	14	0.125	2	12	0.143	/	/	/
chr1	27941410	-	2268	FGR	4	24	0.143	4	20	0.167	/	/	/
chr1	27942273	-	2268	FGR	2	17	0.105	2	17	0.105	/	/	/
chr1	27943392	-	2268	FGR	2	16	0.111	2	15	0.118	/	/	/
chr1	27949558	-	2268	FGR	2	14	0.125	2	12	0.143	/	/	/
chr1	27995031	-	2537	IFI6	2	16	0.111	2	15	0.118	/	/	/
chr1	28209119	+	9473	THEMIS2	2	8	0.2	0	0	0	/	/	/
chr1	28209522	+	9473	THEMIS2	2	12	0.143	2	14	0.125	/	/	/
chr1	28212540	+	9473	THEMIS2	3	8	0.273	3	8	0.273	/	/	/
chr1	29063511	+	51441	YTHDF2	2	12	0.143	2	15	0.118	/	/	/
chr1	29241103	+	2035	EPB41	2	16	0.111	0	0	0	/	/	/
chr1	29241105	+	2035	EPB41	2	17	0.105	2	14	0.125	/	/	/
chr1	29475363	-	6429	SRSF4	2	10	0.167	2	13	0.133	/	/	/
chr1	31205351	-	7805	LAPTM5	2	8	0.2	3	13	0.188	/	/	/
chr1	31205800	-	7805	LAPTM5	2	8	0.2	2	8	0.2	/	/	/
chr1	31210502	-	7805	LAPTM5	2	13	0.133	2	16	0.111	/	/	/
chr1	31214490	-	7805	LAPTM5	4	30	0.118	4	31	0.114	/	/	/
chr1	32375640	-	8073	PTP4A2	2	17	0.105	2	15	0.118	/	/	/
chr1	32377309	-	8073	PTP4A2	3	16	0.158	3	15	0.167	/	/	/
chr1	32403656	-	8073	PTP4A2	2	9	0.182	3	7	0.3	/	/	/
chr1	32740637	+	3932	LCK	4	8	0.333	4	14	0.222	/	/	/
chr1	32741191	+	3932	LCK	2	10	0.167	2	10	0.167	/	/	/
chr1	32741192	+	3932	LCK	2	12	0.143	2	12	0.143	/	/	/
chr1	32741252	+	3932	LCK	3	10	0.231	3	10	0.231	/	/	/
chr1	32751144	+	3932	LCK	2	16	0.111	2	17	0.105	/	/	/
chr1	32751587	+	3932	LCK	2	13	0.133	0	0	0	/	/	/
chr1	33117530	+	5928	RBBP4	4	16	0.2	4	16	0.2	/	/	/
chr1	33413860	-	127544	RNF19B	2	9	0.182	2	9	0.182	/	/	/
chr1	33413867	-	127544	RNF19B	2	8	0.2	2	8	0.2	/	/	/
chr1	33413876	-	127544	RNF19B	2	9	0.182	2	9	0.182	/	/	/
chr1	33413886	-	127544	RNF19B	2	9	0.182	2	9	0.182	/	/	/
chr1	33413891	-	127544	RNF19B	2	9	0.182	2	9	0.182	/	/	/
chr1	33413892	-	127544	RNF19B	2	9	0.182	2	9	0.182	/	/	/
chr1	33413897	-	127544	RNF19B	2	9	0.182	2	9	0.182	/	/	/
chr1	33413899	-	127544	RNF19B	2	9	0.182	2	9	0.182	/	/	/
chr1	33413906	-	127544	RNF19B	2	9	0.182	2	9	0.182	/	/	/
chr1	33490053	-	204	AK2	2	11	0.154	2	11	0.154	/	/	/
chr1	35652811	-	6421	SFPQ	2	13	0.133	2	12	0.143	/	/	/
chr1	35653616	-	6421	SFPQ	2	8	0.2	2	11	0.154	/	/	/
chr1	36641811	+	55700	MAP7D1	2	15	0.118	2	14	0.125	/	/	/
chr1	36941155	-	1441	CSF3R	8	8	0.533	6	7	0.462	1	1	0.5
chr1	36948436	-	1441	CSF3R	4	6	0.4	4	8	0.333	/	/	/
chr1	38462558	-	2275	FHL3	2	8	0.2	2	8	0.2	/	/	/
chr1	39457117	+	79647	AKIRIN1	1	9	0.1	1	9	0.1	/	/	/
chr1	39715707	+	23499	MACF1	1	9	0.1	1	9	0.1	/	/	/
chr1	39715746	+	23499	MACF1	2	8	0.2	2	10	0.167	/	/	/
chr1	39715757	+	23499	MACF1	2	10	0.167	2	12	0.143	/	/	/
chr1	39715758	+	23499	MACF1	2	8	0.2	2	10	0.167	/	/	/
chr1	39715760	+	23499	MACF1	2	9	0.182	2	11	0.154	/	/	/
chr1	39715762	+	23499	MACF1	1	9	0.1	0	0	0	/	/	/
chr1	39715766	+	23499	MACF1	2	9	0.182	2	11	0.154	/	/	/
chr1	39715769	+	23499	MACF1	1	9	0.1	0	0	0	/	/	/
chr1	39715773	+	23499	MACF1	2	8	0.2	2	10	0.167	/	/	/
chr1	39719971	+	23499	MACF1	2	8	0.2	2	10	0.167	/	/	/
chr1	39748002	+	23499	MACF1	2	13	0.133	2	14	0.125	/	/	/
chr1	39748957	+	23499	MACF1	2	8	0.2	2	8	0.2	/	/	/
chr1	39757689	+	23499	MACF1	2	9	0.182	2	12	0.143	/	/	/
chr1	39781228	+	23499	MACF1	2	14	0.125	2	10	0.167	/	/	/
chr1	39781234	+	23499	MACF1	2	13	0.133	2	9	0.182	/	/	/
chr1	39781247	+	23499	MACF1	2	13	0.133	2	9	0.182	/	/	/
chr1	39781250	+	23499	MACF1	2	13	0.133	2	9	0.182	/	/	/
chr1	39781254	+	23499	MACF1	2	14	0.125	2	10	0.167	/	/	/
chr1	39781256	+	23499	MACF1	2	12	0.143	2	8	0.2	/	/	/
chr1	39781257	+	23499	MACF1	2	14	0.125	2	10	0.167	/	/	/
chr1	39781260	+	23499	MACF1	2	14	0.125	2	10	0.167	/	/	/
chr1	39781264	+	23499	MACF1	2	13	0.133	2	9	0.182	/	/	/
chr1	39781266	+	23499	MACF1	2	14	0.125	2	10	0.167	/	/	/
chr1	39781267	+	23499	MACF1	2	14	0.125	2	10	0.167	/	/	/
chr1	39781270	+	23499	MACF1	2	14	0.125	2	10	0.167	/	/	/
chr1	39781276	+	23499	MACF1	2	14	0.125	2	10	0.167	/	/	/
chr1	39782954	+	23499	MACF1	4	11	0.267	4	9	0.308	/	/	/
chr1	39827142	+	23499	MACF1	2	12	0.143	2	12	0.143	/	/	/
chr1	39896433	+	23499	MACF1	1	9	0.1	0	0	0	/	/	/
chr1	39896449	+	23499	MACF1	1	9	0.1	0	0	0	/	/	/
chr1	39896456	+	23499	MACF1	1	9	0.1	0	0	0	/	/	/
chr1	39910349	+	23499	MACF1	2	8	0.2	2	9	0.182	/	/	/
chr1	40537791	+	10487	CAP1	4	36	0.1	4	36	0.1	/	/	/
chr1	40538139	+	10487	CAP1	2	8	0.2	2	10	0.167	/	/	/
chr1	40874331	+	64744	SMAP2	2	13	0.133	4	16	0.2	/	/	/
chr1	40879764	+	64744	SMAP2	2	8	0.2	4	7	0.364	/	/	/
chr1	43161902	+	4904	YBX1	2	17	0.105	0	0	0	/	/	/
chr1	43161903	+	4904	YBX1	2	17	0.105	0	0	0	/	/	/
chr1	43161906	+	4904	YBX1	2	17	0.105	0	0	0	/	/	/
chr1	43161908	+	4904	YBX1	2	17	0.105	0	0	0	/	/	/
chr1	43162471	+	4904	YBX1	2	18	0.1	4	17	0.19	/	/	/
chr1	45241792	+	6202	RPS8	2	18	0.1	4	20	0.167	/	/	/
chr1	45242380	+	6202	RPS8	6	21	0.222	6	21	0.222	1	1	0.222222
chr1	45242391	+	6202	RPS8	2	14	0.125	2	15	0.118	/	/	/
chr1	45242400	+	6202	RPS8	2	15	0.118	2	16	0.111	/	/	/
chr1	45242401	+	6202	RPS8	2	15	0.118	2	16	0.111	/	/	/
chr1	45242405	+	6202	RPS8	2	13	0.133	2	14	0.125	/	/	/
chr1	45242406	+	6202	RPS8	2	15	0.118	2	16	0.111	/	/	/
chr1	45242407	+	6202	RPS8	4	13	0.235	4	14	0.222	/	/	/
chr1	45242418	+	6202	RPS8	2	12	0.143	2	14	0.125	/	/	/
chr1	45242430	+	6202	RPS8	2	12	0.143	2	15	0.118	/	/	/
chr1	45242432	+	6202	RPS8	2	10	0.167	2	13	0.133	/	/	/
chr1	45242433	+	6202	RPS8	2	12	0.143	2	15	0.118	/	/	/
chr1	45242439	+	6202	RPS8	4	15	0.211	4	18	0.182	/	/	/
chr1	45244266	+	6202	RPS8	7	40	0.149	12	47	0.203	1	1	0.179245
chr1	46775860	+	7388	UQCRH	2	16	0.111	2	17	0.105	/	/	/
chr1	47183625	-	9813	EFCAB14	1	9	0.1	1	9	0.1	/	/	/
chr1	47184662	-	9813	EFCAB14	2	11	0.154	2	9	0.182	/	/	/
chr1	47184689	-	9813	EFCAB14	2	13	0.133	2	11	0.154	/	/	/
chr1	47799696	+	51727	CMPK1	2	8	0.2	2	8	0.2	/	/	/
chr1	54518678	-	9528	TMEM59	2	11	0.154	2	11	0.154	/	/	/
chr1	59248071	-	3725	JUN	2	8	0.2	2	10	0.167	/	/	/
chr1	59249091	-	3725	JUN	4	16	0.2	4	18	0.182	/	/	/
chr1	59249305	-	3725	JUN	2	13	0.133	2	15	0.118	/	/	/
chr1	65310510	-	3716	JAK1	2	8	0.2	2	8	0.2	/	/	/
chr1	65312411	-	3716	JAK1	2	8	0.2	0	0	0	/	/	/
chr1	65432027	-	3716	JAK1	1	9	0.1	1	9	0.1	/	/	/
chr1	67889946	-	26135	SERBP1	2	8	0.2	2	9	0.182	/	/	/
chr1	67890620	-	26135	SERBP1	2	9	0.182	2	11	0.154	/	/	/
chr1	67890624	-	26135	SERBP1	2	8	0.2	2	10	0.167	/	/	/
chr1	67890630	-	26135	SERBP1	2	8	0.2	2	9	0.182	/	/	/
chr1	67890632	-	26135	SERBP1	2	9	0.182	2	10	0.167	/	/	/
chr1	67890638	-	26135	SERBP1	2	10	0.167	2	10	0.167	/	/	/
chr1	67890639	-	26135	SERBP1	2	9	0.182	2	9	0.182	/	/	/
chr1	67890766	-	26135	SERBP1	2	10	0.167	2	10	0.167	/	/	/
chr1	67890785	-	26135	SERBP1	2	12	0.143	2	14	0.125	/	/	/
chr1	67890800	-	26135	SERBP1	2	15	0.118	2	17	0.105	/	/	/
chr1	67890804	-	26135	SERBP1	2	17	0.105	0	0	0	/	/	/
chr1	67890809	-	26135	SERBP1	2	17	0.105	0	0	0	/	/	/
chr1	67890811	-	26135	SERBP1	2	16	0.111	2	18	0.1	/	/	/
chr1	70820266	-	81573	ANKRD13C	2	16	0.111	2	16	0.111	/	/	/
chr1	70820271	-	81573	ANKRD13C	2	18	0.1	0	0	0	/	/	/
chr1	79121070	+	10561	IFI44	3	10	0.231	3	12	0.2	/	/	/
chr1	87369115	-	9403	SEP15	2	12	0.143	2	14	0.125	/	/	/
chr1	89150031	+	5586	PKN2	4	9	0.308	4	9	0.308	/	/	/
chr1	89582792	-	2634	GBP2	5	8	0.385	5	14	0.263	1	1	0.3125
chr1	89734430	-	115362	GBP5	2	12	0.143	2	11	0.154	/	/	/
chr1	89734505	-	115362	GBP5	2	12	0.143	2	10	0.167	/	/	/
chr1	89734506	-	115362	GBP5	2	12	0.143	2	10	0.167	/	/	/
chr1	89734508	-	115362	GBP5	2	13	0.133	2	10	0.167	/	/	/
chr1	89734510	-	115362	GBP5	2	12	0.143	2	10	0.167	/	/	/
chr1	89734512	-	115362	GBP5	2	13	0.133	2	10	0.167	/	/	/
chr1	89734516	-	115362	GBP5	2	13	0.133	2	10	0.167	/	/	/
chr1	89734521	-	115362	GBP5	5	8	0.385	2	8	0.2	1	/	/
chr1	89734524	-	115362	GBP5	2	11	0.154	2	8	0.2	/	/	/
chr1	89734527	-	115362	GBP5	2	11	0.154	2	8	0.2	/	/	/
chr1	89734533	-	115362	GBP5	2	11	0.154	2	8	0.2	/	/	/
chr1	90152090	+	84230	LRRC8C	2	9	0.182	0	0	0	/	/	/
chr1	93298990	+	6125	RPL5	2	14	0.125	2	17	0.105	/	/	/
chr1	93645807	-	50999	TMED5	1	9	0.1	0	0	0	/	/	/
chr1	93645870	-	50999	TMED5	2	9	0.182	2	11	0.154	/	/	/
chr1	109756621	+	6301	SARS	2	12	0.143	2	15	0.118	/	/	/
chr1	109756671	+	6301	SARS	2	11	0.154	2	18	0.1	/	/	/
chr1	109778639	+	6301	SARS	2	10	0.167	2	8	0.2	/	/	/
chr1	110091360	+	2773	GNAI3	2	11	0.154	2	13	0.133	/	/	/
chr1	111437647	+	963	CD53	2	18	0.1	2	18	0.1	/	/	/
chr1	111439298	+	963	CD53	2	13	0.133	2	13	0.133	/	/	/
chr1	111743175	-	79961	DENND2D	2	10	0.167	2	10	0.167	/	/	/
chr1	112020988	+	128346	C1orf162	7	9	0.438	8	9	0.471	1	1	0.454545
chr1	112246078	+	5906	RAP1A	2	14	0.125	0	0	0	/	/	/
chr1	113197205	+	829	CAPZA1	4	11	0.267	4	11	0.267	/	/	/
chr1	113202330	+	829	CAPZA1	2	11	0.154	2	14	0.125	/	/	/
chr1	113615918	+	9860	LRIG2	2	6	0.25	2	6	0.25	/	/	/
chr1	113615919	+	9860	LRIG2	2	8	0.2	2	8	0.2	/	/	/
chr1	115262278	-	7812	CSDE1	3	13	0.188	5	13	0.278	/	1	/
chr1	116915911	+	476	ATP1A1	2	9	0.182	2	10	0.167	/	/	/
chr1	116929932	+	476	ATP1A1	2	8	0.2	2	10	0.167	/	/	/
chr1	116935476	+	476	ATP1A1	1	9	0.1	0	0	0	/	/	/
chr1	116935480	+	476	ATP1A1	1	9	0.1	0	0	0	/	/	/
chr1	120460299	-	4853	NOTCH2	2	14	0.125	2	14	0.125	/	/	/
chr1	120480606	-	4853	NOTCH2	2	11	0.154	2	10	0.167	/	/	/
chr1	145440370	+	10628	TXNIP	4	22	0.154	4	28	0.125	/	/	/
chr1	145440405	+	10628	TXNIP	2	15	0.118	0	0	0	/	/	/
chr1	145440691	+	10628	TXNIP	5	45	0.1	0	0	0	1	/	/
chr1	145442237	+	10628	TXNIP	2	16	0.111	0	0	0	/	/	/
chr1	145442488	+	10628	TXNIP	4	11	0.267	4	18	0.182	/	/	/
chr1	150131144	+	51177	PLEKHO1	6	6	0.6	0	0	0	1	/	/
chr1	150131557	+	51177	PLEKHO1	2	14	0.125	2	12	0.143	/	/	/
chr1	150547172	-	4170	MCL1	2	8	0.2	2	12	0.143	/	/	/
chr1	150547179	-	4170	MCL1	2	8	0.2	2	12	0.143	/	/	/
chr1	150547182	-	4170	MCL1	2	8	0.2	2	10	0.167	/	/	/
chr1	150551616	-	4170	MCL1	2	18	0.1	0	0	0	/	/	/
chr1	150703063	-	1520	CTSS	4	21	0.16	4	25	0.138	/	/	/
chr1	150705614	-	1520	CTSS	2	12	0.143	2	13	0.133	/	/	/
chr1	150722576	-	1520	CTSS	8	25	0.242	9	29	0.237	1	1	0.239437
chr1	150727516	-	1520	CTSS	8	51	0.136	10	62	0.139	1	1	0.135338
chr1	150737164	-	1520	CTSS	2	13	0.133	0	0	0	/	/	/
chr1	151025581	-	56882	CDC42SE1	2	9	0.182	2	12	0.143	/	/	/
chr1	151027526	-	56882	CDC42SE1	4	11	0.267	4	14	0.222	/	/	/
chr1	151611575	+	81609	SNX27	2	9	0.182	2	9	0.182	/	/	/
chr1	151955540	-	6281	S100A10	2	8	0.2	0	0	0	/	/	/
chr1	151955637	-	6281	S100A10	4	21	0.16	4	18	0.182	/	/	/
chr1	153507256	-	6277	S100A6	2	15	0.118	0	0	0	/	/	/
chr1	153507279	-	6277	S100A6	6	27	0.182	6	41	0.128	1	1	0.15
chr1	153516252	-	6275	S100A4	4	14	0.222	4	19	0.174	/	/	/
chr1	153736639	+	65123	INTS3	2	9	0.182	0	0	0	/	/	/
chr1	153748528	+	11000	SLC27A3	2	8	0.2	2	8	0.2	/	/	/
chr1	153914517	-	9909	DENND4B	2	9	0.182	2	8	0.2	/	/	/
chr1	153949225	-	10899	JTB	4	10	0.286	4	11	0.267	/	/	/
chr1	153963639	+	6232	RPS27	2	10	0.167	2	16	0.111	/	/	/
chr1	153963641	+	6232	RPS27	2	11	0.154	2	18	0.1	/	/	/
chr1	153963651	+	6232	RPS27	2	12	0.143	0	0	0	/	/	/
chr1	153963653	+	6232	RPS27	2	14	0.125	0	0	0	/	/	/
chr1	153963654	+	6232	RPS27	2	12	0.143	0	0	0	/	/	/
chr1	153963660	+	6232	RPS27	2	17	0.105	0	0	0	/	/	/
chr1	154129076	-	7170	TPM3	2	10	0.167	2	13	0.133	/	/	/
chr1	154130057	-	7170	TPM3	2	18	0.1	0	0	0	/	/	/
chr1	154144515	-	7170	TPM3	1	9	0.1	1	9	0.1	/	/	/
chr1	154144518	-	7170	TPM3	1	9	0.1	1	9	0.1	/	/	/
chr1	154144525	-	7170	TPM3	1	9	0.1	1	9	0.1	/	/	/
chr1	154144534	-	7170	TPM3	1	9	0.1	1	9	0.1	/	/	/
chr1	154144540	-	7170	TPM3	1	9	0.1	1	9	0.1	/	/	/
chr1	154144558	-	7170	TPM3	2	16	0.111	2	16	0.111	/	/	/
chr1	154144573	-	7170	TPM3	10	20	0.333	10	22	0.312	1	1	0.322581
chr1	154144574	-	7170	TPM3	4	25	0.138	4	27	0.129	/	/	/
chr1	154145415	-	7170	TPM3	2	18	0.1	0	0	0	/	/	/
chr1	154145422	-	7170	TPM3	2	18	0.1	0	0	0	/	/	/
chr1	154145579	-	7170	TPM3	3	19	0.136	3	25	0.107	/	/	/
chr1	154155538	-	7170	TPM3	2	11	0.154	2	14	0.125	/	/	/
chr1	154235634	+	9898	UBAP2L	2	9	0.182	0	0	0	/	/	/
chr1	154317512	+	57198	ATP8B2	2	12	0.143	2	14	0.125	/	/	/
chr1	154322902	+	57198	ATP8B2	2	8	0.2	0	0	0	/	/	/
chr1	154378142	+	3570	IL6R	2	12	0.143	2	14	0.125	/	/	/
chr1	154378158	+	3570	IL6R	2	9	0.182	2	9	0.182	/	/	/
chr1	154401810	+	3570	IL6R	3	11	0.214	3	11	0.214	/	/	/
chr1	154555285	-	103	ADAR	2	12	0.143	2	11	0.154	/	/	/
chr1	154555290	-	103	ADAR	2	16	0.111	2	15	0.118	/	/	/
chr1	154555319	-	103	ADAR	2	16	0.111	2	15	0.118	/	/	/
chr1	154558290	-	103	ADAR	3	8	0.273	3	10	0.231	/	/	/
chr1	154558717	-	103	ADAR	2	8	0.2	0	0	0	/	/	/
chr1	154569412	-	103	ADAR	7	10	0.412	7	15	0.318	1	1	0.325581
chr1	154569675	-	103	ADAR	2	14	0.125	0	0	0	/	/	/
chr1	154574499	-	103	ADAR	2	13	0.133	2	12	0.143	/	/	/
chr1	154574569	-	103	ADAR	2	15	0.118	0	0	0	/	/	/
chr1	154919278	-	57326	PBXIP1	2	8	0.2	2	8	0.2	/	/	/
chr1	154924309	-	57326	PBXIP1	2	11	0.154	2	12	0.143	/	/	/
chr1	154987547	+	51043	ZBTB7B	2	9	0.182	2	10	0.167	/	/	/
chr1	154988721	+	51043	ZBTB7B	3	12	0.2	3	12	0.2	/	/	/
chr1	154990165	+	51043	ZBTB7B	2	11	0.154	2	11	0.154	/	/	/
chr1	155920214	-	9181	ARHGEF2	2	12	0.143	2	13	0.133	/	/	/
chr1	155931933	-	9181	ARHGEF2	2	9	0.182	2	10	0.167	/	/	/
chr1	155932911	-	9181	ARHGEF2	6	6	0.5	6	6	0.5	1	1	0.5
chr1	155934837	-	9181	ARHGEF2	2	10	0.167	2	8	0.2	/	/	/
chr1	155948190	-	9181	ARHGEF2	2	15	0.118	2	15	0.118	/	/	/
chr1	155984773	-	6746	SSR2	2	8	0.2	2	8	0.2	/	/	/
chr1	156435245	-	4209	MEF2D	1	9	0.1	0	0	0	/	/	/
chr1	159023369	+	3428	IFI16	3	8	0.273	4	11	0.267	/	/	/
chr1	159889532	-	8407	TAGLN2	1	9	0.1	0	0	0	/	/	/
chr1	159889586	-	8407	TAGLN2	2	18	0.1	0	0	0	/	/	/
chr1	160175305	+	8682	PEA15	2	8	0.2	0	0	0	/	/	/
chr1	160175311	+	8682	PEA15	2	9	0.182	2	8	0.2	/	/	/
chr1	160314530	+	23385	NCSTN	4	6	0.4	4	6	0.4	/	/	/
chr1	160654707	-	962	CD48	2	9	0.182	2	14	0.125	/	/	/
chr1	161018163	-	257106	ARHGAP30	2	10	0.167	0	0	0	/	/	/
chr1	161018204	-	257106	ARHGAP30	2	18	0.1	2	17	0.105	/	/	/
chr1	161018371	-	257106	ARHGAP30	2	12	0.143	2	12	0.143	/	/	/
chr1	161018619	-	257106	ARHGAP30	4	11	0.267	4	17	0.19	/	/	/
chr1	161039348	-	257106	ARHGAP30	2	9	0.182	2	9	0.182	/	/	/
chr1	161185158	+	2207	FCER1G	2	10	0.167	4	10	0.286	/	/	/
chr1	167599529	+	92241	RCSD1	2	11	0.154	2	13	0.133	/	/	/
chr1	169660798	-	6402	SELL	2	9	0.182	0	0	0	/	/	/
chr1	169677757	-	6402	SELL	2	12	0.143	2	12	0.143	/	/	/
chr1	171509593	+	23215	PRRC2C	2	9	0.182	2	11	0.154	/	/	/
chr1	181058893	+	51278	IER5	2	11	0.154	2	11	0.154	/	/	/
chr1	181058899	+	51278	IER5	2	7	0.222	2	7	0.222	/	/	/
chr1	181058978	+	51278	IER5	2	8	0.2	2	8	0.2	/	/	/
chr1	182352790	-	2752	GLUL	3	8	0.273	3	10	0.231	/	/	/
chr1	182352795	-	2752	GLUL	3	7	0.3	3	9	0.25	/	/	/
chr1	182352797	-	2752	GLUL	3	8	0.273	3	10	0.231	/	/	/
chr1	182352802	-	2752	GLUL	3	7	0.3	3	7	0.3	/	/	/
chr1	182352803	-	2752	GLUL	3	7	0.3	3	8	0.273	/	/	/
chr1	182352806	-	2752	GLUL	3	7	0.3	3	8	0.273	/	/	/
chr1	182352807	-	2752	GLUL	3	7	0.3	3	8	0.273	/	/	/
chr1	182352820	-	2752	GLUL	3	8	0.273	3	8	0.273	/	/	/
chr1	183441704	+	9887	SMG7	2	9	0.182	2	9	0.182	/	/	/
chr1	183441717	+	9887	SMG7	2	11	0.154	2	11	0.154	/	/	/
chr1	185286302	-	10625	IVNS1ABP	2	12	0.143	2	10	0.167	/	/	/
chr1	198704266	+	5788	PTPRC	2	17	0.105	0	0	0	/	/	/
chr1	198711407	+	5788	PTPRC	7	32	0.179	7	35	0.167	1	1	0.17284
chr1	198721395	+	5788	PTPRC	6	34	0.15	6	35	0.146	1	1	0.148148
chr1	198723454	+	5788	PTPRC	6	22	0.214	6	28	0.176	1	1	0.193548
chr1	198725448	+	5788	PTPRC	2	14	0.125	2	14	0.125	/	/	/
chr1	198725451	+	5788	PTPRC	2	14	0.125	2	13	0.133	/	/	/
chr1	202912898	-	51094	ADIPOR1	2	9	0.182	2	10	0.167	/	/	/
chr1	203274811	+	7832	BTG2	4	11	0.267	4	11	0.267	/	/	/
chr1	203276353	+	7832	BTG2	1	9	0.1	1	9	0.1	/	/	/
chr1	203276482	+	7832	BTG2	2	8	0.2	2	8	0.2	/	/	/
chr1	203276892	+	7832	BTG2	1	9	0.1	1	9	0.1	/	/	/
chr1	203277873	+	7832	BTG2	1	9	0.1	0	0	0	/	/	/
chr1	203277880	+	7832	BTG2	3	7	0.3	0	0	0	/	/	/
chr1	206758572	+	83593	RASSF5	2	14	0.125	2	16	0.111	/	/	/
chr1	206760637	+	83593	RASSF5	3	10	0.231	2	10	0.167	/	/	/
chr1	206761345	+	83593	RASSF5	2	9	0.182	2	11	0.154	/	/	/
chr1	206902107	+	9261	MAPKAPK2	2	8	0.2	2	8	0.2	/	/	/
chr1	206902108	+	9261	MAPKAPK2	2	8	0.2	2	8	0.2	/	/	/
chr1	206902111	+	9261	MAPKAPK2	2	8	0.2	2	8	0.2	/	/	/
chr1	206902112	+	9261	MAPKAPK2	2	8	0.2	2	8	0.2	/	/	/
chr1	206902117	+	9261	MAPKAPK2	2	8	0.2	2	8	0.2	/	/	/
chr1	206902118	+	9261	MAPKAPK2	2	8	0.2	2	8	0.2	/	/	/
chr1	206902119	+	9261	MAPKAPK2	2	8	0.2	2	8	0.2	/	/	/
chr1	206902121	+	9261	MAPKAPK2	2	10	0.167	2	10	0.167	/	/	/
chr1	206902123	+	9261	MAPKAPK2	2	10	0.167	2	10	0.167	/	/	/
chr1	206902130	+	9261	MAPKAPK2	2	10	0.167	2	10	0.167	/	/	/
chr1	206902135	+	9261	MAPKAPK2	1	9	0.1	0	0	0	/	/	/
chr1	206902147	+	9261	MAPKAPK2	2	10	0.167	2	10	0.167	/	/	/
chr1	206902154	+	9261	MAPKAPK2	2	10	0.167	2	12	0.143	/	/	/
chr1	206902159	+	9261	MAPKAPK2	2	10	0.167	2	12	0.143	/	/	/
chr1	207083169	-	9214	FCMR	2	9	0.182	1	9	0.1	/	/	/
chr1	207083175	-	9214	FCMR	2	14	0.125	2	12	0.143	/	/	/
chr1	207495155	+	1604	CD55	2	11	0.154	2	13	0.133	/	/	/
chr1	209948960	+	80342	TRAF3IP3	2	11	0.154	2	16	0.111	/	/	/
chr1	209948965	+	80342	TRAF3IP3	2	11	0.154	2	16	0.111	/	/	/
chr1	211960976	-	9926	LPGAT1	2	12	0.143	2	11	0.154	/	/	/
chr1	212003528	-	9926	LPGAT1	2	10	0.167	2	10	0.167	/	/	/
chr1	223900286	+	824	CAPN2	2	8	0.2	2	10	0.167	/	/	/
chr1	223900376	+	824	CAPN2	2	10	0.167	0	0	0	/	/	/
chr1	223900553	+	824	CAPN2	2	10	0.167	2	10	0.167	/	/	/
chr1	223900558	+	824	CAPN2	2	8	0.2	0	0	0	/	/	/
chr1	223943301	+	824	CAPN2	2	7	0.222	2	7	0.222	/	/	/
chr1	225965655	+	6726	SRP9	2	8	0.2	0	0	0	/	/	/
chr1	226034519	-	9725	TMEM63A	2	10	0.167	0	0	0	/	/	/
chr1	226034520	-	9725	TMEM63A	2	10	0.167	0	0	0	/	/	/
chr1	226036625	-	9725	TMEM63A	2	9	0.182	2	12	0.143	/	/	/
chr1	226041478	-	9725	TMEM63A	2	9	0.182	2	8	0.2	/	/	/
chr1	226253494	+	3020	H3F3A	2	10	0.167	2	8	0.2	/	/	/
chr1	228286263	+	375	ARF1	2	8	0.2	2	9	0.182	/	/	/
chr1	228286266	+	375	ARF1	2	8	0.2	2	9	0.182	/	/	/
chr1	228286270	+	375	ARF1	2	8	0.2	2	9	0.182	/	/	/
chr1	228335153	+	2987	GUK1	1	9	0.1	0	0	0	/	/	/
chr1	228335237	+	2987	GUK1	2	12	0.143	2	13	0.133	/	/	/
chr1	234743541	-	359948	IRF2BP2	2	11	0.154	0	0	0	/	/	/
chr1	234744599	-	359948	IRF2BP2	2	12	0.143	2	15	0.118	/	/	/
chr1	234744620	-	359948	IRF2BP2	2	16	0.111	0	0	0	/	/	/
chr1	234744706	-	359948	IRF2BP2	3	13	0.188	3	17	0.15	/	/	/
chr1	234744836	-	359948	IRF2BP2	2	8	0.2	2	8	0.2	/	/	/
chr1	234744876	-	359948	IRF2BP2	1	9	0.1	1	8	0.111	/	/	/
chr1	234745082	-	359948	IRF2BP2	2	17	0.105	0	0	0	/	/	/
chr1	234745104	-	359948	IRF2BP2	4	17	0.19	4	19	0.174	/	/	/
chr1	235894437	-	1130	LYST	2	8	0.2	2	9	0.182	/	/	/
chr1	235969788	-	1130	LYST	3	12	0.2	2	12	0.143	/	/	/
chr1	245023692	-	3192	HNRNPU	4	23	0.148	6	22	0.214	/	1	/
chr1	245026020	-	3192	HNRNPU	1	9	0.1	0	0	0	/	/	/
chr1	245026025	-	3192	HNRNPU	1	9	0.1	0	0	0	/	/	/
chr1	245027028	-	3192	HNRNPU	2	9	0.182	2	9	0.182	/	/	/
chr1	245027033	-	3192	HNRNPU	2	8	0.2	2	8	0.2	/	/	/
chr1	245027035	-	3192	HNRNPU	2	8	0.2	2	8	0.2	/	/	/
chr1	245027037	-	3192	HNRNPU	2	8	0.2	2	8	0.2	/	/	/
chr1	245027038	-	3192	HNRNPU	2	8	0.2	2	8	0.2	/	/	/
chr1	245027040	-	3192	HNRNPU	2	8	0.2	2	8	0.2	/	/	/
chr1	245027041	-	3192	HNRNPU	2	8	0.2	2	8	0.2	/	/	/
chr1	245027042	-	3192	HNRNPU	2	9	0.182	2	9	0.182	/	/	/
chr1	245027043	-	3192	HNRNPU	2	8	0.2	2	8	0.2	/	/	/
chr1	245027073	-	3192	HNRNPU	7	7	0.636	7	7	0.583	1	1	0.608696
chr1	245027074	-	3192	HNRNPU	6	6	0.545	6	7	0.462	1	1	0.5
chr1	245027079	-	3192	HNRNPU	2	9	0.182	2	10	0.167	/	/	/
chr1	245027081	-	3192	HNRNPU	3	10	0.231	3	10	0.231	/	/	/
chr1	245027084	-	3192	HNRNPU	2	10	0.167	2	12	0.143	/	/	/
chr1	245027087	-	3192	HNRNPU	2	12	0.143	2	14	0.125	/	/	/
chr1	245027090	-	3192	HNRNPU	2	11	0.154	2	13	0.133	/	/	/
chr1	245027091	-	3192	HNRNPU	2	12	0.143	2	14	0.125	/	/	/
chr1	245027092	-	3192	HNRNPU	2	11	0.154	2	12	0.143	/	/	/
chr1	245027093	-	3192	HNRNPU	2	12	0.143	2	14	0.125	/	/	/
chr1	245027096	-	3192	HNRNPU	2	11	0.154	2	12	0.143	/	/	/
chr1	245027114	-	3192	HNRNPU	1	9	0.1	1	9	0.1	/	/	/
chr1	245027155	-	3192	HNRNPU	1	9	0.1	1	9	0.1	/	/	/
chr1	245027569	-	3192	HNRNPU	2	17	0.105	0	0	0	/	/	/
chr10	3819820	-	1316	KLF6	2	15	0.118	2	15	0.118	/	/	/
chr10	3819824	-	1316	KLF6	2	15	0.118	2	15	0.118	/	/	/
chr10	3819825	-	1316	KLF6	2	15	0.118	2	15	0.118	/	/	/
chr10	3819830	-	1316	KLF6	2	15	0.118	2	15	0.118	/	/	/
chr10	3819831	-	1316	KLF6	2	15	0.118	2	15	0.118	/	/	/
chr10	3819854	-	1316	KLF6	2	13	0.133	2	13	0.133	/	/	/
chr10	3819855	-	1316	KLF6	2	13	0.133	2	13	0.133	/	/	/
chr10	3821393	-	1316	KLF6	1	9	0.1	0	0	0	/	/	/
chr10	3821396	-	1316	KLF6	1	9	0.1	0	0	0	/	/	/
chr10	3821409	-	1316	KLF6	2	9	0.182	2	13	0.133	/	/	/
chr10	3821410	-	1316	KLF6	2	9	0.182	2	13	0.133	/	/	/
chr10	3821414	-	1316	KLF6	3	9	0.25	2	14	0.125	/	/	/
chr10	3827158	-	1316	KLF6	1	9	0.1	0	0	0	/	/	/
chr10	11363279	+	10659	CELF2	2	8	0.2	2	11	0.154	/	/	/
chr10	11363336	+	10659	CELF2	2	10	0.167	2	12	0.143	/	/	/
chr10	11363339	+	10659	CELF2	2	8	0.2	2	10	0.167	/	/	/
chr10	12391740	+	57118	CAMK1D	2	9	0.182	2	10	0.167	/	/	/
chr10	12391790	+	57118	CAMK1D	2	9	0.182	2	10	0.167	/	/	/
chr10	17277192	+	7431	VIM	8	58	0.121	10	81	0.11	1	1	0.11465
chr10	17277369	+	7431	VIM	13	95	0.12	15	108	0.122	1	1	0.117155
chr10	17279325	+	7431	VIM	2	8	0.2	2	17	0.105	/	/	/
chr10	20105797	+	84898	PLXDC2	3	8	0.273	2	8	0.2	/	/	/
chr10	23003446	-	5305	PIP4K2A	2	11	0.154	2	11	0.154	/	/	/
chr10	23003457	-	5305	PIP4K2A	2	13	0.133	2	13	0.133	/	/	/
chr10	32345120	-	3799	KIF5B	4	11	0.267	4	18	0.182	/	/	/
chr10	32345233	-	3799	KIF5B	2	15	0.118	2	18	0.1	/	/	/
chr10	32635815	-	80314	EPC1	2	15	0.118	2	17	0.105	/	/	/
chr10	33200941	-	3688	ITGB1	2	18	0.1	0	0	0	/	/	/
chr10	33208935	-	3688	ITGB1	2	8	0.2	2	12	0.143	/	/	/
chr10	33212601	-	3688	ITGB1	2	7	0.222	0	0	0	/	/	/
chr10	43882365	-	3185	HNRNPF	5	8	0.385	5	10	0.333	1	1	0.357143
chr10	43882367	-	3185	HNRNPF	5	11	0.312	5	13	0.278	1	1	0.294118
chr10	43882771	-	3185	HNRNPF	2	9	0.182	0	0	0	/	/	/
chr10	43882886	-	3185	HNRNPF	4	9	0.308	4	9	0.308	/	/	/
chr10	45455257	+	83937	RASSF4	2	10	0.167	0	0	0	/	/	/
chr10	45465629	+	83937	RASSF4	2	16	0.111	6	26	0.188	/	1	/
chr10	45484788	+	83937	RASSF4	2	10	0.167	2	10	0.167	/	/	/
chr10	45869816	+	240	ALOX5	2	15	0.118	2	17	0.105	/	/	/
chr10	45920522	+	240	ALOX5	1	9	0.1	1	9	0.1	/	/	/
chr10	45939188	+	240	ALOX5	2	12	0.143	2	8	0.2	/	/	/
chr10	45939205	+	240	ALOX5	2	8	0.2	0	0	0	/	/	/
chr10	45940991	+	240	ALOX5	2	15	0.118	2	15	0.118	/	/	/
chr10	51579131	+	8031	NCOA4	2	8	0.2	2	8	0.2	/	/	/
chr10	60027567	-	253430	IPMK	2	8	0.2	2	8	0.2	/	/	/
chr10	70863716	+	5552	SRGN	2	18	0.1	0	0	0	/	/	/
chr10	70863844	+	5552	SRGN	4	25	0.138	4	25	0.138	/	/	/
chr10	70863847	+	5552	SRGN	6	17	0.261	4	18	0.182	1	/	/
chr10	71128298	+	3098	HK1	2	13	0.133	2	13	0.133	/	/	/
chr10	73512742	-	64115	C10orf54	2	11	0.154	2	11	0.154	/	/	/
chr10	73515134	-	64115	C10orf54	2	14	0.125	2	15	0.118	/	/	/
chr10	73520637	-	64115	C10orf54	2	12	0.143	2	14	0.125	/	/	/
chr10	73521361	-	64115	C10orf54	3	10	0.231	3	11	0.214	/	/	/
chr10	73521517	-	64115	C10orf54	2	11	0.154	2	11	0.154	/	/	/
chr10	73521625	-	64115	C10orf54	2	10	0.167	2	10	0.167	/	/	/
chr10	73533179	-	64115	C10orf54	4	19	0.174	4	20	0.167	/	/	/
chr10	73533180	-	64115	C10orf54	4	24	0.143	4	25	0.138	/	/	/
chr10	73576167	-	5660	PSAP	2	10	0.167	2	8	0.2	/	/	/
chr10	73576168	-	5660	PSAP	2	12	0.143	2	10	0.167	/	/	/
chr10	73576271	-	5660	PSAP	5	25	0.167	5	24	0.172	1	1	0.169492
chr10	73576444	-	5660	PSAP	9	76	0.106	9	74	0.108	1	1	0.107143
chr10	73819264	-	9806	SPOCK2	2	9	0.182	0	0	0	/	/	/
chr10	73821411	-	9806	SPOCK2	4	21	0.16	4	18	0.182	/	/	/
chr10	73822364	-	9806	SPOCK2	2	11	0.154	2	9	0.182	/	/	/
chr10	73822366	-	9806	SPOCK2	2	12	0.143	2	10	0.167	/	/	/
chr10	73822552	-	9806	SPOCK2	2	9	0.182	2	9	0.182	/	/	/
chr10	73822573	-	9806	SPOCK2	1	9	0.1	0	0	0	/	/	/
chr10	73822793	-	9806	SPOCK2	2	15	0.118	2	12	0.143	/	/	/
chr10	73822864	-	9806	SPOCK2	2	12	0.143	0	0	0	/	/	/
chr10	73827372	-	9806	SPOCK2	2	17	0.105	2	18	0.1	/	/	/
chr10	73827376	-	9806	SPOCK2	3	16	0.158	3	17	0.15	/	/	/
chr10	73827449	-	9806	SPOCK2	2	12	0.143	2	16	0.111	/	/	/
chr10	79795281	+	6229	RPS24	2	14	0.125	2	17	0.105	/	/	/
chr10	79795444	+	6229	RPS24	2	8	0.2	0	0	0	/	/	/
chr10	79795458	+	6229	RPS24	2	9	0.182	0	0	0	/	/	/
chr10	79795459	+	6229	RPS24	2	9	0.182	0	0	0	/	/	/
chr10	79795460	+	6229	RPS24	2	9	0.182	0	0	0	/	/	/
chr10	79795470	+	6229	RPS24	1	9	0.1	0	0	0	/	/	/
chr10	79795474	+	6229	RPS24	1	9	0.1	0	0	0	/	/	/
chr10	79796958	+	6229	RPS24	1	9	0.1	0	0	0	/	/	/
chr10	79796977	+	6229	RPS24	1	9	0.1	0	0	0	/	/	/
chr10	79796978	+	6229	RPS24	1	9	0.1	0	0	0	/	/	/
chr10	79796980	+	6229	RPS24	1	9	0.1	0	0	0	/	/	/
chr10	79799966	+	6229	RPS24	4	12	0.25	5	21	0.192	/	1	/
chr10	81915658	-	311	ANXA11	2	10	0.167	2	10	0.167	/	/	/
chr10	81915661	-	311	ANXA11	2	9	0.182	2	9	0.182	/	/	/
chr10	81935903	-	311	ANXA11	2	12	0.143	2	13	0.133	/	/	/
chr10	81965172	-	311	ANXA11	6	27	0.182	6	33	0.154	1	1	0.166667
chr10	82269158	+	81619	TSPAN14	2	8	0.2	2	8	0.2	/	/	/
chr10	82273793	+	81619	TSPAN14	4	17	0.19	4	13	0.235	/	/	/
chr10	82275968	+	81619	TSPAN14	2	13	0.133	2	12	0.143	/	/	/
chr10	88854262	-	2746	GLUD1	2	8	0.2	0	0	0	/	/	/
chr10	88854263	-	2746	GLUD1	2	8	0.2	0	0	0	/	/	/
chr10	99092823	-	23401	FRAT2	1	9	0.1	0	0	0	/	/	/
chr10	100183566	-	3257	HPS1	2	9	0.182	2	9	0.182	/	/	/
chr10	103870358	-	8861	LDB1	2	9	0.182	2	8	0.2	/	/	/
chr10	104404839	+	81603	TRIM8	2	11	0.154	2	12	0.143	/	/	/
chr10	120795755	-	8661	EIF3A	2	9	0.182	2	13	0.133	/	/	/
chr10	120796674	-	8661	EIF3A	1	9	0.1	0	0	0	/	/	/
chr10	120796728	-	8661	EIF3A	2	8	0.2	2	11	0.154	/	/	/
chr10	120809363	-	8661	EIF3A	2	14	0.125	2	13	0.133	/	/	/
chr10	120928787	-	10935	PRDX3	2	10	0.167	2	10	0.167	/	/	/
chr10	125767983	-	51363	CHST15	2	18	0.1	0	0	0	/	/	/
chr10	125768380	-	51363	CHST15	8	8	0.8	0	0	0	1	/	/
chr10	135076689	-	101	ADAM8	2	8	0.2	2	8	0.2	/	/	/
chr11	203395	-	51272	BET1L	4	11	0.267	4	11	0.267	/	/	/
chr11	205067	-	51272	BET1L	1	9	0.1	0	0	0	/	/	/
chr11	208843	+	60626	RIC8A	2	8	0.2	2	10	0.167	/	/	/
chr11	252540	+	5719	PSMD13	2	11	0.154	2	9	0.182	/	/	/
chr11	319989	-	10410	IFITM3	5	38	0.116	5	36	0.122	1	1	0.119048
chr11	409985	-	59307	SIGIRR	2	13	0.133	4	13	0.235	/	/	/
chr11	494907	-	6050	RNH1	2	16	0.111	2	15	0.118	/	/	/
chr11	494911	-	6050	RNH1	2	16	0.111	2	15	0.118	/	/	/
chr11	498568	-	6050	RNH1	1	9	0.1	1	9	0.1	/	/	/
chr11	499055	-	6050	RNH1	2	11	0.154	2	11	0.154	/	/	/
chr11	581521	+	57661	PHRF1	2	11	0.154	2	11	0.154	/	/	/
chr11	615366	-	3665	IRF7	2	15	0.118	2	15	0.118	/	/	/
chr11	819693	+	57104	PNPLA2	2	14	0.125	2	13	0.133	/	/	/
chr11	819694	+	57104	PNPLA2	2	14	0.125	2	13	0.133	/	/	/
chr11	819856	+	57104	PNPLA2	2	8	0.2	2	9	0.182	/	/	/
chr11	819892	+	57104	PNPLA2	1	9	0.1	0	0	0	/	/	/
chr11	823548	+	57104	PNPLA2	3	18	0.143	3	18	0.143	/	/	/
chr11	823765	+	57104	PNPLA2	4	22	0.154	4	22	0.154	/	/	/
chr11	824366	+	57104	PNPLA2	1	9	0.1	0	0	0	/	/	/
chr11	824600	+	57104	PNPLA2	2	15	0.118	2	15	0.118	/	/	/
chr11	1774214	-	1509	CTSD	2	8	0.2	2	9	0.182	/	/	/
chr11	1774239	-	1509	CTSD	4	13	0.235	4	14	0.222	/	/	/
chr11	1774240	-	1509	CTSD	2	15	0.118	2	14	0.125	/	/	/
chr11	1774752	-	1509	CTSD	2	17	0.105	0	0	0	/	/	/
chr11	1774772	-	1509	CTSD	2	17	0.105	0	0	0	/	/	/
chr11	1774777	-	1509	CTSD	2	17	0.105	0	0	0	/	/	/
chr11	1774778	-	1509	CTSD	2	16	0.111	0	0	0	/	/	/
chr11	1774790	-	1509	CTSD	2	12	0.143	0	0	0	/	/	/
chr11	1774793	-	1509	CTSD	2	11	0.154	0	0	0	/	/	/
chr11	1774796	-	1509	CTSD	2	12	0.143	0	0	0	/	/	/
chr11	1774799	-	1509	CTSD	2	8	0.2	0	0	0	/	/	/
chr11	1774802	-	1509	CTSD	2	9	0.182	0	0	0	/	/	/
chr11	1774805	-	1509	CTSD	2	10	0.167	0	0	0	/	/	/
chr11	1774808	-	1509	CTSD	2	9	0.182	0	0	0	/	/	/
chr11	1774814	-	1509	CTSD	2	8	0.2	0	0	0	/	/	/
chr11	1774894	-	1509	CTSD	2	11	0.154	0	0	0	/	/	/
chr11	1774896	-	1509	CTSD	2	11	0.154	0	0	0	/	/	/
chr11	1775285	-	1509	CTSD	2	9	0.182	2	10	0.167	/	/	/
chr11	1775287	-	1509	CTSD	3	7	0.3	3	9	0.25	/	/	/
chr11	1775296	-	1509	CTSD	2	18	0.1	0	0	0	/	/	/
chr11	1775349	-	1509	CTSD	4	17	0.19	4	16	0.2	/	/	/
chr11	1776184	-	1509	CTSD	2	17	0.105	2	17	0.105	/	/	/
chr11	1780858	-	1509	CTSD	1	9	0.1	0	0	0	/	/	/
chr11	1785075	-	1509	CTSD	2	9	0.182	2	12	0.143	/	/	/
chr11	1901386	+	4046	LSP1	2	14	0.125	2	18	0.1	/	/	/
chr11	1901407	+	4046	LSP1	2	16	0.111	0	0	0	/	/	/
chr11	1905222	+	4046	LSP1	2	17	0.105	2	18	0.1	/	/	/
chr11	1913048	+	4046	LSP1	6	20	0.231	6	19	0.24	1	1	0.235294
chr11	2966136	-	4676	NAP1L4	2	17	0.105	0	0	0	/	/	/
chr11	3848859	-	391	RHOG	2	12	0.143	2	13	0.133	/	/	/
chr11	3877283	+	6786	STIM1	2	12	0.143	2	12	0.143	/	/	/
chr11	3988803	+	6786	STIM1	1	9	0.1	1	9	0.1	/	/	/
chr11	5719701	+	10346	TRIM22	2	9	0.182	2	10	0.167	/	/	/
chr11	6635765	-	1200	TPP1	6	6	0.6	6	8	0.429	1	1	0.5
chr11	6640443	-	1200	TPP1	2	17	0.105	0	0	0	/	/	/
chr11	8016591	+	8665	EIF3F	4	12	0.25	4	16	0.2	/	/	/
chr11	8016594	+	8665	EIF3F	3	11	0.214	3	12	0.2	/	/	/
chr11	8705554	+	6157	RPL27A	3	27	0.1	0	0	0	/	/	/
chr11	8705860	+	6157	RPL27A	4	34	0.105	0	0	0	/	/	/
chr11	11863623	+	55031	USP47	6	19	0.24	6	17	0.261	1	1	0.25
chr11	11863625	+	55031	USP47	2	18	0.1	2	17	0.105	/	/	/
chr11	11863629	+	55031	USP47	2	12	0.143	2	10	0.167	/	/	/
chr11	11863632	+	55031	USP47	2	9	0.182	0	0	0	/	/	/
chr11	14665620	+	5140	PDE3B	4	29	0.121	0	0	0	/	/	/
chr11	14665711	+	5140	PDE3B	2	11	0.154	2	10	0.167	/	/	/
chr11	14665796	+	5140	PDE3B	2	8	0.2	0	0	0	/	/	/
chr11	14666187	+	5140	PDE3B	2	7	0.222	2	7	0.222	/	/	/
chr11	14666188	+	5140	PDE3B	2	10	0.167	2	10	0.167	/	/	/
chr11	17097007	-	6207	RPS13	3	14	0.176	3	17	0.15	/	/	/
chr11	17098760	-	6207	RPS13	2	16	0.111	4	16	0.2	/	/	/
chr11	18427055	+	3939	LDHA	2	11	0.154	2	11	0.154	/	/	/
chr11	18427098	+	3939	LDHA	2	18	0.1	0	0	0	/	/	/
chr11	33279291	+	10114	HIPK3	2	9	0.182	2	9	0.182	/	/	/
chr11	33279294	+	10114	HIPK3	2	9	0.182	2	9	0.182	/	/	/
chr11	34477595	+	847	CAT	4	10	0.286	6	8	0.429	/	1	/
chr11	34477598	+	847	CAT	2	12	0.143	2	11	0.154	/	/	/
chr11	35243265	+	960	CD44	2	9	0.182	0	0	0	/	/	/
chr11	35253556	+	960	CD44	2	17	0.105	2	15	0.118	/	/	/
chr11	35253561	+	960	CD44	2	17	0.105	2	15	0.118	/	/	/
chr11	35253564	+	960	CD44	2	16	0.111	2	14	0.125	/	/	/
chr11	35253566	+	960	CD44	2	16	0.111	2	14	0.125	/	/	/
chr11	35253567	+	960	CD44	2	17	0.105	2	15	0.118	/	/	/
chr11	35253585	+	960	CD44	2	16	0.111	2	15	0.118	/	/	/
chr11	35253586	+	960	CD44	2	17	0.105	2	15	0.118	/	/	/
chr11	35253589	+	960	CD44	2	16	0.111	2	14	0.125	/	/	/
chr11	35253593	+	960	CD44	2	17	0.105	2	15	0.118	/	/	/
chr11	35253597	+	960	CD44	2	17	0.105	2	15	0.118	/	/	/
chr11	35253602	+	960	CD44	2	15	0.118	2	13	0.133	/	/	/
chr11	36302292	-	29099	COMMD9	2	9	0.182	2	9	0.182	/	/	/
chr11	43380555	+	55761	TTC17	2	11	0.154	2	11	0.154	/	/	/
chr11	46392892	+	8525	DGKZ	1	9	0.1	1	9	0.1	/	/	/
chr11	46393067	+	8525	DGKZ	2	13	0.133	2	13	0.133	/	/	/
chr11	46393070	+	8525	DGKZ	2	10	0.167	2	10	0.167	/	/	/
chr11	47376883	-	6688	SPI1	3	25	0.107	5	27	0.156	/	1	/
chr11	47397206	-	6688	SPI1	12	27	0.308	12	27	0.308	1	1	0.307692
chr11	57319786	-	9246	UBE2L6	2	11	0.154	2	9	0.182	/	/	/
chr11	57321947	-	9246	UBE2L6	2	10	0.167	2	10	0.167	/	/	/
chr11	57365790	+	710	SERPING1	2	8	0.2	2	8	0.2	/	/	/
chr11	57509181	+	280636	C11orf31	2	9	0.182	0	0	0	/	/	/
chr11	57509355	+	280636	C11orf31	2	9	0.182	2	12	0.143	/	/	/
chr11	58978202	-	219972	MPEG1	4	11	0.267	4	9	0.308	/	/	/
chr11	58978788	-	219972	MPEG1	4	8	0.333	4	8	0.333	/	/	/
chr11	58978869	-	219972	MPEG1	2	14	0.125	2	14	0.125	/	/	/
chr11	58978893	-	219972	MPEG1	2	12	0.143	2	12	0.143	/	/	/
chr11	58979071	-	219972	MPEG1	3	17	0.15	3	21	0.125	/	/	/
chr11	58979513	-	219972	MPEG1	4	9	0.308	4	12	0.25	/	/	/
chr11	59943076	-	64231	MS4A6A	2	12	0.143	2	14	0.125	/	/	/
chr11	59949101	-	64231	MS4A6A	2	9	0.182	2	10	0.167	/	/	/
chr11	60777091	+	923	CD6	2	10	0.167	2	8	0.2	/	/	/
chr11	60783275	+	923	CD6	3	12	0.2	3	15	0.167	/	/	/
chr11	61732225	-	2495	FTH1	3	13	0.188	3	13	0.188	/	/	/
chr11	61732260	-	2495	FTH1	4	19	0.174	4	18	0.182	/	/	/
chr11	61732280	-	2495	FTH1	9	54	0.143	9	54	0.143	1	1	0.142857
chr11	61732530	-	2495	FTH1	3	26	0.103	0	0	0	/	/	/
chr11	61732535	-	2495	FTH1	3	26	0.103	0	0	0	/	/	/
chr11	61732554	-	2495	FTH1	3	26	0.103	3	27	0.1	/	/	/
chr11	61732558	-	2495	FTH1	5	19	0.208	5	21	0.192	1	1	0.2
chr11	61732567	-	2495	FTH1	6	23	0.207	7	25	0.219	1	1	0.213115
chr11	61732576	-	2495	FTH1	14	83	0.144	14	87	0.139	1	1	0.14
chr11	61734961	-	2495	FTH1	4	25	0.138	4	24	0.143	/	/	/
chr11	62283627	-	79026	AHNAK	2	11	0.154	0	0	0	/	/	/
chr11	62284467	-	79026	AHNAK	2	11	0.154	2	15	0.118	/	/	/
chr11	62284798	-	79026	AHNAK	4	28	0.125	3	26	0.103	/	/	/
chr11	62286247	-	79026	AHNAK	4	18	0.182	4	22	0.154	/	/	/
chr11	62287678	-	79026	AHNAK	2	16	0.111	3	17	0.15	/	/	/
chr11	62288076	-	79026	AHNAK	2	16	0.111	0	0	0	/	/	/
chr11	62288265	-	79026	AHNAK	2	11	0.154	2	16	0.111	/	/	/
chr11	62288890	-	79026	AHNAK	3	5	0.375	0	0	0	/	/	/
chr11	62289440	-	79026	AHNAK	2	15	0.118	0	0	0	/	/	/
chr11	62290202	-	79026	AHNAK	2	7	0.222	2	9	0.182	/	/	/
chr11	62290236	-	79026	AHNAK	2	14	0.125	0	0	0	/	/	/
chr11	62290424	-	79026	AHNAK	1	9	0.1	3	10	0.231	/	/	/
chr11	62290425	-	79026	AHNAK	2	8	0.2	4	9	0.308	/	/	/
chr11	62290517	-	79026	AHNAK	2	14	0.125	2	18	0.1	/	/	/
chr11	62290518	-	79026	AHNAK	2	14	0.125	2	18	0.1	/	/	/
chr11	62290520	-	79026	AHNAK	2	14	0.125	2	17	0.105	/	/	/
chr11	62290528	-	79026	AHNAK	2	13	0.133	2	16	0.111	/	/	/
chr11	62290537	-	79026	AHNAK	2	9	0.182	2	15	0.118	/	/	/
chr11	62290538	-	79026	AHNAK	2	9	0.182	2	14	0.125	/	/	/
chr11	62290539	-	79026	AHNAK	2	9	0.182	2	12	0.143	/	/	/
chr11	62290540	-	79026	AHNAK	2	10	0.167	2	16	0.111	/	/	/
chr11	62290606	-	79026	AHNAK	3	7	0.3	3	9	0.25	/	/	/
chr11	62291393	-	79026	AHNAK	2	11	0.154	2	14	0.125	/	/	/
chr11	62291394	-	79026	AHNAK	2	11	0.154	2	14	0.125	/	/	/
chr11	62291397	-	79026	AHNAK	2	12	0.143	2	15	0.118	/	/	/
chr11	62291405	-	79026	AHNAK	2	11	0.154	2	13	0.133	/	/	/
chr11	62291414	-	79026	AHNAK	2	15	0.118	2	16	0.111	/	/	/
chr11	62291415	-	79026	AHNAK	4	14	0.222	4	16	0.2	/	/	/
chr11	62291423	-	79026	AHNAK	2	18	0.1	0	0	0	/	/	/
chr11	62291431	-	79026	AHNAK	2	18	0.1	0	0	0	/	/	/
chr11	62291435	-	79026	AHNAK	2	15	0.118	2	17	0.105	/	/	/
chr11	62291443	-	79026	AHNAK	2	15	0.118	2	16	0.111	/	/	/
chr11	62291449	-	79026	AHNAK	2	15	0.118	2	17	0.105	/	/	/
chr11	62291450	-	79026	AHNAK	2	15	0.118	2	16	0.111	/	/	/
chr11	62291451	-	79026	AHNAK	2	15	0.118	2	17	0.105	/	/	/
chr11	62291464	-	79026	AHNAK	2	15	0.118	2	16	0.111	/	/	/
chr11	62291465	-	79026	AHNAK	2	14	0.125	2	15	0.118	/	/	/
chr11	62291466	-	79026	AHNAK	2	15	0.118	2	17	0.105	/	/	/
chr11	62291475	-	79026	AHNAK	2	15	0.118	2	17	0.105	/	/	/
chr11	62291482	-	79026	AHNAK	2	14	0.125	2	15	0.118	/	/	/
chr11	62291486	-	79026	AHNAK	2	17	0.105	0	0	0	/	/	/
chr11	62291487	-	79026	AHNAK	3	18	0.143	3	19	0.136	/	/	/
chr11	62291507	-	79026	AHNAK	2	16	0.111	2	18	0.1	/	/	/
chr11	62291508	-	79026	AHNAK	2	16	0.111	2	18	0.1	/	/	/
chr11	62291510	-	79026	AHNAK	2	14	0.125	2	16	0.111	/	/	/
chr11	62293832	-	79026	AHNAK	3	25	0.107	3	23	0.115	/	/	/
chr11	62293924	-	79026	AHNAK	6	24	0.2	4	23	0.148	1	/	/
chr11	62294104	-	79026	AHNAK	4	11	0.267	4	11	0.267	/	/	/
chr11	62295536	-	79026	AHNAK	2	18	0.1	0	0	0	/	/	/
chr11	62295556	-	79026	AHNAK	2	17	0.105	0	0	0	/	/	/
chr11	62295558	-	79026	AHNAK	2	17	0.105	0	0	0	/	/	/
chr11	62295576	-	79026	AHNAK	2	11	0.154	2	14	0.125	/	/	/
chr11	62295583	-	79026	AHNAK	2	9	0.182	2	12	0.143	/	/	/
chr11	62295764	-	79026	AHNAK	3	8	0.273	3	17	0.15	/	/	/
chr11	62295766	-	79026	AHNAK	3	9	0.25	3	18	0.143	/	/	/
chr11	62295785	-	79026	AHNAK	2	11	0.154	2	18	0.1	/	/	/
chr11	62295786	-	79026	AHNAK	2	10	0.167	2	16	0.111	/	/	/
chr11	62295787	-	79026	AHNAK	2	11	0.154	2	17	0.105	/	/	/
chr11	62295788	-	79026	AHNAK	2	10	0.167	2	16	0.111	/	/	/
chr11	62295796	-	79026	AHNAK	2	10	0.167	2	16	0.111	/	/	/
chr11	62295805	-	79026	AHNAK	2	10	0.167	2	16	0.111	/	/	/
chr11	62295806	-	79026	AHNAK	2	10	0.167	2	15	0.118	/	/	/
chr11	62295807	-	79026	AHNAK	2	10	0.167	2	16	0.111	/	/	/
chr11	62295814	-	79026	AHNAK	2	9	0.182	2	15	0.118	/	/	/
chr11	62295817	-	79026	AHNAK	2	10	0.167	2	15	0.118	/	/	/
chr11	62295853	-	79026	AHNAK	2	17	0.105	0	0	0	/	/	/
chr11	62296271	-	79026	AHNAK	1	9	0.1	0	0	0	/	/	/
chr11	62297037	-	79026	AHNAK	2	18	0.1	0	0	0	/	/	/
chr11	62298537	-	79026	AHNAK	3	22	0.12	3	19	0.136	/	/	/
chr11	62298983	-	79026	AHNAK	1	9	0.1	0	0	0	/	/	/
chr11	62299214	-	79026	AHNAK	2	12	0.143	2	14	0.125	/	/	/
chr11	62299300	-	79026	AHNAK	2	9	0.182	2	10	0.167	/	/	/
chr11	62303981	-	79026	AHNAK	5	33	0.132	5	33	0.132	1	1	0.131579
chr11	62338524	-	1937	EEF1G	2	11	0.154	2	13	0.133	/	/	/
chr11	62339118	-	1937	EEF1G	3	26	0.103	0	0	0	/	/	/
chr11	62378415	-	256364	EML3	4	6	0.4	4	6	0.4	/	/	/
chr11	62484605	-	221092	HNRNPUL2	2	8	0.2	2	8	0.2	/	/	/
chr11	63742194	+	1351	COX8A	2	10	0.167	2	10	0.167	/	/	/
chr11	63743784	+	1351	COX8A	7	7	0.538	7	7	0.538	1	1	0.538462
chr11	64109604	+	283234	CCDC88B	4	8	0.333	6	6	0.5	/	1	/
chr11	64110785	+	283234	CCDC88B	2	15	0.118	2	12	0.143	/	/	/
chr11	64111048	+	283234	CCDC88B	2	10	0.167	0	0	0	/	/	/
chr11	64120667	+	283234	CCDC88B	2	15	0.118	2	16	0.111	/	/	/
chr11	64120668	+	283234	CCDC88B	2	15	0.118	2	17	0.105	/	/	/
chr11	64120958	+	283234	CCDC88B	2	8	0.2	0	0	0	/	/	/
chr11	64136032	+	8986	RPS6KA4	3	8	0.273	3	8	0.273	/	/	/
chr11	64504311	-	10235	RASGRP2	2	13	0.133	2	13	0.133	/	/	/
chr11	64504439	-	10235	RASGRP2	2	9	0.182	2	9	0.182	/	/	/
chr11	64509577	-	10235	RASGRP2	2	15	0.118	2	15	0.118	/	/	/
chr11	64509578	-	10235	RASGRP2	2	16	0.111	2	16	0.111	/	/	/
chr11	64510309	-	10235	RASGRP2	4	11	0.267	4	12	0.25	/	/	/
chr11	64511156	-	10235	RASGRP2	2	8	0.2	2	8	0.2	/	/	/
chr11	64544092	-	7536	SF1	2	12	0.143	4	14	0.222	/	/	/
chr11	64545851	-	7536	SF1	2	11	0.154	0	0	0	/	/	/
chr11	64545868	-	7536	SF1	3	10	0.231	3	11	0.214	/	/	/
chr11	64545910	-	7536	SF1	2	13	0.133	2	13	0.133	/	/	/
chr11	64621489	-	10938	EHD1	2	13	0.133	2	13	0.133	/	/	/
chr11	64645922	-	10938	EHD1	2	15	0.118	2	12	0.143	/	/	/
chr11	64953653	+	823	CAPN1	3	11	0.214	3	11	0.214	/	/	/
chr11	65266841	+	378938	MALAT1	3	24	0.111	0	0	0	/	/	/
chr11	65267673	+	378938	MALAT1	38	166	0.186	60	267	0.183	1	1	0.182156
chr11	65268435	+	378938	MALAT1	35	179	0.164	39	186	0.173	1	1	0.168565
chr11	65268468	+	378938	MALAT1	8	67	0.107	0	0	0	1	/	/
chr11	65268671	+	378938	MALAT1	4	25	0.138	4	26	0.133	/	/	/
chr11	65268677	+	378938	MALAT1	4	11	0.267	3	12	0.2	/	/	/
chr11	65270017	+	378938	MALAT1	2	12	0.143	0	0	0	/	/	/
chr11	65270039	+	378938	MALAT1	2	11	0.154	2	16	0.111	/	/	/
chr11	65270042	+	378938	MALAT1	2	11	0.154	2	16	0.111	/	/	/
chr11	65270051	+	378938	MALAT1	2	11	0.154	2	16	0.111	/	/	/
chr11	65270053	+	378938	MALAT1	2	11	0.154	2	16	0.111	/	/	/
chr11	65270066	+	378938	MALAT1	2	13	0.133	2	15	0.118	/	/	/
chr11	65270160	+	378938	MALAT1	6	26	0.188	5	37	0.119	1	1	0.148649
chr11	65270168	+	378938	MALAT1	4	18	0.182	4	34	0.105	/	/	/
chr11	65270177	+	378938	MALAT1	4	13	0.235	4	32	0.111	/	/	/
chr11	65270180	+	378938	MALAT1	4	14	0.222	4	32	0.111	/	/	/
chr11	65270182	+	378938	MALAT1	4	15	0.211	4	34	0.105	/	/	/
chr11	65270183	+	378938	MALAT1	4	15	0.211	4	32	0.111	/	/	/
chr11	65270206	+	378938	MALAT1	3	10	0.231	0	0	0	/	/	/
chr11	65270227	+	378938	MALAT1	5	5	0.5	5	23	0.179	1	1	0.263158
chr11	65270230	+	378938	MALAT1	6	6	0.6	6	22	0.214	1	1	0.315789
chr11	65270245	+	378938	MALAT1	6	9	0.4	5	27	0.156	1	1	0.234043
chr11	65270250	+	378938	MALAT1	8	12	0.4	7	31	0.184	1	1	0.258621
chr11	65270251	+	378938	MALAT1	8	12	0.4	7	31	0.184	1	1	0.258621
chr11	65270252	+	378938	MALAT1	7	12	0.368	6	32	0.158	1	1	0.22807
chr11	65270260	+	378938	MALAT1	8	13	0.381	7	39	0.152	1	1	0.223881
chr11	65270264	+	378938	MALAT1	9	13	0.409	9	40	0.184	1	1	0.253521
chr11	65270267	+	378938	MALAT1	11	13	0.458	10	42	0.192	1	1	0.276316
chr11	65270277	+	378938	MALAT1	11	15	0.423	10	44	0.185	1	1	0.2625
chr11	65270283	+	378938	MALAT1	10	14	0.417	10	44	0.185	1	1	0.25641
chr11	65270286	+	378938	MALAT1	10	15	0.4	10	47	0.175	1	1	0.243902
chr11	65270292	+	378938	MALAT1	10	14	0.417	10	46	0.179	1	1	0.25
chr11	65270293	+	378938	MALAT1	10	16	0.385	10	47	0.175	1	1	0.240964
chr11	65270307	+	378938	MALAT1	8	18	0.308	8	52	0.133	1	1	0.183908
chr11	65270317	+	378938	MALAT1	7	16	0.304	6	46	0.115	1	1	0.173333
chr11	65270320	+	378938	MALAT1	7	17	0.292	6	49	0.109	1	1	0.164557
chr11	65270321	+	378938	MALAT1	7	16	0.304	6	48	0.111	1	1	0.168831
chr11	65270334	+	378938	MALAT1	7	19	0.269	6	51	0.105	1	1	0.156627
chr11	65270340	+	378938	MALAT1	6	21	0.222	0	0	0	1	/	/
chr11	65270343	+	378938	MALAT1	6	21	0.222	0	0	0	1	/	/
chr11	65270344	+	378938	MALAT1	5	21	0.192	0	0	0	1	/	/
chr11	65270361	+	378938	MALAT1	8	22	0.267	7	53	0.117	1	1	0.166667
chr11	65270366	+	378938	MALAT1	9	22	0.29	8	52	0.133	1	1	0.186813
chr11	65270370	+	378938	MALAT1	8	24	0.25	7	54	0.115	1	1	0.16129
chr11	65270376	+	378938	MALAT1	8	25	0.242	7	56	0.111	1	1	0.15625
chr11	65270377	+	378938	MALAT1	8	25	0.242	7	56	0.111	1	1	0.15625
chr11	65270379	+	378938	MALAT1	8	26	0.235	8	59	0.119	1	1	0.158416
chr11	65270405	+	378938	MALAT1	5	38	0.116	0	0	0	1	/	/
chr11	65270841	+	378938	MALAT1	6	48	0.111	0	0	0	1	/	/
chr11	65270844	+	378938	MALAT1	5	44	0.102	0	0	0	1	/	/
chr11	65270860	+	378938	MALAT1	3	12	0.2	0	0	0	/	/	/
chr11	65270862	+	378938	MALAT1	3	13	0.188	0	0	0	/	/	/
chr11	65270865	+	378938	MALAT1	3	13	0.188	0	0	0	/	/	/
chr11	65270867	+	378938	MALAT1	3	13	0.188	0	0	0	/	/	/
chr11	65270869	+	378938	MALAT1	3	13	0.188	0	0	0	/	/	/
chr11	65270875	+	378938	MALAT1	3	17	0.15	0	0	0	/	/	/
chr11	65270881	+	378938	MALAT1	5	15	0.25	3	22	0.12	1	/	/
chr11	65270884	+	378938	MALAT1	3	17	0.15	0	0	0	/	/	/
chr11	65270897	+	378938	MALAT1	3	17	0.15	0	0	0	/	/	/
chr11	65270905	+	378938	MALAT1	2	17	0.105	0	0	0	/	/	/
chr11	65270906	+	378938	MALAT1	2	16	0.111	0	0	0	/	/	/
chr11	65270908	+	378938	MALAT1	2	17	0.105	0	0	0	/	/	/
chr11	65271015	+	378938	MALAT1	2	9	0.182	2	9	0.182	/	/	/
chr11	65271018	+	378938	MALAT1	2	11	0.154	2	11	0.154	/	/	/
chr11	65271028	+	378938	MALAT1	4	10	0.286	2	10	0.167	/	/	/
chr11	65271056	+	378938	MALAT1	4	24	0.143	0	0	0	/	/	/
chr11	65271057	+	378938	MALAT1	4	24	0.143	0	0	0	/	/	/
chr11	65271065	+	378938	MALAT1	4	24	0.143	0	0	0	/	/	/
chr11	65271069	+	378938	MALAT1	4	24	0.143	0	0	0	/	/	/
chr11	65271081	+	378938	MALAT1	4	24	0.143	0	0	0	/	/	/
chr11	65271104	+	378938	MALAT1	4	35	0.103	0	0	0	/	/	/
chr11	65271115	+	378938	MALAT1	4	34	0.105	0	0	0	/	/	/
chr11	65271122	+	378938	MALAT1	4	36	0.1	0	0	0	/	/	/
chr11	65271155	+	378938	MALAT1	4	35	0.103	0	0	0	/	/	/
chr11	65271392	+	378938	MALAT1	3	17	0.15	0	0	0	/	/	/
chr11	65271412	+	378938	MALAT1	3	27	0.1	0	0	0	/	/	/
chr11	65271422	+	378938	MALAT1	3	26	0.103	0	0	0	/	/	/
chr11	65272106	+	378938	MALAT1	4	11	0.267	4	14	0.222	/	/	/
chr11	65272112	+	378938	MALAT1	4	11	0.267	4	15	0.211	/	/	/
chr11	65272113	+	378938	MALAT1	4	13	0.235	4	16	0.2	/	/	/
chr11	65272120	+	378938	MALAT1	4	13	0.235	4	20	0.167	/	/	/
chr11	65272125	+	378938	MALAT1	4	12	0.25	4	17	0.19	/	/	/
chr11	65272126	+	378938	MALAT1	4	11	0.267	4	16	0.2	/	/	/
chr11	65272132	+	378938	MALAT1	4	13	0.235	4	20	0.167	/	/	/
chr11	65272135	+	378938	MALAT1	4	11	0.267	4	21	0.16	/	/	/
chr11	65272136	+	378938	MALAT1	4	12	0.25	4	20	0.167	/	/	/
chr11	65272144	+	378938	MALAT1	4	10	0.286	4	20	0.167	/	/	/
chr11	65272150	+	378938	MALAT1	5	13	0.278	5	23	0.179	1	1	0.217391
chr11	65272157	+	378938	MALAT1	5	12	0.294	5	23	0.179	1	1	0.222222
chr11	65272161	+	378938	MALAT1	4	12	0.25	4	22	0.154	/	/	/
chr11	65272162	+	378938	MALAT1	3	12	0.2	3	22	0.12	/	/	/
chr11	65272166	+	378938	MALAT1	4	13	0.235	4	23	0.148	/	/	/
chr11	65272170	+	378938	MALAT1	3	15	0.167	3	26	0.103	/	/	/
chr11	65272173	+	378938	MALAT1	4	17	0.19	4	27	0.129	/	/	/
chr11	65272177	+	378938	MALAT1	4	23	0.148	0	0	0	/	/	/
chr11	65272180	+	378938	MALAT1	4	18	0.182	0	0	0	/	/	/
chr11	65272192	+	378938	MALAT1	5	20	0.2	4	32	0.111	1	/	/
chr11	65272196	+	378938	MALAT1	4	22	0.154	0	0	0	/	/	/
chr11	65272214	+	378938	MALAT1	7	13	0.35	6	21	0.222	1	1	0.276596
chr11	65272219	+	378938	MALAT1	5	17	0.227	4	26	0.133	1	/	/
chr11	65272226	+	378938	MALAT1	7	25	0.219	7	31	0.184	1	1	0.2
chr11	65272234	+	378938	MALAT1	5	23	0.179	4	29	0.121	1	/	/
chr11	65272254	+	378938	MALAT1	6	29	0.171	0	0	0	1	/	/
chr11	65272256	+	378938	MALAT1	6	35	0.146	0	0	0	1	/	/
chr11	65272258	+	378938	MALAT1	7	33	0.175	5	44	0.102	1	1	0.134831
chr11	65272260	+	378938	MALAT1	7	34	0.171	5	44	0.102	1	1	0.133333
chr11	65272261	+	378938	MALAT1	7	34	0.171	5	45	0.1	1	1	0.131868
chr11	65272262	+	378938	MALAT1	7	34	0.171	5	45	0.1	1	1	0.131868
chr11	65272263	+	378938	MALAT1	7	35	0.167	0	0	0	1	/	/
chr11	65272265	+	378938	MALAT1	7	35	0.167	0	0	0	1	/	/
chr11	65272266	+	378938	MALAT1	6	35	0.146	0	0	0	1	/	/
chr11	65272267	+	378938	MALAT1	7	35	0.167	5	44	0.102	1	1	0.131868
chr11	65272273	+	378938	MALAT1	7	42	0.143	0	0	0	1	/	/
chr11	65272280	+	378938	MALAT1	7	47	0.13	0	0	0	1	/	/
chr11	65272284	+	378938	MALAT1	7	41	0.146	0	0	0	1	/	/
chr11	65272288	+	378938	MALAT1	7	44	0.137	0	0	0	1	/	/
chr11	65272294	+	378938	MALAT1	7	62	0.101	0	0	0	1	/	/
chr11	65272718	+	378938	MALAT1	41	213	0.161	46	218	0.174	1	1	0.16763
chr11	65272876	+	378938	MALAT1	2	18	0.1	0	0	0	/	/	/
chr11	65272880	+	378938	MALAT1	2	18	0.1	0	0	0	/	/	/
chr11	65272897	+	378938	MALAT1	2	18	0.1	0	0	0	/	/	/
chr11	65272910	+	378938	MALAT1	2	17	0.105	0	0	0	/	/	/
chr11	65272911	+	378938	MALAT1	2	18	0.1	0	0	0	/	/	/
chr11	65272912	+	378938	MALAT1	2	18	0.1	0	0	0	/	/	/
chr11	65272917	+	378938	MALAT1	2	18	0.1	0	0	0	/	/	/
chr11	65272919	+	378938	MALAT1	2	18	0.1	0	0	0	/	/	/
chr11	65272923	+	378938	MALAT1	2	18	0.1	0	0	0	/	/	/
chr11	65272928	+	378938	MALAT1	2	14	0.125	0	0	0	/	/	/
chr11	65272958	+	378938	MALAT1	2	14	0.125	0	0	0	/	/	/
chr11	65272961	+	378938	MALAT1	2	15	0.118	0	0	0	/	/	/
chr11	65272962	+	378938	MALAT1	2	17	0.105	0	0	0	/	/	/
chr11	65272964	+	378938	MALAT1	2	17	0.105	0	0	0	/	/	/
chr11	65272969	+	378938	MALAT1	2	17	0.105	0	0	0	/	/	/
chr11	65272970	+	378938	MALAT1	2	16	0.111	0	0	0	/	/	/
chr11	65272971	+	378938	MALAT1	2	16	0.111	0	0	0	/	/	/
chr11	65272975	+	378938	MALAT1	2	17	0.105	0	0	0	/	/	/
chr11	65272987	+	378938	MALAT1	2	18	0.1	0	0	0	/	/	/
chr11	65272988	+	378938	MALAT1	2	18	0.1	0	0	0	/	/	/
chr11	65273088	+	378938	MALAT1	4	30	0.118	0	0	0	/	/	/
chr11	65273147	+	378938	MALAT1	4	23	0.148	4	36	0.1	/	/	/
chr11	65273153	+	378938	MALAT1	5	21	0.192	5	35	0.125	1	1	0.151515
chr11	65273168	+	378938	MALAT1	6	24	0.2	6	37	0.14	1	1	0.164384
chr11	65273183	+	378938	MALAT1	6	32	0.158	6	46	0.115	1	1	0.133333
chr11	65273184	+	378938	MALAT1	6	33	0.154	6	48	0.111	1	1	0.129032
chr11	65273194	+	378938	MALAT1	7	36	0.163	6	51	0.105	1	1	0.13
chr11	65273195	+	378938	MALAT1	7	37	0.159	6	50	0.107	1	1	0.13
chr11	65273198	+	378938	MALAT1	6	39	0.133	0	0	0	1	/	/
chr11	65273209	+	378938	MALAT1	6	54	0.1	0	0	0	1	/	/
chr11	65273231	+	378938	MALAT1	8	66	0.108	0	0	0	1	/	/
chr11	65273241	+	378938	MALAT1	8	72	0.1	0	0	0	1	/	/
chr11	65273257	+	378938	MALAT1	8	67	0.107	0	0	0	1	/	/
chr11	65273258	+	378938	MALAT1	8	68	0.105	0	0	0	1	/	/
chr11	65273359	+	378938	MALAT1	6	29	0.171	5	31	0.139	1	1	0.15493
chr11	65273370	+	378938	MALAT1	4	32	0.111	0	0	0	/	/	/
chr11	65306673	-	4054	LTBP3	2	16	0.111	2	16	0.111	/	/	/
chr11	65307735	-	4054	LTBP3	1	8	0.111	1	8	0.111	/	/	/
chr11	65343549	+	254102	EHBP1L1	2	12	0.143	0	0	0	/	/	/
chr11	65343617	+	254102	EHBP1L1	2	6	0.25	2	6	0.25	/	/	/
chr11	65347587	+	254102	EHBP1L1	2	9	0.182	2	9	0.182	/	/	/
chr11	65349222	+	254102	EHBP1L1	2	9	0.182	2	11	0.154	/	/	/
chr11	65352559	+	254102	EHBP1L1	2	14	0.125	2	14	0.125	/	/	/
chr11	65352865	+	254102	EHBP1L1	4	7	0.364	4	7	0.364	/	/	/
chr11	65352866	+	254102	EHBP1L1	1	9	0.1	1	9	0.1	/	/	/
chr11	65352914	+	254102	EHBP1L1	3	11	0.214	3	12	0.2	/	/	/
chr11	65352920	+	254102	EHBP1L1	2	17	0.105	0	0	0	/	/	/
chr11	65352925	+	254102	EHBP1L1	4	15	0.211	6	15	0.286	/	1	/
chr11	65352926	+	254102	EHBP1L1	4	15	0.211	6	15	0.286	/	1	/
chr11	65352927	+	254102	EHBP1L1	4	15	0.211	6	15	0.286	/	1	/
chr11	65352928	+	254102	EHBP1L1	7	12	0.368	7	14	0.333	1	1	0.35
chr11	65352929	+	254102	EHBP1L1	7	11	0.389	7	13	0.35	1	1	0.368421
chr11	65352931	+	254102	EHBP1L1	4	15	0.211	4	17	0.19	/	/	/
chr11	65352932	+	254102	EHBP1L1	4	15	0.211	4	17	0.19	/	/	/
chr11	65352933	+	254102	EHBP1L1	4	15	0.211	4	17	0.19	/	/	/
chr11	65352934	+	254102	EHBP1L1	2	16	0.111	2	18	0.1	/	/	/
chr11	65359281	+	254102	EHBP1L1	2	9	0.182	2	17	0.105	/	/	/
chr11	65359746	+	254102	EHBP1L1	2	11	0.154	2	10	0.167	/	/	/
chr11	65359851	+	254102	EHBP1L1	4	6	0.4	4	6	0.4	/	/	/
chr11	65414472	+	6494	SIPA1	2	11	0.154	0	0	0	/	/	/
chr11	65414530	+	6494	SIPA1	2	10	0.167	2	12	0.143	/	/	/
chr11	65414982	+	6494	SIPA1	2	10	0.167	2	8	0.2	/	/	/
chr11	65414987	+	6494	SIPA1	2	8	0.2	0	0	0	/	/	/
chr11	65415000	+	6494	SIPA1	2	8	0.2	0	0	0	/	/	/
chr11	65416779	+	6494	SIPA1	2	8	0.2	2	8	0.2	/	/	/
chr11	65622819	-	1072	CFL1	2	11	0.154	0	0	0	/	/	/
chr11	65622859	-	1072	CFL1	9	14	0.391	7	12	0.368	1	1	0.380952
chr11	65622863	-	1072	CFL1	3	23	0.115	0	0	0	/	/	/
chr11	65819910	+	10992	SF3B2	2	17	0.105	0	0	0	/	/	/
chr11	65819985	+	10992	SF3B2	2	11	0.154	2	15	0.118	/	/	/
chr11	65820151	+	10992	SF3B2	2	11	0.154	2	14	0.125	/	/	/
chr11	65825825	+	10992	SF3B2	2	9	0.182	2	9	0.182	/	/	/
chr11	66384209	+	10432	RBM14	2	12	0.143	2	10	0.167	/	/	/
chr11	66384212	+	10432	RBM14	2	14	0.125	2	12	0.143	/	/	/
chr11	66384215	+	10432	RBM14	2	12	0.143	2	10	0.167	/	/	/
chr11	66384218	+	10432	RBM14	2	11	0.154	2	9	0.182	/	/	/
chr11	66384223	+	10432	RBM14	4	9	0.308	4	7	0.364	/	/	/
chr11	66384229	+	10432	RBM14	2	8	0.2	2	8	0.2	/	/	/
chr11	66384232	+	10432	RBM14	2	9	0.182	2	9	0.182	/	/	/
chr11	66384234	+	10432	RBM14	2	9	0.182	2	9	0.182	/	/	/
chr11	66384235	+	10432	RBM14	2	10	0.167	2	10	0.167	/	/	/
chr11	66384243	+	10432	RBM14	2	8	0.2	2	8	0.2	/	/	/
chr11	66384250	+	10432	RBM14	2	10	0.167	2	10	0.167	/	/	/
chr11	66384251	+	10432	RBM14	2	10	0.167	2	10	0.167	/	/	/
chr11	66384252	+	10432	RBM14	2	9	0.182	2	9	0.182	/	/	/
chr11	66384254	+	10432	RBM14	2	9	0.182	2	9	0.182	/	/	/
chr11	66384259	+	10432	RBM14	2	10	0.167	2	10	0.167	/	/	/
chr11	66384261	+	10432	RBM14	2	10	0.167	2	10	0.167	/	/	/
chr11	66384269	+	10432	RBM14	1	9	0.1	1	9	0.1	/	/	/
chr11	67034041	+	156	ADRBK1	2	15	0.118	2	16	0.111	/	/	/
chr11	67034089	+	156	ADRBK1	2	14	0.125	2	14	0.125	/	/	/
chr11	67034107	+	156	ADRBK1	2	12	0.143	2	13	0.133	/	/	/
chr11	67034136	+	156	ADRBK1	2	11	0.154	2	11	0.154	/	/	/
chr11	67034254	+	156	ADRBK1	2	18	0.1	0	0	0	/	/	/
chr11	67052434	+	156	ADRBK1	2	13	0.133	2	11	0.154	/	/	/
chr11	67052889	+	156	ADRBK1	2	11	0.154	2	9	0.182	/	/	/
chr11	67053153	+	156	ADRBK1	2	15	0.118	2	14	0.125	/	/	/
chr11	67053256	+	156	ADRBK1	2	8	0.2	0	0	0	/	/	/
chr11	67053385	+	156	ADRBK1	2	9	0.182	2	9	0.182	/	/	/
chr11	67069014	+	338692	ANKRD13D	4	12	0.25	4	11	0.267	/	/	/
chr11	67174376	+	374403	TBC1D10C	4	15	0.211	2	15	0.118	/	/	/
chr11	67176886	+	374403	TBC1D10C	2	10	0.167	2	9	0.182	/	/	/
chr11	67203312	-	5790	PTPRCAP	2	8	0.2	2	10	0.167	/	/	/
chr11	67203325	-	5790	PTPRCAP	2	13	0.133	0	0	0	/	/	/
chr11	67203506	-	5790	PTPRCAP	2	14	0.125	2	16	0.111	/	/	/
chr11	67205788	-	57175	CORO1B	4	10	0.286	4	8	0.333	/	/	/
chr11	67254503	+	9049	AIP	1	9	0.1	1	9	0.1	/	/	/
chr11	67254537	+	9049	AIP	1	9	0.1	1	9	0.1	/	/	/
chr11	67254554	+	9049	AIP	1	9	0.1	0	0	0	/	/	/
chr11	67254563	+	9049	AIP	1	9	0.1	0	0	0	/	/	/
chr11	67254566	+	9049	AIP	1	9	0.1	0	0	0	/	/	/
chr11	67256784	+	9049	AIP	1	9	0.1	1	9	0.1	/	/	/
chr11	67256885	+	9049	AIP	3	11	0.214	3	11	0.214	/	/	/
chr11	67810199	+	10312	TCIRG1	2	9	0.182	2	11	0.154	/	/	/
chr11	67811668	+	10312	TCIRG1	2	11	0.154	0	0	0	/	/	/
chr11	67811800	+	10312	TCIRG1	3	23	0.115	5	27	0.156	/	1	/
chr11	71810299	-	55004	LAMTOR1	2	12	0.143	0	0	0	/	/	/
chr11	71940261	+	3636	INPPL1	2	8	0.2	2	8	0.2	/	/	/
chr11	71940720	+	3636	INPPL1	4	7	0.364	4	7	0.364	/	/	/
chr11	72409006	-	116985	ARAP1	2	17	0.105	2	16	0.111	/	/	/
chr11	72412702	-	116985	ARAP1	2	10	0.167	2	10	0.167	/	/	/
chr11	72412706	-	116985	ARAP1	2	12	0.143	2	12	0.143	/	/	/
chr11	72416891	-	116985	ARAP1	2	9	0.182	2	10	0.167	/	/	/
chr11	72421511	-	116985	ARAP1	2	18	0.1	2	14	0.125	/	/	/
chr11	72421603	-	116985	ARAP1	4	9	0.308	4	9	0.308	/	/	/
chr11	72423562	-	116985	ARAP1	3	15	0.167	3	16	0.158	/	/	/
chr11	72423565	-	116985	ARAP1	3	17	0.15	3	18	0.143	/	/	/
chr11	72437732	-	116985	ARAP1	2	10	0.167	2	10	0.167	/	/	/
chr11	72529051	+	89849	ATG16L2	2	11	0.154	2	9	0.182	/	/	/
chr11	72529056	+	89849	ATG16L2	2	8	0.2	0	0	0	/	/	/
chr11	72533263	+	89849	ATG16L2	2	12	0.143	2	11	0.154	/	/	/
chr11	72533525	+	89849	ATG16L2	2	12	0.143	2	14	0.125	/	/	/
chr11	72537812	+	89849	ATG16L2	4	14	0.222	4	15	0.211	/	/	/
chr11	72537832	+	89849	ATG16L2	2	6	0.25	2	8	0.2	/	/	/
chr11	73689139	-	7351	UCP2	4	10	0.286	4	10	0.286	/	/	/
chr11	74994492	-	408	ARRB1	2	12	0.143	2	12	0.143	/	/	/
chr11	74994493	-	408	ARRB1	4	7	0.364	4	7	0.364	/	/	/
chr11	74995285	-	408	ARRB1	2	13	0.133	2	13	0.133	/	/	/
chr11	75111574	+	6188	RPS3	2	12	0.143	2	10	0.167	/	/	/
chr11	75115721	+	6188	RPS3	4	28	0.125	5	34	0.128	/	1	/
chr11	75115853	+	6188	RPS3	2	10	0.167	3	14	0.176	/	/	/
chr11	75526313	+	7405	UVRAG	2	8	0.2	0	0	0	/	/	/
chr11	85375049	-	58487	CREBZF	2	8	0.2	2	8	0.2	/	/	/
chr11	85375079	-	58487	CREBZF	2	9	0.182	2	9	0.182	/	/	/
chr11	94964075	-	143686	SESN3	2	8	0.2	2	8	0.2	/	/	/
chr11	102323306	-	114908	TMEM123	2	14	0.125	2	15	0.118	/	/	/
chr11	104897062	-	834	CASP1	4	10	0.286	6	14	0.3	/	1	/
chr11	104897065	-	834	CASP1	4	7	0.364	4	13	0.235	/	/	/
chr11	117101080	-	9159	PCSK7	2	11	0.154	2	10	0.167	/	/	/
chr11	117857446	+	3587	IL10RA	3	21	0.125	3	22	0.12	/	/	/
chr11	117866396	+	3587	IL10RA	2	8	0.2	2	10	0.167	/	/	/
chr11	117869993	+	3587	IL10RA	2	12	0.143	2	12	0.143	/	/	/
chr11	117869998	+	3587	IL10RA	2	10	0.167	2	10	0.167	/	/	/
chr11	117871618	+	3587	IL10RA	2	12	0.143	2	14	0.125	/	/	/
chr11	117871678	+	3587	IL10RA	2	11	0.154	2	13	0.133	/	/	/
chr11	118178017	+	916	CD3E	2	11	0.154	2	9	0.182	/	/	/
chr11	118184435	+	916	CD3E	5	21	0.192	5	27	0.156	1	1	0.16129
chr11	118184583	+	916	CD3E	2	11	0.154	2	10	0.167	/	/	/
chr11	118210514	-	915	CD3D	6	12	0.333	6	14	0.3	1	1	0.3
chr11	118211290	-	915	CD3D	2	14	0.125	2	14	0.125	/	/	/
chr11	118211291	-	915	CD3D	2	13	0.133	2	13	0.133	/	/	/
chr11	118211298	-	915	CD3D	2	16	0.111	2	16	0.111	/	/	/
chr11	118211301	-	915	CD3D	2	17	0.105	2	17	0.105	/	/	/
chr11	118211302	-	915	CD3D	2	17	0.105	2	17	0.105	/	/	/
chr11	118211303	-	915	CD3D	2	17	0.105	2	17	0.105	/	/	/
chr11	118211304	-	915	CD3D	2	17	0.105	2	17	0.105	/	/	/
chr11	118213271	-	915	CD3D	2	15	0.118	2	15	0.118	/	/	/
chr11	118213273	-	915	CD3D	2	17	0.105	2	17	0.105	/	/	/
chr11	118213275	-	915	CD3D	2	17	0.105	2	17	0.105	/	/	/
chr11	118213277	-	915	CD3D	2	17	0.105	2	17	0.105	/	/	/
chr11	118213281	-	915	CD3D	2	16	0.111	2	16	0.111	/	/	/
chr11	118213282	-	915	CD3D	2	16	0.111	2	16	0.111	/	/	/
chr11	118213285	-	915	CD3D	2	15	0.118	2	15	0.118	/	/	/
chr11	118213289	-	915	CD3D	2	16	0.111	2	16	0.111	/	/	/
chr11	118359356	+	4297	KMT2A	2	12	0.143	2	12	0.143	/	/	/
chr11	118359357	+	4297	KMT2A	2	12	0.143	2	12	0.143	/	/	/
chr11	118359358	+	4297	KMT2A	2	12	0.143	2	12	0.143	/	/	/
chr11	118359361	+	4297	KMT2A	2	10	0.167	2	10	0.167	/	/	/
chr11	118359362	+	4297	KMT2A	2	12	0.143	2	12	0.143	/	/	/
chr11	118359364	+	4297	KMT2A	2	12	0.143	2	12	0.143	/	/	/
chr11	118772342	-	283149	BCL9L	4	8	0.333	4	6	0.4	/	/	/
chr11	118888117	-	6230	RPS25	2	17	0.105	0	0	0	/	/	/
chr11	118888126	-	6230	RPS25	2	17	0.105	0	0	0	/	/	/
chr11	118888146	-	6230	RPS25	2	11	0.154	0	0	0	/	/	/
chr11	118888147	-	6230	RPS25	2	11	0.154	0	0	0	/	/	/
chr11	118888148	-	6230	RPS25	2	11	0.154	0	0	0	/	/	/
chr11	118888149	-	6230	RPS25	2	11	0.154	0	0	0	/	/	/
chr11	118888156	-	6230	RPS25	3	10	0.231	0	0	0	/	/	/
chr11	118888163	-	6230	RPS25	2	9	0.182	0	0	0	/	/	/
chr11	118888166	-	6230	RPS25	2	9	0.182	0	0	0	/	/	/
chr11	118888167	-	6230	RPS25	2	10	0.167	0	0	0	/	/	/
chr11	118888168	-	6230	RPS25	2	9	0.182	0	0	0	/	/	/
chr11	118888181	-	6230	RPS25	3	9	0.25	0	0	0	/	/	/
chr11	118888183	-	6230	RPS25	3	8	0.273	0	0	0	/	/	/
chr11	118888193	-	6230	RPS25	2	9	0.182	0	0	0	/	/	/
chr11	118888194	-	6230	RPS25	2	9	0.182	0	0	0	/	/	/
chr11	118888202	-	6230	RPS25	1	9	0.1	0	0	0	/	/	/
chr11	118888211	-	6230	RPS25	2	9	0.182	0	0	0	/	/	/
chr11	118888217	-	6230	RPS25	1	9	0.1	0	0	0	/	/	/
chr11	118888223	-	6230	RPS25	1	9	0.1	0	0	0	/	/	/
chr11	118888229	-	6230	RPS25	1	9	0.1	0	0	0	/	/	/
chr11	118888234	-	6230	RPS25	1	9	0.1	0	0	0	/	/	/
chr11	118888241	-	6230	RPS25	2	13	0.133	0	0	0	/	/	/
chr11	118888247	-	6230	RPS25	2	14	0.125	0	0	0	/	/	/
chr11	118888248	-	6230	RPS25	2	13	0.133	0	0	0	/	/	/
chr11	118888678	-	6230	RPS25	2	18	0.1	0	0	0	/	/	/
chr11	118888683	-	6230	RPS25	6	21	0.222	6	28	0.176	1	1	0.196721
chr11	119175157	+	867	CBL	2	9	0.182	0	0	0	/	/	/
chr11	121322932	+	6653	SORL1	2	14	0.125	2	16	0.111	/	/	/
chr11	121424776	+	6653	SORL1	2	13	0.133	2	16	0.111	/	/	/
chr11	121458814	+	6653	SORL1	2	16	0.111	2	12	0.143	/	/	/
chr11	121458821	+	6653	SORL1	2	17	0.105	2	12	0.143	/	/	/
chr11	121458826	+	6653	SORL1	2	16	0.111	0	0	0	/	/	/
chr11	121461777	+	6653	SORL1	2	9	0.182	0	0	0	/	/	/
chr11	121475946	+	6653	SORL1	2	12	0.143	2	13	0.133	/	/	/
chr11	121503057	+	6653	SORL1	2	15	0.118	2	16	0.111	/	/	/
chr11	124615500	+	4900	NRGN	2	9	0.182	2	9	0.182	/	/	/
chr11	124615501	+	4900	NRGN	2	9	0.182	2	9	0.182	/	/	/
chr11	124615503	+	4900	NRGN	1	9	0.1	1	9	0.1	/	/	/
chr11	124615508	+	4900	NRGN	1	9	0.1	1	9	0.1	/	/	/
chr11	124615510	+	4900	NRGN	2	8	0.2	2	8	0.2	/	/	/
chr11	128330890	-	2113	ETS1	2	11	0.154	2	8	0.2	/	/	/
chr11	128392122	-	2113	ETS1	4	24	0.143	4	19	0.174	/	/	/
chr11	128392126	-	2113	ETS1	8	32	0.2	8	28	0.222	1	1	0.210526
chr11	128642715	+	2313	FLI1	2	8	0.2	2	9	0.182	/	/	/
chr11	129990692	+	334	APLP2	1	9	0.1	0	0	0	/	/	/
chr11	129991531	+	334	APLP2	1	9	0.1	0	0	0	/	/	/
chr11	129991532	+	334	APLP2	2	8	0.2	2	14	0.125	/	/	/
chr11	129991541	+	334	APLP2	2	8	0.2	2	13	0.133	/	/	/
chr11	129991544	+	334	APLP2	2	8	0.2	2	13	0.133	/	/	/
chr11	129991551	+	334	APLP2	2	9	0.182	2	14	0.125	/	/	/
chr11	129991554	+	334	APLP2	2	9	0.182	2	14	0.125	/	/	/
chr11	129991556	+	334	APLP2	2	9	0.182	2	14	0.125	/	/	/
chr11	129991557	+	334	APLP2	2	9	0.182	2	14	0.125	/	/	/
chr11	129991558	+	334	APLP2	2	9	0.182	2	14	0.125	/	/	/
chr11	129991571	+	334	APLP2	2	11	0.154	2	18	0.1	/	/	/
chr11	129991572	+	334	APLP2	2	11	0.154	0	0	0	/	/	/
chr11	129991577	+	334	APLP2	2	11	0.154	2	18	0.1	/	/	/
chr11	129991578	+	334	APLP2	2	12	0.143	0	0	0	/	/	/
chr11	129991583	+	334	APLP2	2	12	0.143	2	18	0.1	/	/	/
chr11	129991585	+	334	APLP2	2	11	0.154	2	18	0.1	/	/	/
chr11	129996722	+	334	APLP2	2	13	0.133	2	18	0.1	/	/	/
chr11	130005532	+	334	APLP2	6	25	0.194	7	26	0.212	1	1	0.203125
chr12	463278	-	5927	KDM5A	2	14	0.125	2	17	0.105	/	/	/
chr12	463298	-	5927	KDM5A	2	14	0.125	2	17	0.105	/	/	/
chr12	862542	+	65125	WNK1	2	13	0.133	2	15	0.118	/	/	/
chr12	862743	+	65125	WNK1	3	10	0.231	3	10	0.231	/	/	/
chr12	4398076	+	894	CCND2	2	8	0.2	2	9	0.182	/	/	/
chr12	6438464	-	7132	TNFRSF1A	3	7	0.3	0	0	0	/	/	/
chr12	6438546	-	7132	TNFRSF1A	3	12	0.2	3	13	0.188	/	/	/
chr12	6438547	-	7132	TNFRSF1A	2	12	0.143	2	13	0.133	/	/	/
chr12	6645939	+	2597	GAPDH	6	37	0.14	6	38	0.136	1	1	0.137931
chr12	6647366	+	2597	GAPDH	3	18	0.143	0	0	0	/	/	/
chr12	6647368	+	2597	GAPDH	2	13	0.133	2	14	0.125	/	/	/
chr12	6650758	-	25900	IFFO1	2	12	0.143	2	10	0.167	/	/	/
chr12	6923960	+	920	CD4	2	8	0.2	2	9	0.182	/	/	/
chr12	6927623	+	920	CD4	2	18	0.1	2	17	0.105	/	/	/
chr12	6929519	+	920	CD4	6	9	0.4	4	8	0.333	1	/	/
chr12	6929526	+	920	CD4	1	9	0.1	0	0	0	/	/	/
chr12	7053802	+	113246	C12orf57	2	10	0.167	2	8	0.2	/	/	/
chr12	7060790	+	5777	PTPN6	2	12	0.143	0	0	0	/	/	/
chr12	7061270	+	5777	PTPN6	2	12	0.143	2	11	0.154	/	/	/
chr12	7064102	+	5777	PTPN6	2	9	0.182	2	10	0.167	/	/	/
chr12	7065666	+	5777	PTPN6	4	18	0.182	4	16	0.2	/	/	/
chr12	7069312	+	5777	PTPN6	1	9	0.1	0	0	0	/	/	/
chr12	7069553	+	5777	PTPN6	4	10	0.286	4	12	0.25	/	/	/
chr12	10865848	-	8531	YBX3	1	9	0.1	0	0	0	/	/	/
chr12	10865858	-	8531	YBX3	1	9	0.1	0	0	0	/	/	/
chr12	12870920	+	1027	CDKN1B	7	22	0.241	7	25	0.219	1	1	0.222222
chr12	12870989	+	1027	CDKN1B	2	16	0.111	2	16	0.111	/	/	/
chr12	15103490	-	397	ARHGDIB	4	17	0.19	4	29	0.121	/	/	/
chr12	21795007	-	3945	LDHB	2	8	0.2	2	9	0.182	/	/	/
chr12	21795010	-	3945	LDHB	2	8	0.2	2	9	0.182	/	/	/
chr12	21795012	-	3945	LDHB	2	8	0.2	2	9	0.182	/	/	/
chr12	21796986	-	3945	LDHB	3	7	0.3	2	9	0.182	/	/	/
chr12	21796989	-	3945	LDHB	2	11	0.154	4	11	0.267	/	/	/
chr12	47629480	+	91523	PCED1B	3	13	0.188	3	13	0.188	/	/	/
chr12	50149496	+	7009	TMBIM6	2	8	0.2	0	0	0	/	/	/
chr12	50157089	+	7009	TMBIM6	2	8	0.2	2	12	0.143	/	/	/
chr12	50157872	+	7009	TMBIM6	2	8	0.2	0	0	0	/	/	/
chr12	51681950	-	51411	BIN2	2	6	0.25	2	7	0.222	/	/	/
chr12	51693434	-	51411	BIN2	2	9	0.182	2	10	0.167	/	/	/
chr12	53416334	+	1975	EIF4B	1	9	0.1	0	0	0	/	/	/
chr12	53421866	+	1975	EIF4B	2	13	0.133	0	0	0	/	/	/
chr12	53428440	+	1975	EIF4B	2	17	0.105	4	21	0.16	/	/	/
chr12	53587508	-	3695	ITGB7	2	8	0.2	2	8	0.2	/	/	/
chr12	53587625	-	3695	ITGB7	5	8	0.385	5	11	0.312	1	1	0.344828
chr12	53588002	-	3695	ITGB7	2	12	0.143	2	14	0.125	/	/	/
chr12	53865486	+	5094	PCBP2	4	17	0.19	4	16	0.2	/	/	/
chr12	53873204	+	5094	PCBP2	4	7	0.364	4	6	0.4	/	/	/
chr12	54675220	+	3178	HNRNPA1	1	9	0.1	0	0	0	/	/	/
chr12	54675231	+	3178	HNRNPA1	1	9	0.1	0	0	0	/	/	/
chr12	54675241	+	3178	HNRNPA1	1	9	0.1	0	0	0	/	/	/
chr12	54675677	+	3178	HNRNPA1	3	18	0.143	3	23	0.115	/	/	/
chr12	54678347	+	3178	HNRNPA1	2	13	0.133	2	15	0.118	/	/	/
chr12	54903456	+	3071	NCKAP1L	2	15	0.118	0	0	0	/	/	/
chr12	54903457	+	3071	NCKAP1L	2	14	0.125	2	18	0.1	/	/	/
chr12	54903458	+	3071	NCKAP1L	2	15	0.118	0	0	0	/	/	/
chr12	54903459	+	3071	NCKAP1L	2	15	0.118	0	0	0	/	/	/
chr12	54903467	+	3071	NCKAP1L	2	16	0.111	0	0	0	/	/	/
chr12	54903468	+	3071	NCKAP1L	2	15	0.118	0	0	0	/	/	/
chr12	54903469	+	3071	NCKAP1L	2	15	0.118	0	0	0	/	/	/
chr12	54903472	+	3071	NCKAP1L	2	17	0.105	0	0	0	/	/	/
chr12	54903478	+	3071	NCKAP1L	2	11	0.154	2	16	0.111	/	/	/
chr12	54905878	+	3071	NCKAP1L	2	10	0.167	2	12	0.143	/	/	/
chr12	56553803	+	4637	MYL6	4	33	0.108	0	0	0	/	/	/
chr12	56993773	-	11176	BAZ2A	2	11	0.154	2	11	0.154	/	/	/
chr12	56993818	-	11176	BAZ2A	2	12	0.143	2	13	0.133	/	/	/
chr12	57106910	-	4666	NACA	4	18	0.182	4	28	0.125	/	/	/
chr12	57106937	-	4666	NACA	3	16	0.158	3	26	0.103	/	/	/
chr12	57106940	-	4666	NACA	3	15	0.167	3	24	0.111	/	/	/
chr12	57106943	-	4666	NACA	3	15	0.167	3	23	0.115	/	/	/
chr12	57106947	-	4666	NACA	2	16	0.111	0	0	0	/	/	/
chr12	57106950	-	4666	NACA	3	15	0.167	3	25	0.107	/	/	/
chr12	57106952	-	4666	NACA	3	16	0.158	3	26	0.103	/	/	/
chr12	57106956	-	4666	NACA	3	18	0.143	3	26	0.103	/	/	/
chr12	57106959	-	4666	NACA	3	18	0.143	3	24	0.111	/	/	/
chr12	57106960	-	4666	NACA	3	18	0.143	3	24	0.111	/	/	/
chr12	57106961	-	4666	NACA	3	19	0.136	3	24	0.111	/	/	/
chr12	57106972	-	4666	NACA	3	17	0.15	3	23	0.115	/	/	/
chr12	57107324	-	4666	NACA	3	17	0.15	3	27	0.1	/	/	/
chr12	57107325	-	4666	NACA	3	19	0.136	3	26	0.103	/	/	/
chr12	57107342	-	4666	NACA	4	15	0.211	4	24	0.143	/	/	/
chr12	57107346	-	4666	NACA	4	15	0.211	4	24	0.143	/	/	/
chr12	57107352	-	4666	NACA	4	15	0.211	4	23	0.148	/	/	/
chr12	57107355	-	4666	NACA	4	11	0.267	4	16	0.2	/	/	/
chr12	57107358	-	4666	NACA	4	11	0.267	4	16	0.2	/	/	/
chr12	57107359	-	4666	NACA	4	9	0.308	4	14	0.222	/	/	/
chr12	57107360	-	4666	NACA	4	10	0.286	4	16	0.2	/	/	/
chr12	57107366	-	4666	NACA	4	11	0.267	4	16	0.2	/	/	/
chr12	57107369	-	4666	NACA	4	11	0.267	4	16	0.2	/	/	/
chr12	57107376	-	4666	NACA	4	10	0.286	4	16	0.2	/	/	/
chr12	57107377	-	4666	NACA	4	7	0.364	4	12	0.25	/	/	/
chr12	57107382	-	4666	NACA	4	11	0.267	4	16	0.2	/	/	/
chr12	57107384	-	4666	NACA	3	11	0.214	3	16	0.158	/	/	/
chr12	57107387	-	4666	NACA	2	11	0.154	2	17	0.105	/	/	/
chr12	57107393	-	4666	NACA	2	9	0.182	2	15	0.118	/	/	/
chr12	57107395	-	4666	NACA	2	9	0.182	2	15	0.118	/	/	/
chr12	57107396	-	4666	NACA	2	9	0.182	2	15	0.118	/	/	/
chr12	57107413	-	4666	NACA	2	9	0.182	2	15	0.118	/	/	/
chr12	57107414	-	4666	NACA	2	9	0.182	2	15	0.118	/	/	/
chr12	57107418	-	4666	NACA	2	9	0.182	2	13	0.133	/	/	/
chr12	57107420	-	4666	NACA	2	9	0.182	2	13	0.133	/	/	/
chr12	57107427	-	4666	NACA	1	9	0.1	0	0	0	/	/	/
chr12	57107443	-	4666	NACA	1	9	0.1	0	0	0	/	/	/
chr12	57489946	-	6778	STAT6	2	8	0.2	2	10	0.167	/	/	/
chr12	57500104	-	6778	STAT6	2	9	0.182	2	9	0.182	/	/	/
chr12	57550063	+	4035	LRP1	2	12	0.143	2	12	0.143	/	/	/
chr12	57550699	+	4035	LRP1	2	10	0.167	2	10	0.167	/	/	/
chr12	57552400	+	4035	LRP1	2	11	0.154	0	0	0	/	/	/
chr12	57567738	+	4035	LRP1	2	8	0.2	2	9	0.182	/	/	/
chr12	57573589	+	4035	LRP1	2	8	0.2	2	8	0.2	/	/	/
chr12	57574502	+	4035	LRP1	2	8	0.2	2	8	0.2	/	/	/
chr12	57574574	+	4035	LRP1	2	13	0.133	2	13	0.133	/	/	/
chr12	57578683	+	4035	LRP1	4	12	0.25	4	11	0.267	/	/	/
chr12	57589964	+	4035	LRP1	3	23	0.115	3	27	0.1	/	/	/
chr12	57592257	+	4035	LRP1	2	8	0.2	2	8	0.2	/	/	/
chr12	57595665	+	4035	LRP1	2	18	0.1	4	21	0.16	/	/	/
chr12	57595673	+	4035	LRP1	2	9	0.182	2	11	0.154	/	/	/
chr12	57598246	+	4035	LRP1	2	15	0.118	2	17	0.105	/	/	/
chr12	57598995	+	4035	LRP1	2	8	0.2	0	0	0	/	/	/
chr12	57598998	+	4035	LRP1	2	9	0.182	1	9	0.1	/	/	/
chr12	57601955	+	4035	LRP1	2	11	0.154	2	11	0.154	/	/	/
chr12	57602503	+	4035	LRP1	3	10	0.231	3	10	0.231	/	/	/
chr12	57602508	+	4035	LRP1	4	9	0.308	4	9	0.308	/	/	/
chr12	57605004	+	4035	LRP1	2	12	0.143	2	12	0.143	/	/	/
chr12	57605052	+	4035	LRP1	1	9	0.1	0	0	0	/	/	/
chr12	57605945	+	4035	LRP1	2	18	0.1	2	16	0.111	/	/	/
chr12	57605984	+	4035	LRP1	2	12	0.143	2	9	0.182	/	/	/
chr12	57869121	-	64333	ARHGAP9	2	10	0.167	2	8	0.2	/	/	/
chr12	57871048	-	64333	ARHGAP9	2	10	0.167	2	11	0.154	/	/	/
chr12	57881966	+	4141	MARS	2	9	0.182	4	9	0.308	/	/	/
chr12	57881968	+	4141	MARS	4	7	0.364	4	8	0.333	/	/	/
chr12	58114570	+	10956	OS9	2	14	0.125	0	0	0	/	/	/
chr12	58217241	-	10106	CTDSP2	2	16	0.111	2	18	0.1	/	/	/
chr12	62860814	+	23041	MON2	2	9	0.182	2	9	0.182	/	/	/
chr12	65563464	+	23592	LEMD3	2	10	0.167	2	11	0.154	/	/	/
chr12	68051471	+	8445	DYRK2	2	8	0.2	0	0	0	/	/	/
chr12	69202125	+	4193	MDM2	2	10	0.167	2	9	0.182	/	/	/
chr12	69202142	+	4193	MDM2	2	8	0.2	0	0	0	/	/	/
chr12	69747070	+	4069	LYZ	3	14	0.176	3	15	0.167	/	/	/
chr12	69747072	+	4069	LYZ	3	14	0.176	3	15	0.167	/	/	/
chr12	69747074	+	4069	LYZ	3	14	0.176	3	15	0.167	/	/	/
chr12	69747077	+	4069	LYZ	3	14	0.176	3	15	0.167	/	/	/
chr12	69747078	+	4069	LYZ	3	14	0.176	3	15	0.167	/	/	/
chr12	69747086	+	4069	LYZ	3	14	0.176	3	15	0.167	/	/	/
chr12	69747087	+	4069	LYZ	3	14	0.176	3	15	0.167	/	/	/
chr12	69747088	+	4069	LYZ	2	14	0.125	2	15	0.118	/	/	/
chr12	69747089	+	4069	LYZ	3	14	0.176	3	15	0.167	/	/	/
chr12	69747092	+	4069	LYZ	3	14	0.176	3	14	0.176	/	/	/
chr12	69747096	+	4069	LYZ	3	14	0.176	3	14	0.176	/	/	/
chr12	69747111	+	4069	LYZ	3	13	0.188	3	13	0.188	/	/	/
chr12	69747117	+	4069	LYZ	3	14	0.176	3	13	0.188	/	/	/
chr12	69747158	+	4069	LYZ	2	11	0.154	2	11	0.154	/	/	/
chr12	69747160	+	4069	LYZ	3	12	0.2	3	12	0.2	/	/	/
chr12	80328565	-	4659	PPP1R12A	2	10	0.167	2	8	0.2	/	/	/
chr12	89744631	-	1848	DUSP6	2	9	0.182	2	9	0.182	/	/	/
chr12	89744710	-	1848	DUSP6	2	13	0.133	2	12	0.143	/	/	/
chr12	89745508	-	1848	DUSP6	2	14	0.125	2	14	0.125	/	/	/
chr12	89745944	-	1848	DUSP6	2	11	0.154	2	10	0.167	/	/	/
chr12	92538121	-	694	BTG1	3	26	0.103	0	0	0	/	/	/
chr12	94543253	+	10154	PLXNC1	2	18	0.1	0	0	0	/	/	/
chr12	94543309	+	10154	PLXNC1	6	11	0.353	6	13	0.316	1	1	0.333333
chr12	98909732	+	7112	TMPO	2	8	0.2	2	9	0.182	/	/	/
chr12	98987792	+	5250	SLC25A3	4	11	0.267	2	18	0.1	/	/	/
chr12	98987793	+	5250	SLC25A3	2	13	0.133	0	0	0	/	/	/
chr12	98987805	+	5250	SLC25A3	2	13	0.133	0	0	0	/	/	/
chr12	98987806	+	5250	SLC25A3	2	13	0.133	0	0	0	/	/	/
chr12	98987808	+	5250	SLC25A3	2	14	0.125	0	0	0	/	/	/
chr12	98987811	+	5250	SLC25A3	2	14	0.125	0	0	0	/	/	/
chr12	98987814	+	5250	SLC25A3	2	14	0.125	0	0	0	/	/	/
chr12	98987823	+	5250	SLC25A3	2	13	0.133	0	0	0	/	/	/
chr12	98987825	+	5250	SLC25A3	2	14	0.125	0	0	0	/	/	/
chr12	98987832	+	5250	SLC25A3	2	14	0.125	0	0	0	/	/	/
chr12	98987834	+	5250	SLC25A3	2	14	0.125	0	0	0	/	/	/
chr12	98987841	+	5250	SLC25A3	2	14	0.125	0	0	0	/	/	/
chr12	98987843	+	5250	SLC25A3	2	14	0.125	0	0	0	/	/	/
chr12	98987852	+	5250	SLC25A3	2	14	0.125	0	0	0	/	/	/
chr12	98987855	+	5250	SLC25A3	2	14	0.125	0	0	0	/	/	/
chr12	98987862	+	5250	SLC25A3	2	14	0.125	0	0	0	/	/	/
chr12	98987866	+	5250	SLC25A3	2	14	0.125	0	0	0	/	/	/
chr12	98987870	+	5250	SLC25A3	2	14	0.125	0	0	0	/	/	/
chr12	98987871	+	5250	SLC25A3	2	14	0.125	0	0	0	/	/	/
chr12	98987874	+	5250	SLC25A3	2	15	0.118	0	0	0	/	/	/
chr12	98987875	+	5250	SLC25A3	2	15	0.118	0	0	0	/	/	/
chr12	98987877	+	5250	SLC25A3	2	15	0.118	0	0	0	/	/	/
chr12	98987880	+	5250	SLC25A3	2	15	0.118	0	0	0	/	/	/
chr12	98987882	+	5250	SLC25A3	2	15	0.118	0	0	0	/	/	/
chr12	98987883	+	5250	SLC25A3	2	15	0.118	0	0	0	/	/	/
chr12	98987884	+	5250	SLC25A3	2	15	0.118	0	0	0	/	/	/
chr12	98987886	+	5250	SLC25A3	2	15	0.118	0	0	0	/	/	/
chr12	98987888	+	5250	SLC25A3	2	15	0.118	0	0	0	/	/	/
chr12	98987891	+	5250	SLC25A3	2	15	0.118	0	0	0	/	/	/
chr12	98987892	+	5250	SLC25A3	2	15	0.118	0	0	0	/	/	/
chr12	98987896	+	5250	SLC25A3	2	13	0.133	0	0	0	/	/	/
chr12	98987899	+	5250	SLC25A3	1	9	0.1	0	0	0	/	/	/
chr12	98987902	+	5250	SLC25A3	2	8	0.2	0	0	0	/	/	/
chr12	98989526	+	5250	SLC25A3	2	8	0.2	0	0	0	/	/	/
chr12	98989527	+	5250	SLC25A3	2	8	0.2	0	0	0	/	/	/
chr12	98989529	+	5250	SLC25A3	2	8	0.2	0	0	0	/	/	/
chr12	108954704	-	9733	SART3	2	8	0.2	2	10	0.167	/	/	/
chr12	110437559	+	88455	ANKRD13A	2	12	0.143	2	10	0.167	/	/	/
chr12	110873977	-	10094	ARPC3	7	13	0.35	8	15	0.348	1	1	0.333333
chr12	111856180	+	10019	SH2B3	2	15	0.118	2	15	0.118	/	/	/
chr12	111856436	+	10019	SH2B3	2	14	0.125	2	12	0.143	/	/	/
chr12	111856438	+	10019	SH2B3	2	14	0.125	0	0	0	/	/	/
chr12	113379472	+	4940	OAS3	4	7	0.364	4	7	0.364	/	/	/
chr12	113407500	+	4940	OAS3	2	14	0.125	2	13	0.133	/	/	/
chr12	113408496	+	4940	OAS3	2	12	0.143	2	12	0.143	/	/	/
chr12	113444265	+	4939	OAS2	2	9	0.182	2	9	0.182	/	/	/
chr12	113447970	+	4939	OAS2	5	7	0.417	5	7	0.417	1	1	0.416667
chr12	116425000	-	23389	MED13L	3	7	0.3	0	0	0	/	/	/
chr12	116446819	-	23389	MED13L	1	9	0.1	0	0	0	/	/	/
chr12	116446830	-	23389	MED13L	1	9	0.1	0	0	0	/	/	/
chr12	116446833	-	23389	MED13L	1	9	0.1	0	0	0	/	/	/
chr12	116446834	-	23389	MED13L	1	9	0.1	0	0	0	/	/	/
chr12	116446837	-	23389	MED13L	1	9	0.1	0	0	0	/	/	/
chr12	116446840	-	23389	MED13L	1	9	0.1	0	0	0	/	/	/
chr12	116446845	-	23389	MED13L	1	9	0.1	0	0	0	/	/	/
chr12	116446848	-	23389	MED13L	1	9	0.1	0	0	0	/	/	/
chr12	116446851	-	23389	MED13L	1	9	0.1	1	9	0.1	/	/	/
chr12	116446857	-	23389	MED13L	1	9	0.1	1	9	0.1	/	/	/
chr12	116446860	-	23389	MED13L	1	9	0.1	1	9	0.1	/	/	/
chr12	116446861	-	23389	MED13L	1	9	0.1	1	9	0.1	/	/	/
chr12	116446866	-	23389	MED13L	2	9	0.182	2	9	0.182	/	/	/
chr12	116446871	-	23389	MED13L	1	9	0.1	1	9	0.1	/	/	/
chr12	116446878	-	23389	MED13L	2	8	0.2	2	8	0.2	/	/	/
chr12	116446879	-	23389	MED13L	2	8	0.2	2	8	0.2	/	/	/
chr12	116446882	-	23389	MED13L	2	8	0.2	2	8	0.2	/	/	/
chr12	116446884	-	23389	MED13L	2	8	0.2	2	8	0.2	/	/	/
chr12	116446890	-	23389	MED13L	2	8	0.2	2	8	0.2	/	/	/
chr12	116446894	-	23389	MED13L	2	8	0.2	2	8	0.2	/	/	/
chr12	116446896	-	23389	MED13L	2	8	0.2	2	8	0.2	/	/	/
chr12	116446897	-	23389	MED13L	2	8	0.2	2	8	0.2	/	/	/
chr12	118814507	+	64426	SUDS3	2	10	0.167	2	10	0.167	/	/	/
chr12	120634630	-	6175	RPLP0	4	21	0.16	7	25	0.219	/	1	/
chr12	120637201	-	6175	RPLP0	2	8	0.2	2	13	0.133	/	/	/
chr12	120637204	-	6175	RPLP0	2	8	0.2	2	13	0.133	/	/	/
chr12	120637205	-	6175	RPLP0	2	8	0.2	2	13	0.133	/	/	/
chr12	120637206	-	6175	RPLP0	2	8	0.2	2	13	0.133	/	/	/
chr12	120637211	-	6175	RPLP0	2	8	0.2	2	12	0.143	/	/	/
chr12	120637213	-	6175	RPLP0	2	8	0.2	2	13	0.133	/	/	/
chr12	120637214	-	6175	RPLP0	2	8	0.2	2	13	0.133	/	/	/
chr12	120637219	-	6175	RPLP0	2	8	0.2	2	13	0.133	/	/	/
chr12	120638581	-	6175	RPLP0	7	26	0.212	7	27	0.206	1	1	0.208955
chr12	120638642	-	6175	RPLP0	2	18	0.1	2	16	0.111	/	/	/
chr12	120653067	-	5829	PXN	2	11	0.154	2	12	0.143	/	/	/
chr12	120659468	-	5829	PXN	2	11	0.154	2	12	0.143	/	/	/
chr12	120903585	-	8683	SRSF9	2	8	0.2	2	10	0.167	/	/	/
chr12	120907293	-	8683	SRSF9	2	14	0.125	2	16	0.111	/	/	/
chr12	120972278	+	9921	RNF10	2	10	0.167	4	11	0.267	/	/	/
chr12	121001211	+	9921	RNF10	2	18	0.1	0	0	0	/	/	/
chr12	121476696	-	8638	OASL	4	11	0.267	4	11	0.267	/	/	/
chr12	121476697	-	8638	OASL	2	18	0.1	2	16	0.111	/	/	/
chr12	121891017	-	84678	KDM2B	2	8	0.2	2	8	0.2	/	/	/
chr12	122257599	+	23067	SETD1B	2	11	0.154	2	15	0.118	/	/	/
chr12	122257617	+	23067	SETD1B	2	10	0.167	2	14	0.125	/	/	/
chr12	122626830	+	22877	MLXIP	4	6	0.4	0	0	0	/	/	/
chr12	123253675	+	8562	DENR	2	8	0.2	2	8	0.2	/	/	/
chr12	123466400	+	51329	ARL6IP4	4	6	0.4	4	11	0.267	/	/	/
chr12	123466589	+	51329	ARL6IP4	2	11	0.154	2	14	0.125	/	/	/
chr12	124829200	-	9612	NCOR2	2	8	0.2	2	8	0.2	/	/	/
chr12	125051908	-	9612	NCOR2	2	9	0.182	0	0	0	/	/	/
chr12	125396278	-	7316	UBC	4	13	0.235	4	13	0.235	/	/	/
chr12	125396280	-	7316	UBC	2	16	0.111	2	16	0.111	/	/	/
chr12	125396357	-	7316	UBC	2	14	0.125	2	12	0.143	/	/	/
chr12	125396574	-	7316	UBC	4	29	0.121	4	35	0.103	/	/	/
chr12	125398173	-	7316	UBC	2	8	0.2	2	9	0.182	/	/	/
chr12	125398296	-	7316	UBC	2	14	0.125	0	0	0	/	/	/
chr12	125398298	-	7316	UBC	2	14	0.125	0	0	0	/	/	/
chr12	132379290	+	8408	ULK1	4	6	0.4	0	0	0	/	/	/
chr13	27829426	+	6144	RPL21	6	33	0.154	8	53	0.131	1	1	0.125
chr13	27830324	+	6144	RPL21	4	15	0.211	7	28	0.2	/	1	/
chr13	41240570	-	2308	FOXO1	4	11	0.267	2	11	0.154	/	/	/
chr13	41240641	-	2308	FOXO1	2	16	0.111	0	0	0	/	/	/
chr13	45910477	-	7178	TPT1	10	28	0.263	10	43	0.189	1	1	0.21978
chr13	45911112	-	7178	TPT1	2	12	0.143	2	16	0.111	/	/	/
chr13	45911117	-	7178	TPT1	2	12	0.143	2	17	0.105	/	/	/
chr13	45911119	-	7178	TPT1	2	11	0.154	2	16	0.111	/	/	/
chr13	45911123	-	7178	TPT1	2	12	0.143	2	17	0.105	/	/	/
chr13	45911124	-	7178	TPT1	2	11	0.154	2	16	0.111	/	/	/
chr13	45911139	-	7178	TPT1	2	17	0.105	0	0	0	/	/	/
chr13	45911153	-	7178	TPT1	2	15	0.118	0	0	0	/	/	/
chr13	45911161	-	7178	TPT1	2	15	0.118	0	0	0	/	/	/
chr13	45911180	-	7178	TPT1	2	10	0.167	2	17	0.105	/	/	/
chr13	45912886	-	7178	TPT1	2	14	0.125	0	0	0	/	/	/
chr13	45913678	-	7178	TPT1	2	15	0.118	0	0	0	/	/	/
chr13	46701839	-	3936	LCP1	2	14	0.125	0	0	0	/	/	/
chr13	46701840	-	3936	LCP1	2	14	0.125	0	0	0	/	/	/
chr13	46701841	-	3936	LCP1	2	15	0.118	0	0	0	/	/	/
chr13	46701847	-	3936	LCP1	2	12	0.143	0	0	0	/	/	/
chr13	46701849	-	3936	LCP1	2	12	0.143	0	0	0	/	/	/
chr13	46701852	-	3936	LCP1	2	12	0.143	0	0	0	/	/	/
chr13	46701853	-	3936	LCP1	2	12	0.143	0	0	0	/	/	/
chr13	46732996	-	3936	LCP1	8	49	0.14	11	57	0.162	1	1	0.152
chr13	46733792	-	3936	LCP1	4	33	0.108	0	0	0	/	/	/
chr13	48807540	+	9445	ITM2B	6	35	0.146	6	42	0.125	1	1	0.129032
chr13	48807598	+	9445	ITM2B	3	17	0.15	3	20	0.13	/	/	/
chr13	77458761	-	115207	KCTD12	1	9	0.1	1	9	0.1	/	/	/
chr13	77459351	-	115207	KCTD12	2	15	0.118	2	15	0.118	/	/	/
chr13	77459947	-	115207	KCTD12	4	15	0.211	4	16	0.2	/	/	/
chr13	77459966	-	115207	KCTD12	4	19	0.174	4	20	0.167	/	/	/
chr13	77460076	-	115207	KCTD12	2	10	0.167	2	9	0.182	/	/	/
chr13	77748574	-	23077	MYCBP2	4	11	0.267	4	11	0.267	/	/	/
chr13	99229107	-	8428	STK24	2	10	0.167	2	11	0.154	/	/	/
chr13	107219994	-	55082	ARGLU1	2	10	0.167	2	15	0.118	/	/	/
chr13	107220060	-	55082	ARGLU1	2	15	0.118	2	17	0.105	/	/	/
chr13	107220064	-	55082	ARGLU1	4	19	0.174	4	21	0.16	/	/	/
chr13	107220217	-	55082	ARGLU1	2	18	0.1	2	16	0.111	/	/	/
chr13	107220436	-	55082	ARGLU1	2	15	0.118	0	0	0	/	/	/
chr13	108870974	+	84945	ABHD13	4	10	0.286	4	10	0.286	/	/	/
chr13	108955938	+	10673	TNFSF13B	2	8	0.2	2	10	0.167	/	/	/
chr13	110436949	-	8660	IRS2	2	8	0.2	2	8	0.2	/	/	/
chr13	110438026	-	8660	IRS2	2	8	0.2	2	9	0.182	/	/	/
chr13	110438027	-	8660	IRS2	2	8	0.2	2	9	0.182	/	/	/
chr13	113540182	+	23250	ATP11A	2	8	0.2	2	9	0.182	/	/	/
chr13	114748765	-	22821	RASA3	2	10	0.167	2	11	0.154	/	/	/
chr13	114784302	-	22821	RASA3	2	13	0.133	2	13	0.133	/	/	/
chr14	21702150	-	3183	HNRNPC	2	12	0.143	2	16	0.111	/	/	/
chr14	23345198	+	26020	LRP10	2	9	0.182	2	10	0.167	/	/	/
chr14	23345426	+	26020	LRP10	1	9	0.1	1	9	0.1	/	/	/
chr14	23370364	-	55147	RBM23	2	9	0.182	0	0	0	/	/	/
chr14	23791416	+	8106	PABPN1	2	17	0.105	0	0	0	/	/	/
chr14	24590121	+	80344	DCAF11	3	7	0.3	3	7	0.3	/	/	/
chr14	24590122	+	80344	DCAF11	2	8	0.2	2	8	0.2	/	/	/
chr14	24606971	+	5720	PSME1	2	17	0.105	0	0	0	/	/	/
chr14	24631487	+	10379	IRF9	2	15	0.118	2	17	0.105	/	/	/
chr14	24631495	+	10379	IRF9	2	12	0.143	2	14	0.125	/	/	/
chr14	24633858	+	10379	IRF9	2	18	0.1	0	0	0	/	/	/
chr14	24635149	+	10379	IRF9	2	8	0.2	2	12	0.143	/	/	/
chr14	24635164	+	10379	IRF9	2	8	0.2	2	12	0.143	/	/	/
chr14	35871619	-	4792	NFKBIA	3	13	0.188	3	13	0.188	/	/	/
chr14	39901008	-	254170	FBXO33	2	8	0.2	2	8	0.2	/	/	/
chr14	50234984	+	23588	KLHDC2	2	12	0.143	2	16	0.111	/	/	/
chr14	50234994	+	23588	KLHDC2	4	6	0.4	4	10	0.286	/	/	/
chr14	50360436	+	382	ARF6	2	9	0.182	2	13	0.133	/	/	/
chr14	50360781	+	382	ARF6	3	15	0.167	3	21	0.125	/	/	/
chr14	50360782	+	382	ARF6	4	14	0.222	4	20	0.167	/	/	/
chr14	50360806	+	382	ARF6	2	8	0.2	2	14	0.125	/	/	/
chr14	50360927	+	382	ARF6	2	8	0.2	2	8	0.2	/	/	/
chr14	60632088	-	51635	DHRS7	2	11	0.154	2	11	0.154	/	/	/
chr14	64443342	+	23224	SYNE2	2	13	0.133	2	11	0.154	/	/	/
chr14	64565496	+	23224	SYNE2	3	12	0.2	0	0	0	/	/	/
chr14	64565499	+	23224	SYNE2	2	13	0.133	0	0	0	/	/	/
chr14	65381225	+	91612	CHURC1	2	8	0.2	2	9	0.182	/	/	/
chr14	69255521	-	677	ZFP36L1	2	11	0.154	2	11	0.154	/	/	/
chr14	69256755	-	677	ZFP36L1	2	8	0.2	2	8	0.2	/	/	/
chr14	70178336	+	9766	SUSD6	2	14	0.125	2	15	0.118	/	/	/
chr14	70237818	+	6430	SRSF5	2	11	0.154	2	13	0.133	/	/	/
chr14	70238016	+	6430	SRSF5	2	11	0.154	2	14	0.125	/	/	/
chr14	73743945	-	8650	NUMB	2	16	0.111	2	14	0.125	/	/	/
chr14	74206899	-	91748	ELMSAN1	4	15	0.211	4	14	0.222	/	/	/
chr14	75356612	+	1743	DLST	2	8	0.2	2	9	0.182	/	/	/
chr14	75643213	-	10972	TMED10	2	8	0.2	0	0	0	/	/	/
chr14	75643252	-	10972	TMED10	2	8	0.2	0	0	0	/	/	/
chr14	75745824	+	2353	FOS	3	10	0.231	3	8	0.273	/	/	/
chr14	75746376	+	2353	FOS	2	11	0.154	2	11	0.154	/	/	/
chr14	75746412	+	2353	FOS	3	9	0.25	3	9	0.25	/	/	/
chr14	75746797	+	2353	FOS	2	9	0.182	2	12	0.143	/	/	/
chr14	75747655	+	2353	FOS	4	28	0.125	5	27	0.156	/	1	/
chr14	75747662	+	2353	FOS	3	9	0.25	3	10	0.231	/	/	/
chr14	75747680	+	2353	FOS	2	10	0.167	2	11	0.154	/	/	/
chr14	75747682	+	2353	FOS	2	10	0.167	2	11	0.154	/	/	/
chr14	77494774	-	64207	IRF2BPL	1	9	0.1	0	0	0	/	/	/
chr14	77494855	-	64207	IRF2BPL	2	8	0.2	0	0	0	/	/	/
chr14	77926015	+	10598	AHSA1	2	8	0.2	2	9	0.182	/	/	/
chr14	90871803	+	801	CALM1	1	9	0.1	0	0	0	/	/	/
chr14	90871808	+	801	CALM1	3	5	0.375	2	7	0.222	/	/	/
chr14	91744326	-	440193	CCDC88C	2	11	0.154	2	12	0.143	/	/	/
chr14	91808753	-	440193	CCDC88C	2	8	0.2	0	0	0	/	/	/
chr14	92959847	+	123041	SLC24A4	3	7	0.3	3	7	0.3	/	/	/
chr14	93119318	+	79890	RIN3	2	8	0.2	0	0	0	/	/	/
chr14	93154368	+	79890	RIN3	2	12	0.143	0	0	0	/	/	/
chr14	93155190	+	79890	RIN3	2	8	0.2	2	9	0.182	/	/	/
chr14	94528729	-	57062	DDX24	2	11	0.154	2	11	0.154	/	/	/
chr14	94528756	-	57062	DDX24	1	9	0.1	1	9	0.1	/	/	/
chr14	94528758	-	57062	DDX24	1	9	0.1	1	9	0.1	/	/	/
chr14	94528843	-	57062	DDX24	2	8	0.2	2	8	0.2	/	/	/
chr14	94528844	-	57062	DDX24	2	9	0.182	2	9	0.182	/	/	/
chr14	94528850	-	57062	DDX24	2	9	0.182	2	9	0.182	/	/	/
chr14	94528855	-	57062	DDX24	2	9	0.182	2	9	0.182	/	/	/
chr14	94528856	-	57062	DDX24	2	9	0.182	2	9	0.182	/	/	/
chr14	94528865	-	57062	DDX24	2	8	0.2	2	8	0.2	/	/	/
chr14	94528866	-	57062	DDX24	2	8	0.2	2	8	0.2	/	/	/
chr14	94528868	-	57062	DDX24	2	8	0.2	2	8	0.2	/	/	/
chr14	94528869	-	57062	DDX24	2	8	0.2	2	8	0.2	/	/	/
chr14	94528871	-	57062	DDX24	2	8	0.2	2	8	0.2	/	/	/
chr14	94582858	+	3429	IFI27	2	11	0.154	2	10	0.167	/	/	/
chr14	94845829	-	5265	SERPINA1	3	15	0.167	3	17	0.15	/	/	/
chr14	94847332	-	5265	SERPINA1	1	9	0.1	1	9	0.1	/	/	/
chr14	94847342	-	5265	SERPINA1	2	10	0.167	2	11	0.154	/	/	/
chr14	94847345	-	5265	SERPINA1	2	9	0.182	2	10	0.167	/	/	/
chr14	94847346	-	5265	SERPINA1	1	9	0.1	0	0	0	/	/	/
chr14	94847350	-	5265	SERPINA1	2	11	0.154	2	11	0.154	/	/	/
chr14	94847360	-	5265	SERPINA1	2	14	0.125	2	16	0.111	/	/	/
chr14	94847362	-	5265	SERPINA1	2	14	0.125	2	14	0.125	/	/	/
chr14	94847365	-	5265	SERPINA1	2	14	0.125	2	15	0.118	/	/	/
chr14	94847366	-	5265	SERPINA1	2	14	0.125	2	15	0.118	/	/	/
chr14	94847369	-	5265	SERPINA1	2	14	0.125	2	15	0.118	/	/	/
chr14	94847378	-	5265	SERPINA1	2	14	0.125	2	15	0.118	/	/	/
chr14	94847386	-	5265	SERPINA1	2	14	0.125	2	15	0.118	/	/	/
chr14	94847397	-	5265	SERPINA1	2	12	0.143	2	12	0.143	/	/	/
chr14	94847398	-	5265	SERPINA1	2	13	0.133	2	13	0.133	/	/	/
chr14	94847408	-	5265	SERPINA1	2	13	0.133	2	15	0.118	/	/	/
chr14	94847409	-	5265	SERPINA1	2	14	0.125	2	17	0.105	/	/	/
chr14	94847411	-	5265	SERPINA1	3	12	0.2	3	15	0.167	/	/	/
chr14	94847412	-	5265	SERPINA1	2	15	0.118	2	18	0.1	/	/	/
chr14	94847419	-	5265	SERPINA1	3	20	0.13	3	23	0.115	/	/	/
chr14	94847420	-	5265	SERPINA1	3	20	0.13	3	22	0.12	/	/	/
chr14	94847426	-	5265	SERPINA1	3	20	0.13	3	23	0.115	/	/	/
chr14	94847428	-	5265	SERPINA1	3	19	0.136	3	22	0.12	/	/	/
chr14	94847429	-	5265	SERPINA1	3	20	0.13	3	23	0.115	/	/	/
chr14	94847432	-	5265	SERPINA1	3	19	0.136	3	22	0.12	/	/	/
chr14	94847444	-	5265	SERPINA1	3	20	0.13	3	25	0.107	/	/	/
chr14	94847445	-	5265	SERPINA1	3	20	0.13	3	25	0.107	/	/	/
chr14	94847447	-	5265	SERPINA1	4	26	0.133	4	35	0.103	/	/	/
chr14	94849044	-	5265	SERPINA1	1	9	0.1	0	0	0	/	/	/
chr14	94849494	-	5265	SERPINA1	2	16	0.111	2	16	0.111	/	/	/
chr14	94849504	-	5265	SERPINA1	6	35	0.146	6	37	0.14	1	1	0.133333
chr14	95905387	-	161176	SYNE3	2	6	0.25	0	0	0	/	/	/
chr14	99640695	-	64919	BCL11B	2	13	0.133	2	14	0.125	/	/	/
chr14	99640864	-	64919	BCL11B	2	11	0.154	2	15	0.118	/	/	/
chr14	99640866	-	64919	BCL11B	2	11	0.154	0	0	0	/	/	/
chr14	99640942	-	64919	BCL11B	2	13	0.133	2	11	0.154	/	/	/
chr14	99642178	-	64919	BCL11B	2	9	0.182	2	9	0.182	/	/	/
chr14	99723900	-	64919	BCL11B	10	15	0.4	8	13	0.381	1	1	0.391304
chr14	100607572	+	51466	EVL	2	12	0.143	2	11	0.154	/	/	/
chr14	100610119	+	51466	EVL	3	8	0.273	3	8	0.273	/	/	/
chr14	100705608	+	7528	YY1	2	8	0.2	2	8	0.2	/	/	/
chr14	100801310	-	7453	WARS	2	18	0.1	0	0	0	/	/	/
chr14	100813093	-	7453	WARS	2	12	0.143	2	11	0.154	/	/	/
chr14	102349786	+	5527	PPP2R5C	4	8	0.333	4	7	0.364	/	/	/
chr14	102446791	+	1778	DYNC1H1	2	10	0.167	2	11	0.154	/	/	/
chr14	102477111	+	1778	DYNC1H1	2	9	0.182	2	13	0.133	/	/	/
chr14	102494019	+	1778	DYNC1H1	2	12	0.143	2	12	0.143	/	/	/
chr14	103589895	+	7127	TNFAIP2	2	13	0.133	2	12	0.143	/	/	/
chr14	103589930	+	7127	TNFAIP2	2	9	0.182	2	10	0.167	/	/	/
chr14	103589933	+	7127	TNFAIP2	2	8	0.2	2	9	0.182	/	/	/
chr14	103593439	+	7127	TNFAIP2	2	12	0.143	2	10	0.167	/	/	/
chr14	103593467	+	7127	TNFAIP2	2	13	0.133	2	9	0.182	/	/	/
chr14	103593527	+	7127	TNFAIP2	2	11	0.154	0	0	0	/	/	/
chr14	103593569	+	7127	TNFAIP2	2	8	0.2	0	0	0	/	/	/
chr14	103593841	+	7127	TNFAIP2	2	13	0.133	2	13	0.133	/	/	/
chr14	103593900	+	7127	TNFAIP2	2	13	0.133	2	13	0.133	/	/	/
chr14	103596715	+	7127	TNFAIP2	2	14	0.125	2	15	0.118	/	/	/
chr14	103852087	+	4140	MARK3	5	9	0.357	5	9	0.357	1	1	0.357143
chr14	105219595	+	10572	SIVA1	2	16	0.111	0	0	0	/	/	/
chr14	105517658	-	29933	GPR132	2	9	0.182	2	8	0.2	/	/	/
chr14	105930862	+	9112	MTA1	2	14	0.125	2	14	0.125	/	/	/
chr14	105931032	+	9112	MTA1	2	11	0.154	0	0	0	/	/	/
chr14	105931124	+	9112	MTA1	1	9	0.1	0	0	0	/	/	/
chr15	31619270	+	51621	KLF13	2	17	0.105	2	16	0.111	/	/	/
chr15	31619292	+	51621	KLF13	3	23	0.115	3	22	0.12	/	/	/
chr15	31619351	+	51621	KLF13	2	18	0.1	2	17	0.105	/	/	/
chr15	31619506	+	51621	KLF13	2	8	0.2	2	12	0.143	/	/	/
chr15	31664300	+	51621	KLF13	2	13	0.133	2	13	0.133	/	/	/
chr15	31664304	+	51621	KLF13	2	11	0.154	2	9	0.182	/	/	/
chr15	31664776	+	51621	KLF13	2	8	0.2	2	8	0.2	/	/	/
chr15	31664863	+	51621	KLF13	2	8	0.2	2	8	0.2	/	/	/
chr15	31665556	+	51621	KLF13	5	24	0.172	5	26	0.161	1	1	0.166667
chr15	31666426	+	51621	KLF13	2	14	0.125	2	12	0.143	/	/	/
chr15	31669376	+	51621	KLF13	2	14	0.125	2	17	0.105	/	/	/
chr15	38800148	-	10125	RASGRP1	2	10	0.167	2	10	0.167	/	/	/
chr15	40580941	-	5330	PLCB2	2	8	0.2	0	0	0	/	/	/
chr15	40581012	-	5330	PLCB2	2	13	0.133	2	13	0.133	/	/	/
chr15	40589792	-	5330	PLCB2	2	8	0.2	2	8	0.2	/	/	/
chr15	40594209	-	5330	PLCB2	2	18	0.1	0	0	0	/	/	/
chr15	41709460	+	23168	RTF1	2	9	0.182	2	9	0.182	/	/	/
chr15	42211515	-	30844	EHD4	2	10	0.167	2	8	0.2	/	/	/
chr15	42783211	-	64397	ZNF106	2	12	0.143	2	12	0.143	/	/	/
chr15	45009817	+	567	B2M	5	39	0.114	0	0	0	1	/	/
chr15	45009819	+	567	B2M	5	41	0.109	6	51	0.105	1	1	0.106796
chr15	45009838	+	567	B2M	4	30	0.118	0	0	0	/	/	/
chr15	45009839	+	567	B2M	4	33	0.108	0	0	0	/	/	/
chr15	45009845	+	567	B2M	5	29	0.147	4	31	0.114	1	/	/
chr15	45009848	+	567	B2M	5	31	0.139	4	34	0.105	1	/	/
chr15	45009852	+	567	B2M	4	36	0.1	0	0	0	/	/	/
chr15	45009856	+	567	B2M	5	44	0.102	0	0	0	1	/	/
chr15	45010017	+	567	B2M	4	35	0.103	0	0	0	/	/	/
chr15	45010140	+	567	B2M	2	14	0.125	0	0	0	/	/	/
chr15	45010143	+	567	B2M	2	15	0.118	0	0	0	/	/	/
chr15	45010144	+	567	B2M	2	15	0.118	0	0	0	/	/	/
chr15	45010151	+	567	B2M	2	15	0.118	0	0	0	/	/	/
chr15	45010155	+	567	B2M	2	15	0.118	0	0	0	/	/	/
chr15	45010157	+	567	B2M	2	14	0.125	0	0	0	/	/	/
chr15	45010160	+	567	B2M	2	15	0.118	0	0	0	/	/	/
chr15	45010196	+	567	B2M	2	16	0.111	0	0	0	/	/	/
chr15	48623889	+	1854	DUT	4	17	0.19	4	15	0.211	/	/	/
chr15	48623904	+	1854	DUT	2	15	0.118	2	13	0.133	/	/	/
chr15	60646402	-	302	ANXA2	1	9	0.1	0	0	0	/	/	/
chr15	60674580	-	302	ANXA2	2	11	0.154	2	9	0.182	/	/	/
chr15	60674585	-	302	ANXA2	2	11	0.154	2	9	0.182	/	/	/
chr15	62204099	-	54832	VPS13C	4	6	0.4	4	8	0.333	/	/	/
chr15	62204166	-	54832	VPS13C	2	8	0.2	2	8	0.2	/	/	/
chr15	62204170	-	54832	VPS13C	2	8	0.2	2	8	0.2	/	/	/
chr15	62204171	-	54832	VPS13C	2	8	0.2	2	8	0.2	/	/	/
chr15	62204180	-	54832	VPS13C	2	8	0.2	2	8	0.2	/	/	/
chr15	62204189	-	54832	VPS13C	2	8	0.2	2	8	0.2	/	/	/
chr15	62228853	-	54832	VPS13C	5	5	0.5	5	5	0.5	1	1	0.5
chr15	64385898	-	84191	FAM96A	4	6	0.4	4	6	0.4	/	/	/
chr15	64385961	-	84191	FAM96A	2	9	0.182	2	9	0.182	/	/	/
chr15	64448985	-	5479	PPIB	2	15	0.118	2	15	0.118	/	/	/
chr15	64449048	-	5479	PPIB	1	9	0.1	1	9	0.1	/	/	/
chr15	66793395	-	6124	RPL4	2	10	0.167	2	14	0.125	/	/	/
chr15	66794965	-	6124	RPL4	2	13	0.133	2	17	0.105	/	/	/
chr15	66794970	-	6124	RPL4	2	12	0.143	2	16	0.111	/	/	/
chr15	66794971	-	6124	RPL4	2	13	0.133	2	18	0.1	/	/	/
chr15	66794974	-	6124	RPL4	2	12	0.143	2	17	0.105	/	/	/
chr15	66794981	-	6124	RPL4	2	10	0.167	2	15	0.118	/	/	/
chr15	66794989	-	6124	RPL4	2	12	0.143	2	17	0.105	/	/	/
chr15	66794991	-	6124	RPL4	2	11	0.154	2	17	0.105	/	/	/
chr15	66794999	-	6124	RPL4	2	12	0.143	2	17	0.105	/	/	/
chr15	66795010	-	6124	RPL4	2	12	0.143	0	0	0	/	/	/
chr15	66795017	-	6124	RPL4	2	11	0.154	2	18	0.1	/	/	/
chr15	66795023	-	6124	RPL4	2	13	0.133	0	0	0	/	/	/
chr15	72491886	-	5315	PKM	2	12	0.143	2	11	0.154	/	/	/
chr15	72501186	-	5315	PKM	2	18	0.1	0	0	0	/	/	/
chr15	72502193	-	5315	PKM	2	10	0.167	2	14	0.125	/	/	/
chr15	72502697	-	5315	PKM	2	16	0.111	0	0	0	/	/	/
chr15	72509826	-	5315	PKM	6	30	0.167	6	33	0.154	1	1	0.16
chr15	72523467	-	5315	PKM	3	16	0.158	3	19	0.136	/	/	/
chr15	72523477	-	5315	PKM	4	27	0.129	4	27	0.129	/	/	/
chr15	74315308	+	5371	PML	2	17	0.105	2	18	0.1	/	/	/
chr15	74315358	+	5371	PML	2	17	0.105	2	18	0.1	/	/	/
chr15	74315361	+	5371	PML	2	16	0.111	2	16	0.111	/	/	/
chr15	74315458	+	5371	PML	3	9	0.25	3	9	0.25	/	/	/
chr15	74315476	+	5371	PML	2	15	0.118	2	15	0.118	/	/	/
chr15	75074678	+	1445	CSK	4	13	0.235	4	12	0.25	/	/	/
chr15	75074696	+	1445	CSK	2	11	0.154	2	9	0.182	/	/	/
chr15	75091739	+	1445	CSK	2	18	0.1	2	18	0.1	/	/	/
chr15	75091742	+	1445	CSK	2	17	0.105	2	17	0.105	/	/	/
chr15	75091817	+	1445	CSK	2	15	0.118	2	14	0.125	/	/	/
chr15	75092769	+	1445	CSK	2	8	0.2	2	8	0.2	/	/	/
chr15	75092817	+	1445	CSK	2	9	0.182	1	9	0.1	/	/	/
chr15	75093165	+	1445	CSK	1	9	0.1	0	0	0	/	/	/
chr15	75093172	+	1445	CSK	1	8	0.111	0	0	0	/	/	/
chr15	75093184	+	1445	CSK	2	17	0.105	2	17	0.105	/	/	/
chr15	75093192	+	1445	CSK	2	18	0.1	2	18	0.1	/	/	/
chr15	75093224	+	1445	CSK	2	18	0.1	2	18	0.1	/	/	/
chr15	75093236	+	1445	CSK	2	18	0.1	2	18	0.1	/	/	/
chr15	75093237	+	1445	CSK	2	18	0.1	2	18	0.1	/	/	/
chr15	75093240	+	1445	CSK	2	18	0.1	2	18	0.1	/	/	/
chr15	75093252	+	1445	CSK	2	18	0.1	2	18	0.1	/	/	/
chr15	75093357	+	1445	CSK	2	18	0.1	2	16	0.111	/	/	/
chr15	75093363	+	1445	CSK	2	18	0.1	2	16	0.111	/	/	/
chr15	75093368	+	1445	CSK	2	16	0.111	2	14	0.125	/	/	/
chr15	75093371	+	1445	CSK	2	16	0.111	2	14	0.125	/	/	/
chr15	75093372	+	1445	CSK	2	16	0.111	2	14	0.125	/	/	/
chr15	75093378	+	1445	CSK	2	17	0.105	2	15	0.118	/	/	/
chr15	75093381	+	1445	CSK	2	16	0.111	2	14	0.125	/	/	/
chr15	75093389	+	1445	CSK	2	9	0.182	0	0	0	/	/	/
chr15	75094206	+	1445	CSK	2	12	0.143	0	0	0	/	/	/
chr15	75499684	+	56905	C15orf39	2	11	0.154	2	10	0.167	/	/	/
chr15	75499830	+	56905	C15orf39	2	13	0.133	2	13	0.133	/	/	/
chr15	75660887	-	4123	MAN2C1	2	13	0.133	2	13	0.133	/	/	/
chr15	76135899	+	92912	UBE2Q2	2	9	0.182	2	9	0.182	/	/	/
chr15	79214445	-	1512	CTSH	2	12	0.143	2	10	0.167	/	/	/
chr15	79214458	-	1512	CTSH	2	18	0.1	2	16	0.111	/	/	/
chr15	80352129	+	54469	ZFAND6	3	7	0.3	3	9	0.25	/	/	/
chr15	81589391	+	3603	IL16	2	13	0.133	2	13	0.133	/	/	/
chr15	81589395	+	3603	IL16	2	10	0.167	2	10	0.167	/	/	/
chr15	83479063	+	123720	WHAMM	2	11	0.154	2	10	0.167	/	/	/
chr15	85923972	+	11214	AKAP13	4	29	0.121	4	33	0.108	/	/	/
chr15	85923975	+	11214	AKAP13	4	20	0.167	4	22	0.154	/	/	/
chr15	86124732	+	11214	AKAP13	2	9	0.182	0	0	0	/	/	/
chr15	86266537	+	11214	AKAP13	4	7	0.364	4	8	0.333	/	/	/
chr15	86278327	+	11214	AKAP13	2	11	0.154	2	15	0.118	/	/	/
chr15	86289016	+	11214	AKAP13	2	8	0.2	2	15	0.118	/	/	/
chr15	90775530	-	10519	CIB1	2	10	0.167	2	8	0.2	/	/	/
chr15	90776914	-	10519	CIB1	1	9	0.1	0	0	0	/	/	/
chr15	90931584	+	8826	IQGAP1	3	13	0.188	3	16	0.158	/	/	/
chr15	90991906	+	8826	IQGAP1	2	9	0.182	2	14	0.125	/	/	/
chr15	90991909	+	8826	IQGAP1	2	9	0.182	2	14	0.125	/	/	/
chr15	90991912	+	8826	IQGAP1	2	9	0.182	2	14	0.125	/	/	/
chr15	90991920	+	8826	IQGAP1	2	8	0.2	2	14	0.125	/	/	/
chr15	90991923	+	8826	IQGAP1	2	9	0.182	2	15	0.118	/	/	/
chr15	90991929	+	8826	IQGAP1	2	13	0.133	2	17	0.105	/	/	/
chr15	90991936	+	8826	IQGAP1	2	13	0.133	2	18	0.1	/	/	/
chr15	90991939	+	8826	IQGAP1	2	13	0.133	2	18	0.1	/	/	/
chr15	90991941	+	8826	IQGAP1	2	13	0.133	2	18	0.1	/	/	/
chr15	90991942	+	8826	IQGAP1	2	13	0.133	2	18	0.1	/	/	/
chr15	90991954	+	8826	IQGAP1	2	11	0.154	2	15	0.118	/	/	/
chr15	90991957	+	8826	IQGAP1	2	11	0.154	2	15	0.118	/	/	/
chr15	90991966	+	8826	IQGAP1	2	15	0.118	2	17	0.105	/	/	/
chr15	90992801	+	8826	IQGAP1	2	14	0.125	0	0	0	/	/	/
chr15	90992805	+	8826	IQGAP1	2	15	0.118	0	0	0	/	/	/
chr15	90992806	+	8826	IQGAP1	2	15	0.118	0	0	0	/	/	/
chr15	90992807	+	8826	IQGAP1	2	15	0.118	0	0	0	/	/	/
chr15	90992808	+	8826	IQGAP1	2	15	0.118	0	0	0	/	/	/
chr15	90992809	+	8826	IQGAP1	2	15	0.118	0	0	0	/	/	/
chr15	90992812	+	8826	IQGAP1	2	15	0.118	0	0	0	/	/	/
chr15	90992869	+	8826	IQGAP1	2	18	0.1	4	20	0.167	/	/	/
chr15	91016950	+	8826	IQGAP1	2	8	0.2	2	8	0.2	/	/	/
chr15	91044105	+	8826	IQGAP1	2	8	0.2	2	8	0.2	/	/	/
chr16	279323	-	55692	LUC7L	2	11	0.154	2	11	0.154	/	/	/
chr16	279325	-	55692	LUC7L	3	12	0.2	3	10	0.231	/	/	/
chr16	279394	-	55692	LUC7L	2	13	0.133	0	0	0	/	/	/
chr16	583950	+	6650	CAPN15	8	8	0.667	8	8	0.667	1	1	0.666667
chr16	583955	+	6650	CAPN15	3	8	0.273	3	8	0.273	/	/	/
chr16	624234	+	9091	PIGQ	4	8	0.333	4	8	0.333	/	/	/
chr16	686236	-	84326	C16orf13	2	8	0.2	0	0	0	/	/	/
chr16	732056	+	10273	STUB1	2	14	0.125	0	0	0	/	/	/
chr16	1583743	+	79652	TMEM204	2	11	0.154	2	11	0.154	/	/	/
chr16	1583782	+	79652	TMEM204	2	11	0.154	2	11	0.154	/	/	/
chr16	1793392	+	23162	MAPK8IP3	2	8	0.2	2	8	0.2	/	/	/
chr16	1823051	-	65993	MRPS34	2	15	0.118	2	16	0.111	/	/	/
chr16	1859360	-	3029	HAGH	4	6	0.4	0	0	0	/	/	/
chr16	2013226	-	6187	RPS2	7	38	0.156	5	39	0.114	1	1	0.134831
chr16	2156240	-	5310	PKD1	3	7	0.3	3	7	0.3	/	/	/
chr16	2569232	+	527	ATP6V0C	2	10	0.167	2	10	0.167	/	/	/
chr16	2802773	+	23524	SRRM2	6	22	0.214	6	19	0.24	1	1	0.226415
chr16	2802774	+	23524	SRRM2	4	23	0.148	0	0	0	/	/	/
chr16	2806473	+	23524	SRRM2	2	10	0.167	2	14	0.125	/	/	/
chr16	2807551	+	23524	SRRM2	2	8	0.2	0	0	0	/	/	/
chr16	2807922	+	23524	SRRM2	2	8	0.2	2	10	0.167	/	/	/
chr16	2807924	+	23524	SRRM2	2	8	0.2	2	10	0.167	/	/	/
chr16	2807925	+	23524	SRRM2	2	8	0.2	2	10	0.167	/	/	/
chr16	2807930	+	23524	SRRM2	2	8	0.2	2	13	0.133	/	/	/
chr16	2807931	+	23524	SRRM2	2	9	0.182	2	13	0.133	/	/	/
chr16	2807933	+	23524	SRRM2	2	9	0.182	2	13	0.133	/	/	/
chr16	2807934	+	23524	SRRM2	2	9	0.182	2	13	0.133	/	/	/
chr16	2807935	+	23524	SRRM2	2	8	0.2	2	11	0.154	/	/	/
chr16	2807939	+	23524	SRRM2	2	8	0.2	2	12	0.143	/	/	/
chr16	2813995	+	23524	SRRM2	7	7	0.538	8	8	0.5	1	1	0.517241
chr16	2814698	+	23524	SRRM2	2	9	0.182	2	12	0.143	/	/	/
chr16	2815888	+	23524	SRRM2	2	12	0.143	0	0	0	/	/	/
chr16	2815927	+	23524	SRRM2	1	8	0.111	0	0	0	/	/	/
chr16	2820611	+	23524	SRRM2	4	17	0.19	4	23	0.148	/	/	/
chr16	2820618	+	23524	SRRM2	2	9	0.182	2	13	0.133	/	/	/
chr16	3118001	+	9235	IL32	4	21	0.16	4	26	0.133	/	/	/
chr16	3119297	+	9235	IL32	9	37	0.196	10	36	0.217	1	1	0.2
chr16	3299625	-	4210	MEFV	3	20	0.13	3	21	0.125	/	/	/
chr16	3355621	+	7627	ZNF75A	2	8	0.2	2	8	0.2	/	/	/
chr16	3355622	+	7627	ZNF75A	2	8	0.2	2	8	0.2	/	/	/
chr16	3355624	+	7627	ZNF75A	4	6	0.4	4	6	0.4	/	/	/
chr16	4408379	-	79585	CORO7	2	13	0.133	2	14	0.125	/	/	/
chr16	4414314	-	79585	CORO7	2	9	0.182	2	11	0.154	/	/	/
chr16	4414868	-	79585	CORO7	1	9	0.1	0	0	0	/	/	/
chr16	4414872	-	79585	CORO7	2	11	0.154	2	11	0.154	/	/	/
chr16	4414873	-	79585	CORO7	2	10	0.167	2	11	0.154	/	/	/
chr16	4415503	-	79585	CORO7	2	14	0.125	2	14	0.125	/	/	/
chr16	8942678	+	5373	PMM2	5	6	0.455	5	6	0.455	1	1	0.454545
chr16	9057108	-	7874	USP7	3	9	0.25	3	8	0.273	/	/	/
chr16	9186001	+	29035	C16orf72	2	8	0.2	2	8	0.2	/	/	/
chr16	16232251	+	4363	ABCC1	2	8	0.2	2	8	0.2	/	/	/
chr16	18794397	-	6210	RPS15A	2	10	0.167	2	9	0.182	/	/	/
chr16	18794401	-	6210	RPS15A	2	10	0.167	2	9	0.182	/	/	/
chr16	18794404	-	6210	RPS15A	2	10	0.167	2	9	0.182	/	/	/
chr16	18794407	-	6210	RPS15A	2	10	0.167	2	9	0.182	/	/	/
chr16	18794410	-	6210	RPS15A	2	10	0.167	2	9	0.182	/	/	/
chr16	18794414	-	6210	RPS15A	2	10	0.167	2	9	0.182	/	/	/
chr16	18794421	-	6210	RPS15A	2	10	0.167	2	9	0.182	/	/	/
chr16	18796067	-	6210	RPS15A	2	10	0.167	2	9	0.182	/	/	/
chr16	18796068	-	6210	RPS15A	2	10	0.167	2	9	0.182	/	/	/
chr16	18796070	-	6210	RPS15A	2	10	0.167	2	9	0.182	/	/	/
chr16	18796071	-	6210	RPS15A	2	10	0.167	2	9	0.182	/	/	/
chr16	18796072	-	6210	RPS15A	2	10	0.167	2	9	0.182	/	/	/
chr16	18796075	-	6210	RPS15A	2	10	0.167	2	9	0.182	/	/	/
chr16	18796076	-	6210	RPS15A	2	10	0.167	2	10	0.167	/	/	/
chr16	18796079	-	6210	RPS15A	2	10	0.167	2	10	0.167	/	/	/
chr16	18796091	-	6210	RPS15A	1	9	0.1	1	9	0.1	/	/	/
chr16	18812790	-	23204	ARL6IP1	2	9	0.182	2	9	0.182	/	/	/
chr16	18851120	-	23049	SMG1	2	13	0.133	2	13	0.133	/	/	/
chr16	21611052	+	51108	METTL9	2	15	0.118	2	15	0.118	/	/	/
chr16	21611173	+	51108	METTL9	2	6	0.25	2	6	0.25	/	/	/
chr16	23847535	+	5579	PRKCB	2	9	0.182	2	12	0.143	/	/	/
chr16	24196461	+	5579	PRKCB	1	9	0.1	1	9	0.1	/	/	/
chr16	24741162	+	27327	TNRC6A	2	10	0.167	2	10	0.167	/	/	/
chr16	28507493	+	55911	APOBR	2	8	0.2	0	0	0	/	/	/
chr16	28509624	+	55911	APOBR	6	9	0.4	6	9	0.4	1	1	0.4
chr16	28834842	+	11273	ATXN2L	2	8	0.2	2	12	0.143	/	/	/
chr16	28855796	-	7284	TUFM	1	9	0.1	1	9	0.1	/	/	/
chr16	29001761	+	27040	LAT	2	16	0.111	0	0	0	/	/	/
chr16	29676215	+	6693	SPN	2	14	0.125	2	12	0.143	/	/	/
chr16	29679420	+	6693	SPN	6	21	0.222	8	22	0.267	1	1	0.245614
chr16	29802105	+	3835	KIF22	2	13	0.133	4	13	0.235	/	/	/
chr16	29808270	+	3835	KIF22	2	9	0.182	2	9	0.182	/	/	/
chr16	29818531	+	4150	MAZ	2	13	0.133	0	0	0	/	/	/
chr16	29818918	+	4150	MAZ	2	8	0.2	2	10	0.167	/	/	/
chr16	29842375	+	9961	MVP	2	8	0.2	2	8	0.2	/	/	/
chr16	29856044	+	9961	MVP	2	11	0.154	0	0	0	/	/	/
chr16	29857214	+	9961	MVP	4	9	0.308	4	11	0.267	/	/	/
chr16	30078603	+	226	ALDOA	2	11	0.154	2	14	0.125	/	/	/
chr16	30078921	+	226	ALDOA	2	17	0.105	0	0	0	/	/	/
chr16	30078944	+	226	ALDOA	2	18	0.1	0	0	0	/	/	/
chr16	30081174	+	226	ALDOA	6	18	0.25	9	20	0.31	1	1	0.263158
chr16	30081289	+	226	ALDOA	3	25	0.107	0	0	0	/	/	/
chr16	30087726	+	5531	PPP4C	2	8	0.2	2	10	0.167	/	/	/
chr16	30199073	+	11151	CORO1A	11	34	0.244	11	31	0.262	1	1	0.252874
chr16	30199528	+	11151	CORO1A	2	14	0.125	2	13	0.133	/	/	/
chr16	30199532	+	11151	CORO1A	2	8	0.2	2	8	0.2	/	/	/
chr16	30199843	+	11151	CORO1A	2	13	0.133	2	15	0.118	/	/	/
chr16	30393426	-	1731	SEPT1	2	8	0.2	2	10	0.167	/	/	/
chr16	30506145	+	3683	ITGAL	2	15	0.118	2	13	0.133	/	/	/
chr16	30510442	+	3683	ITGAL	6	18	0.25	6	18	0.25	1	1	0.25
chr16	30516753	+	3683	ITGAL	2	11	0.154	2	13	0.133	/	/	/
chr16	30529000	+	3683	ITGAL	2	16	0.111	2	18	0.1	/	/	/
chr16	30529142	+	3683	ITGAL	4	19	0.174	4	23	0.148	/	/	/
chr16	30670923	+	64319	FBRS	3	9	0.25	3	9	0.25	/	/	/
chr16	30670954	+	64319	FBRS	2	8	0.2	2	8	0.2	/	/	/
chr16	30749234	+	10847	SRCAP	1	9	0.1	1	9	0.1	/	/	/
chr16	31105976	-	79001	VKORC1	2	8	0.2	0	0	0	/	/	/
chr16	31129146	+	84148	KAT8	2	10	0.167	2	11	0.154	/	/	/
chr16	31201408	+	2521	FUS	2	12	0.143	2	14	0.125	/	/	/
chr16	31343608	+	3684	ITGAM	2	10	0.167	2	8	0.2	/	/	/
chr16	50321939	+	113	ADCY7	2	9	0.182	0	0	0	/	/	/
chr16	50343527	+	113	ADCY7	2	16	0.111	2	16	0.111	/	/	/
chr16	50344638	+	113	ADCY7	2	8	0.2	2	10	0.167	/	/	/
chr16	50715113	-	124460	SNX20	2	11	0.154	2	11	0.154	/	/	/
chr16	50715114	-	124460	SNX20	2	12	0.143	4	12	0.25	/	/	/
chr16	50733434	+	64127	NOD2	2	12	0.143	2	14	0.125	/	/	/
chr16	50784070	+	1540	CYLD	2	13	0.133	2	12	0.143	/	/	/
chr16	53468607	+	5934	RBL2	3	7	0.3	3	9	0.25	/	/	/
chr16	53468650	+	5934	RBL2	2	9	0.182	2	10	0.167	/	/	/
chr16	53488699	+	5934	RBL2	3	8	0.273	3	9	0.25	/	/	/
chr16	53501064	+	5934	RBL2	2	16	0.111	3	18	0.143	/	/	/
chr16	53504396	+	5934	RBL2	2	8	0.2	2	12	0.143	/	/	/
chr16	56396779	-	267	AMFR	4	12	0.25	2	12	0.143	/	/	/
chr16	56396781	-	267	AMFR	3	13	0.188	3	11	0.214	/	/	/
chr16	56782190	+	9688	NUP93	2	8	0.2	2	12	0.143	/	/	/
chr16	56966164	+	9709	HERPUD1	2	18	0.1	0	0	0	/	/	/
chr16	56966193	+	9709	HERPUD1	3	19	0.136	0	0	0	/	/	/
chr16	56966232	+	9709	HERPUD1	3	15	0.167	0	0	0	/	/	/
chr16	56966240	+	9709	HERPUD1	1	9	0.1	0	0	0	/	/	/
chr16	57070046	+	84166	NLRC5	2	13	0.133	2	12	0.143	/	/	/
chr16	57073727	+	84166	NLRC5	2	12	0.143	2	16	0.111	/	/	/
chr16	57073734	+	84166	NLRC5	2	13	0.133	2	17	0.105	/	/	/
chr16	57075398	+	84166	NLRC5	2	8	0.2	2	8	0.2	/	/	/
chr16	57092956	+	84166	NLRC5	2	11	0.154	2	11	0.154	/	/	/
chr16	57111668	+	84166	NLRC5	2	12	0.143	2	12	0.143	/	/	/
chr16	57116362	+	84166	NLRC5	2	9	0.182	2	9	0.182	/	/	/
chr16	67063332	+	865	CBFB	2	11	0.154	2	9	0.182	/	/	/
chr16	67189534	-	8717	TRADD	2	8	0.2	2	8	0.2	/	/	/
chr16	67572363	+	79567	FAM65A	2	8	0.2	2	8	0.2	/	/	/
chr16	67686186	+	146206	RLTPR	4	7	0.364	4	8	0.333	/	/	/
chr16	67970168	-	5699	PSMB10	2	16	0.111	2	14	0.125	/	/	/
chr16	68119430	+	4775	NFATC3	2	8	0.2	2	8	0.2	/	/	/
chr16	70285128	-	118460	EXOSC6	2	12	0.143	2	13	0.133	/	/	/
chr16	71962061	+	9798	IST1	2	11	0.154	2	14	0.125	/	/	/
chr16	71962141	+	9798	IST1	2	13	0.133	2	14	0.125	/	/	/
chr16	74525100	-	2734	GLG1	2	11	0.154	2	14	0.125	/	/	/
chr16	74708915	-	197259	MLKL	2	12	0.143	2	10	0.167	/	/	/
chr16	75681981	+	54386	TERF2IP	2	12	0.143	2	10	0.167	/	/	/
chr16	79633293	-	4094	MAF	2	8	0.2	0	0	0	/	/	/
chr16	79633378	-	4094	MAF	2	13	0.133	2	12	0.143	/	/	/
chr16	79634247	-	4094	MAF	2	7	0.222	2	7	0.222	/	/	/
chr16	79634305	-	4094	MAF	2	12	0.143	2	12	0.143	/	/	/
chr16	84599673	-	23406	COTL1	2	8	0.2	2	11	0.154	/	/	/
chr16	85667720	+	23199	GSE1	2	9	0.182	2	11	0.154	/	/	/
chr16	85936692	+	3394	IRF8	2	10	0.167	2	11	0.154	/	/	/
chr16	85936697	+	3394	IRF8	2	9	0.182	2	11	0.154	/	/	/
chr16	85952234	+	3394	IRF8	2	8	0.2	0	0	0	/	/	/
chr16	88677808	+	124245	ZC3H18	4	10	0.286	2	8	0.2	/	/	/
chr16	88709925	-	1535	CYBA	10	26	0.278	8	30	0.211	1	1	0.24
chr16	88713521	-	1535	CYBA	2	14	0.125	2	14	0.125	/	/	/
chr16	88764027	-	115992	RNF166	2	8	0.2	0	0	0	/	/	/
chr16	88782117	-	9780	PIEZO1	2	8	0.2	2	8	0.2	/	/	/
chr16	88785996	-	9780	PIEZO1	2	9	0.182	0	0	0	/	/	/
chr16	88801587	-	9780	PIEZO1	2	18	0.1	2	18	0.1	/	/	/
chr16	88807894	-	9780	PIEZO1	3	15	0.167	3	13	0.188	/	/	/
chr16	89804661	+	92822	ZNF276	2	8	0.2	2	8	0.2	/	/	/
chr17	1581946	-	10594	PRPF8	2	9	0.182	2	9	0.182	/	/	/
chr17	3840851	-	489	ATP2A3	2	12	0.143	0	0	0	/	/	/
chr17	3840890	-	489	ATP2A3	2	11	0.154	0	0	0	/	/	/
chr17	3867610	-	489	ATP2A3	2	9	0.182	0	0	0	/	/	/
chr17	3867619	-	489	ATP2A3	2	15	0.118	2	13	0.133	/	/	/
chr17	4045920	-	23140	ZZEF1	2	9	0.182	2	10	0.167	/	/	/
chr17	4045923	-	23140	ZZEF1	1	9	0.1	1	9	0.1	/	/	/
chr17	4046029	-	23140	ZZEF1	2	16	0.111	2	16	0.111	/	/	/
chr17	4083102	-	51479	ANKFY1	2	8	0.2	2	8	0.2	/	/	/
chr17	4619741	+	409	ARRB2	4	33	0.108	0	0	0	/	/	/
chr17	4619862	+	409	ARRB2	2	13	0.133	2	12	0.143	/	/	/
chr17	4624290	+	409	ARRB2	2	12	0.143	2	14	0.125	/	/	/
chr17	4849273	-	5216	PFN1	6	6	0.545	6	6	0.545	1	1	0.545455
chr17	4849281	-	5216	PFN1	4	14	0.222	4	14	0.222	/	/	/
chr17	4849284	-	5216	PFN1	2	16	0.111	2	16	0.111	/	/	/
chr17	4849285	-	5216	PFN1	2	16	0.111	2	16	0.111	/	/	/
chr17	4849290	-	5216	PFN1	2	16	0.111	2	16	0.111	/	/	/
chr17	4849292	-	5216	PFN1	2	16	0.111	2	16	0.111	/	/	/
chr17	4851696	-	5216	PFN1	6	39	0.133	6	42	0.125	1	1	0.129032
chr17	5437277	-	22861	NLRP1	2	16	0.111	2	16	0.111	/	/	/
chr17	5456873	-	22861	NLRP1	2	8	0.2	2	8	0.2	/	/	/
chr17	5462422	-	22861	NLRP1	1	9	0.1	0	0	0	/	/	/
chr17	5487647	-	22861	NLRP1	2	9	0.182	4	12	0.25	/	/	/
chr17	7123256	+	37	ACADVL	2	10	0.167	2	8	0.2	/	/	/
chr17	7123311	+	37	ACADVL	3	11	0.214	3	8	0.273	/	/	/
chr17	7126030	+	37	ACADVL	1	9	0.1	1	9	0.1	/	/	/
chr17	7127027	+	37	ACADVL	2	8	0.2	2	8	0.2	/	/	/
chr17	7127031	+	37	ACADVL	2	8	0.2	2	8	0.2	/	/	/
chr17	7127034	+	37	ACADVL	2	8	0.2	2	8	0.2	/	/	/
chr17	7127040	+	37	ACADVL	2	8	0.2	2	8	0.2	/	/	/
chr17	7127046	+	37	ACADVL	2	8	0.2	2	8	0.2	/	/	/
chr17	7215158	+	1984	EIF5A	2	9	0.182	2	9	0.182	/	/	/
chr17	7215322	+	1984	EIF5A	7	16	0.304	7	16	0.304	1	1	0.304348
chr17	7215323	+	1984	EIF5A	5	17	0.227	5	17	0.227	1	1	0.227273
chr17	7245370	+	9744	ACAP1	3	9	0.25	3	9	0.25	/	/	/
chr17	7250559	+	9744	ACAP1	2	9	0.182	2	10	0.167	/	/	/
chr17	7402786	+	5430	POLR2A	2	10	0.167	2	8	0.2	/	/	/
chr17	7405937	+	5430	POLR2A	6	7	0.462	6	7	0.462	1	1	0.461538
chr17	7405940	+	5430	POLR2A	2	12	0.143	2	12	0.143	/	/	/
chr17	7414772	+	5430	POLR2A	2	13	0.133	2	12	0.143	/	/	/
chr17	7414774	+	5430	POLR2A	3	11	0.214	2	11	0.154	/	/	/
chr17	7477595	+	1973	EIF4A1	2	10	0.167	2	12	0.143	/	/	/
chr17	7796744	+	1107	CHD3	2	8	0.2	0	0	0	/	/	/
chr17	7800487	+	1107	CHD3	2	13	0.133	0	0	0	/	/	/
chr17	8141780	-	80169	CTC1	2	8	0.2	2	8	0.2	/	/	/
chr17	8280921	-	6154	RPL26	2	9	0.182	2	17	0.105	/	/	/
chr17	8280941	-	6154	RPL26	2	14	0.125	0	0	0	/	/	/
chr17	8280977	-	6154	RPL26	2	14	0.125	0	0	0	/	/	/
chr17	8285599	-	6154	RPL26	4	27	0.129	0	0	0	/	/	/
chr17	16285362	+	7314	UBB	3	26	0.103	0	0	0	/	/	/
chr17	16285586	+	7314	UBB	3	26	0.103	4	33	0.108	/	/	/
chr17	16285590	+	7314	UBB	6	20	0.231	6	27	0.182	1	1	0.20339
chr17	16285608	+	7314	UBB	1	9	0.1	0	0	0	/	/	/
chr17	16285609	+	7314	UBB	1	9	0.1	0	0	0	/	/	/
chr17	16285613	+	7314	UBB	1	9	0.1	0	0	0	/	/	/
chr17	16285814	+	7314	UBB	6	16	0.273	6	16	0.273	1	1	0.272727
chr17	16285818	+	7314	UBB	4	14	0.222	4	14	0.222	/	/	/
chr17	16285836	+	7314	UBB	3	8	0.273	0	0	0	/	/	/
chr17	16285837	+	7314	UBB	3	8	0.273	0	0	0	/	/	/
chr17	16285839	+	7314	UBB	3	8	0.273	0	0	0	/	/	/
chr17	16285841	+	7314	UBB	3	8	0.273	0	0	0	/	/	/
chr17	16285843	+	7314	UBB	3	8	0.273	0	0	0	/	/	/
chr17	16285847	+	7314	UBB	3	8	0.273	0	0	0	/	/	/
chr17	16285851	+	7314	UBB	2	8	0.2	0	0	0	/	/	/
chr17	16329497	+	51393	TRPV2	2	10	0.167	2	10	0.167	/	/	/
chr17	17722504	-	6720	SREBF1	2	11	0.154	2	11	0.154	/	/	/
chr17	18088029	+	54890	ALKBH5	2	15	0.118	2	16	0.111	/	/	/
chr17	18227946	+	140775	SMCR8	2	9	0.182	2	10	0.167	/	/	/
chr17	20946110	-	23326	USP22	2	11	0.154	2	11	0.154	/	/	/
chr17	22023454	+	100462977	MTRNR2L1	2	9	0.182	2	10	0.167	/	/	/
chr17	25976175	+	3965	LGALS9	6	7	0.462	6	9	0.4	1	1	0.428571
chr17	27425209	-	399687	MYO18A	2	9	0.182	2	9	0.182	/	/	/
chr17	33348648	-	117584	RFFL	2	9	0.182	0	0	0	/	/	/
chr17	33849707	-	100506736	SLFN12L	4	10	0.286	4	10	0.286	/	/	/
chr17	34171827	+	8148	TAF15	2	10	0.167	2	10	0.167	/	/	/
chr17	37006625	-	9349	RPL23	6	17	0.261	6	17	0.261	1	1	0.26087
chr17	37008867	-	9349	RPL23	2	14	0.125	2	18	0.1	/	/	/
chr17	37008874	-	9349	RPL23	2	11	0.154	2	17	0.105	/	/	/
chr17	37008875	-	9349	RPL23	2	11	0.154	2	17	0.105	/	/	/
chr17	37008879	-	9349	RPL23	2	10	0.167	2	16	0.111	/	/	/
chr17	37008888	-	9349	RPL23	2	11	0.154	2	17	0.105	/	/	/
chr17	37008892	-	9349	RPL23	2	11	0.154	2	17	0.105	/	/	/
chr17	37008894	-	9349	RPL23	1	9	0.1	0	0	0	/	/	/
[truncated: 4,672 more rows]

## Sheet: SM-MA
					SM-MA1			SM-MA2			SM-MA
Chromosome	Position	Strand	GeneID	Gene Symbol	Methylated C	Non-methylated C	m5C Level	Methylated C	Non-methylated C	m5C Level	State_rep1	State_rep2	Overall m5C Level
chr1	948953	+	9636	ISG15	4	30	0.118	0	0	0	/	/	/
chr1	949518	+	9636	ISG15	3	9	0.25	0	0	0	/	/	/
chr1	1139299	-	8784	TNFRSF18	10	10	1	0	0	0	1	/	/
chr1	1152906	-	51150	SDF4	4	6	0.4	0	0	0	/	/	/
chr1	1152913	-	51150	SDF4	2	12	0.143	0	0	0	/	/	/
chr1	1163885	-	51150	SDF4	8	19	0.296	0	0	0	1	/	/
chr1	1231875	-	116983	ACAP3	2	12	0.143	0	0	0	/	/	/
chr1	1337485	-	55052	MRPL20	1	9	0.1	0	0	0	/	/	/
chr1	1677234	-	9906	SLC35E2	2	8	0.2	0	0	0	/	/	/
chr1	1684400	-	65220	NADK	6	14	0.3	0	0	0	1	/	/
chr1	1684445	-	65220	NADK	4	29	0.121	0	0	0	/	/	/
chr1	1685506	-	65220	NADK	2	14	0.125	0	0	0	/	/	/
chr1	1685631	-	65220	NADK	2	16	0.111	0	0	0	/	/	/
chr1	1686058	-	65220	NADK	2	14	0.125	0	0	0	/	/	/
chr1	1718481	-	2782	GNB1	4	20	0.167	18	96	0.158	/	1	/
chr1	1718482	-	2782	GNB1	4	29	0.121	23	104	0.181	/	1	/
chr1	1756905	-	2782	GNB1	4	13	0.235	0	0	0	/	/	/
chr1	1756907	-	2782	GNB1	2	13	0.133	29	234	0.11	/	1	/
chr1	2362012	+	9651	PLCH2	14	14	1	0	0	0	1	/	/
chr1	6154463	+	8514	KCNAB2	1	9	0.1	0	0	0	/	/	/
chr1	6154468	+	8514	KCNAB2	1	9	0.1	0	0	0	/	/	/
chr1	6154470	+	8514	KCNAB2	1	9	0.1	0	0	0	/	/	/
chr1	6154472	+	8514	KCNAB2	1	9	0.1	0	0	0	/	/	/
chr1	6154473	+	8514	KCNAB2	1	9	0.1	0	0	0	/	/	/
chr1	6154492	+	8514	KCNAB2	1	9	0.1	0	0	0	/	/	/
chr1	6154502	+	8514	KCNAB2	1	9	0.1	0	0	0	/	/	/
chr1	6154503	+	8514	KCNAB2	1	9	0.1	0	0	0	/	/	/
chr1	6154515	+	8514	KCNAB2	1	9	0.1	0	0	0	/	/	/
chr1	6154517	+	8514	KCNAB2	1	9	0.1	0	0	0	/	/	/
chr1	6154520	+	8514	KCNAB2	1	9	0.1	0	0	0	/	/	/
chr1	6154522	+	8514	KCNAB2	1	9	0.1	0	0	0	/	/	/
chr1	6154524	+	8514	KCNAB2	1	9	0.1	0	0	0	/	/	/
chr1	6154530	+	8514	KCNAB2	1	9	0.1	0	0	0	/	/	/
chr1	6154532	+	8514	KCNAB2	1	9	0.1	0	0	0	/	/	/
chr1	6154542	+	8514	KCNAB2	1	9	0.1	0	0	0	/	/	/
chr1	6253074	-	6146	RPL22	2	10	0.167	0	0	0	/	/	/
chr1	6253082	-	6146	RPL22	2	11	0.154	0	0	0	/	/	/
chr1	6253091	-	6146	RPL22	3	11	0.214	0	0	0	/	/	/
chr1	6253102	-	6146	RPL22	3	11	0.214	0	0	0	/	/	/
chr1	6253111	-	6146	RPL22	3	11	0.214	0	0	0	/	/	/
chr1	6257718	-	6146	RPL22	3	11	0.214	0	0	0	/	/	/
chr1	6257719	-	6146	RPL22	3	11	0.214	0	0	0	/	/	/
chr1	6257722	-	6146	RPL22	3	11	0.214	0	0	0	/	/	/
chr1	6257730	-	6146	RPL22	3	10	0.231	0	0	0	/	/	/
chr1	6257746	-	6146	RPL22	3	13	0.188	0	0	0	/	/	/
chr1	6257747	-	6146	RPL22	3	12	0.2	0	0	0	/	/	/
chr1	6257748	-	6146	RPL22	2	13	0.133	0	0	0	/	/	/
chr1	6257750	-	6146	RPL22	3	13	0.188	0	0	0	/	/	/
chr1	6257751	-	6146	RPL22	3	13	0.188	0	0	0	/	/	/
chr1	6257752	-	6146	RPL22	3	12	0.2	0	0	0	/	/	/
chr1	6257754	-	6146	RPL22	3	13	0.188	0	0	0	/	/	/
chr1	6257762	-	6146	RPL22	3	13	0.188	0	0	0	/	/	/
chr1	6257764	-	6146	RPL22	3	12	0.2	0	0	0	/	/	/
chr1	6257766	-	6146	RPL22	3	13	0.188	0	0	0	/	/	/
chr1	6257774	-	6146	RPL22	3	10	0.231	0	0	0	/	/	/
chr1	6257780	-	6146	RPL22	3	12	0.2	0	0	0	/	/	/
chr1	6257793	-	6146	RPL22	3	10	0.231	0	0	0	/	/	/
chr1	6654993	-	9903	KLHL21	12	12	1	0	0	0	1	/	/
chr1	7841052	+	9341	VAMP3	6	6	0.545	0	0	0	1	/	/
chr1	8923352	-	2023	ENO1	2	16	0.111	27	116	0.189	/	1	/
chr1	8927252	-	2023	ENO1	4	8	0.333	0	0	0	/	/	/
chr1	9776600	+	5293	PIK3CD	6	18	0.25	0	0	0	1	/	/
chr1	9780854	+	5293	PIK3CD	2	17	0.105	0	0	0	/	/	/
chr1	10480101	+	5226	PGD	12	12	0.545	0	0	0	1	/	/
chr1	12049283	+	9927	MFN2	1	9	0.1	0	0	0	/	/	/
chr1	12049285	+	9927	MFN2	2	9	0.182	0	0	0	/	/	/
chr1	12049290	+	9927	MFN2	2	9	0.182	0	0	0	/	/	/
chr1	12049302	+	9927	MFN2	2	9	0.182	0	0	0	/	/	/
chr1	12049305	+	9927	MFN2	2	9	0.182	0	0	0	/	/	/
chr1	12049306	+	9927	MFN2	2	9	0.182	0	0	0	/	/	/
chr1	12049307	+	9927	MFN2	2	9	0.182	0	0	0	/	/	/
chr1	12049308	+	9927	MFN2	2	8	0.2	0	0	0	/	/	/
chr1	12049310	+	9927	MFN2	2	8	0.2	0	0	0	/	/	/
chr1	12049316	+	9927	MFN2	2	9	0.182	0	0	0	/	/	/
chr1	12049318	+	9927	MFN2	2	8	0.2	0	0	0	/	/	/
chr1	12049324	+	9927	MFN2	1	9	0.1	0	0	0	/	/	/
chr1	12049326	+	9927	MFN2	2	8	0.2	0	0	0	/	/	/
chr1	12049329	+	9927	MFN2	2	8	0.2	0	0	0	/	/	/
chr1	12227223	+	7133	TNFRSF1B	2	10	0.167	0	0	0	/	/	/
chr1	12262196	+	7133	TNFRSF1B	2	12	0.143	0	0	0	/	/	/
chr1	12262207	+	7133	TNFRSF1B	3	23	0.115	0	0	0	/	/	/
chr1	12262212	+	7133	TNFRSF1B	3	21	0.125	0	0	0	/	/	/
chr1	12267012	+	7133	TNFRSF1B	5	32	0.135	0	0	0	1	/	/
chr1	12267248	+	7133	TNFRSF1B	3	11	0.214	0	0	0	/	/	/
chr1	12268031	+	7133	TNFRSF1B	4	21	0.16	0	0	0	/	/	/
chr1	12268048	+	7133	TNFRSF1B	5	8	0.385	0	0	0	1	/	/
chr1	12268692	+	7133	TNFRSF1B	8	16	0.333	0	0	0	1	/	/
chr1	12268727	+	7133	TNFRSF1B	2	9	0.182	0	0	0	/	/	/
chr1	12268994	+	7133	TNFRSF1B	10	84	0.106	0	0	0	1	/	/
chr1	12364627	+	55187	VPS13D	12	12	0.857	0	0	0	1	/	/
chr1	15752469	+	79180	EFHD2	4	19	0.174	28	149	0.158	/	1	/
chr1	16055168	+	23207	PLEKHM2	2	13	0.133	0	0	0	/	/	/
chr1	16055178	+	23207	PLEKHM2	1	9	0.1	0	0	0	/	/	/
chr1	16055179	+	23207	PLEKHM2	1	9	0.1	0	0	0	/	/	/
chr1	16055184	+	23207	PLEKHM2	1	9	0.1	0	0	0	/	/	/
chr1	16055197	+	23207	PLEKHM2	2	10	0.167	0	0	0	/	/	/
chr1	16055198	+	23207	PLEKHM2	2	10	0.167	0	0	0	/	/	/
chr1	16055203	+	23207	PLEKHM2	2	10	0.167	0	0	0	/	/	/
chr1	16055207	+	23207	PLEKHM2	2	9	0.182	0	0	0	/	/	/
chr1	16055214	+	23207	PLEKHM2	2	10	0.167	0	0	0	/	/	/
chr1	16055219	+	23207	PLEKHM2	2	9	0.182	0	0	0	/	/	/
chr1	16055227	+	23207	PLEKHM2	2	8	0.2	0	0	0	/	/	/
chr1	16058494	+	23207	PLEKHM2	3	22	0.12	6	18	0.25	/	1	/
chr1	16058495	+	23207	PLEKHM2	9	15	0.375	4	22	0.154	1	/	/
chr1	16174411	+	23013	SPEN	2	16	0.111	0	0	0	/	/	/
chr1	16174516	+	23013	SPEN	6	12	0.333	0	0	0	1	/	/
chr1	16770140	+	55707	NECAP2	4	6	0.4	0	0	0	/	/	/
chr1	17330874	-	23400	ATP13A2	4	9	0.308	0	0	0	/	/	/
chr1	17733640	-	55920	RCC2	6	9	0.4	0	0	0	1	/	/
chr1	17733742	-	55920	RCC2	9	9	0.5	0	0	0	1	/	/
chr1	19683141	-	832	CAPZB	2	10	0.167	0	0	0	/	/	/
chr1	19683977	-	832	CAPZB	5	8	0.385	0	0	0	1	/	/
chr1	19712058	-	832	CAPZB	4	18	0.182	0	0	0	/	/	/
chr1	20982255	-	1650	DDOST	6	6	0.5	0	0	0	1	/	/
chr1	20982261	-	1650	DDOST	2	12	0.143	0	0	0	/	/	/
chr1	20982264	-	1650	DDOST	2	15	0.118	0	0	0	/	/	/
chr1	20982266	-	1650	DDOST	2	15	0.118	0	0	0	/	/	/
chr1	20982267	-	1650	DDOST	2	15	0.118	0	0	0	/	/	/
chr1	20982268	-	1650	DDOST	2	15	0.118	0	0	0	/	/	/
chr1	20982598	-	1650	DDOST	2	14	0.125	0	0	0	/	/	/
chr1	20982601	-	1650	DDOST	2	14	0.125	0	0	0	/	/	/
chr1	20982602	-	1650	DDOST	2	14	0.125	0	0	0	/	/	/
chr1	20982604	-	1650	DDOST	2	12	0.143	0	0	0	/	/	/
chr1	20982607	-	1650	DDOST	2	14	0.125	0	0	0	/	/	/
chr1	20982608	-	1650	DDOST	2	13	0.133	0	0	0	/	/	/
chr1	20982611	-	1650	DDOST	2	13	0.133	0	0	0	/	/	/
chr1	20982618	-	1650	DDOST	2	12	0.143	0	0	0	/	/	/
chr1	20982625	-	1650	DDOST	2	11	0.154	0	0	0	/	/	/
chr1	20982634	-	1650	DDOST	2	13	0.133	0	0	0	/	/	/
chr1	20982643	-	1650	DDOST	2	12	0.143	0	0	0	/	/	/
chr1	20982644	-	1650	DDOST	2	12	0.143	0	0	0	/	/	/
chr1	20982649	-	1650	DDOST	2	12	0.143	0	0	0	/	/	/
chr1	20982652	-	1650	DDOST	2	11	0.154	0	0	0	/	/	/
chr1	20982653	-	1650	DDOST	2	11	0.154	0	0	0	/	/	/
chr1	20982661	-	1650	DDOST	2	12	0.143	0	0	0	/	/	/
chr1	20982664	-	1650	DDOST	2	11	0.154	0	0	0	/	/	/
chr1	20982667	-	1650	DDOST	2	11	0.154	0	0	0	/	/	/
chr1	21106361	-	50809	HP1BP3	4	18	0.182	0	0	0	/	/	/
chr1	21544268	-	1889	ECE1	5	5	0.5	5	45	0.1	1	1	0.166667
chr1	22405049	+	998	CDC42	5	7	0.417	0	0	0	1	/	/
chr1	22405071	+	998	CDC42	2	14	0.125	0	0	0	/	/	/
chr1	22405072	+	998	CDC42	2	14	0.125	0	0	0	/	/	/
chr1	22405075	+	998	CDC42	2	13	0.133	0	0	0	/	/	/
chr1	22408223	+	998	CDC42	3	18	0.143	0	0	0	/	/	/
chr1	22408226	+	998	CDC42	3	17	0.15	0	0	0	/	/	/
chr1	22408231	+	998	CDC42	3	17	0.15	0	0	0	/	/	/
chr1	22408235	+	998	CDC42	3	16	0.158	0	0	0	/	/	/
chr1	22408237	+	998	CDC42	3	18	0.143	0	0	0	/	/	/
chr1	22408257	+	998	CDC42	3	14	0.176	0	0	0	/	/	/
chr1	22408258	+	998	CDC42	3	14	0.176	0	0	0	/	/	/
chr1	22408272	+	998	CDC42	2	13	0.133	0	0	0	/	/	/
chr1	22408282	+	998	CDC42	2	13	0.133	0	0	0	/	/	/
chr1	22408285	+	998	CDC42	2	12	0.143	0	0	0	/	/	/
chr1	24019228	+	6135	RPL11	11	92	0.107	0	0	0	1	/	/
chr1	24020370	+	6135	RPL11	4	31	0.114	53	424	0.111	/	1	/
chr1	24022320	+	6135	RPL11	5	33	0.132	0	0	0	1	/	/
chr1	24022329	+	6135	RPL11	3	19	0.136	0	0	0	/	/	/
chr1	24022362	+	6135	RPL11	2	16	0.111	0	0	0	/	/	/
chr1	24022365	+	6135	RPL11	2	13	0.133	0	0	0	/	/	/
chr1	24117729	+	11313	LYPLA2	2	17	0.105	0	0	0	/	/	/
chr1	24119231	+	11313	LYPLA2	2	13	0.133	0	0	0	/	/	/
chr1	24840923	+	11123	RCAN3	5	29	0.147	0	0	0	1	/	/
chr1	25071933	+	25932	CLIC4	15	24	0.385	0	0	0	1	/	/
chr1	25072063	+	25932	CLIC4	6	17	0.261	0	0	0	1	/	/
chr1	25072072	+	25932	CLIC4	3	13	0.188	5	45	0.1	/	1	/
chr1	25228720	-	864	RUNX3	2	9	0.182	0	0	0	/	/	/
chr1	25254075	-	864	RUNX3	2	8	0.2	0	0	0	/	/	/
chr1	25255686	-	864	RUNX3	1	9	0.1	0	0	0	/	/	/
chr1	25256411	-	864	RUNX3	2	8	0.2	2	18	0.1	/	/	/
chr1	25573290	-	57035	RSRP1	9	34	0.209	0	0	0	1	/	/
chr1	25573291	-	57035	RSRP1	9	35	0.205	0	0	0	1	/	/
chr1	25573801	-	57035	RSRP1	4	34	0.105	0	0	0	/	/	/
chr1	25667016	+	23585	TMEM50A	6	6	0.5	0	0	0	1	/	/
chr1	26075748	+	57134	MAN1C1	2	10	0.167	0	0	0	/	/	/
chr1	26609362	-	91544	UBXN11	4	8	0.333	0	0	0	/	/	/
chr1	26609402	-	91544	UBXN11	2	9	0.182	0	0	0	/	/	/
chr1	26620715	-	91544	UBXN11	7	12	0.368	0	0	0	1	/	/
chr1	26759448	+	79947	DHDDS	6	6	0.545	0	0	0	1	/	/
chr1	26800197	+	3151	HMGN2	6	10	0.375	0	0	0	1	/	/
chr1	26801607	+	3151	HMGN2	3	23	0.115	0	0	0	/	/	/
chr1	26801623	+	3151	HMGN2	2	12	0.143	15	110	0.12	/	1	/
chr1	26898727	+	6195	RPS6KA1	9	9	0.692	0	0	0	1	/	/
chr1	27023055	+	8289	ARID1A	3	9	0.25	0	0	0	/	/	/
chr1	27099961	+	8289	ARID1A	3	10	0.231	0	0	0	/	/	/
chr1	27248392	+	10726	NUDC	4	7	0.364	0	0	0	/	/	/
chr1	27671938	+	84958	SYTL1	6	7	0.462	0	0	0	1	/	/
chr1	27676488	+	84958	SYTL1	4	9	0.308	0	0	0	/	/	/
chr1	27734305	-	10163	WASF2	1	9	0.1	0	0	0	/	/	/
chr1	27734313	-	10163	WASF2	1	9	0.1	0	0	0	/	/	/
chr1	27734318	-	10163	WASF2	1	9	0.1	0	0	0	/	/	/
chr1	27734319	-	10163	WASF2	1	9	0.1	0	0	0	/	/	/
chr1	27734325	-	10163	WASF2	1	9	0.1	0	0	0	/	/	/
chr1	27941948	-	2268	FGR	2	14	0.125	0	0	0	/	/	/
chr1	27942216	-	2268	FGR	4	16	0.2	0	0	0	/	/	/
chr1	27994979	-	2537	IFI6	7	11	0.389	0	0	0	1	/	/
chr1	27995772	-	2537	IFI6	7	60	0.104	0	0	0	1	/	/
chr1	27995819	-	2537	IFI6	9	78	0.103	0	0	0	1	/	/
chr1	28209378	+	9473	THEMIS2	2	17	0.105	0	0	0	/	/	/
chr1	28212540	+	9473	THEMIS2	1	8	0.111	21	91	0.188	/	1	/
chr1	28527374	-	22826	DNAJC8	2	14	0.125	0	0	0	/	/	/
chr1	28527377	-	22826	DNAJC8	2	18	0.1	0	0	0	/	/	/
chr1	28527391	-	22826	DNAJC8	2	18	0.1	0	0	0	/	/	/
chr1	28527413	-	22826	DNAJC8	2	18	0.1	0	0	0	/	/	/
chr1	28858821	+	1104	RCC1	7	7	0.636	2	9	0.182	1	/	/
chr1	29241170	+	2035	EPB41	4	27	0.129	0	0	0	/	/	/
chr1	29241192	+	2035	EPB41	7	8	0.467	0	0	0	1	/	/
chr1	29314100	+	2035	EPB41	2	8	0.2	0	0	0	/	/	/
chr1	29314106	+	2035	EPB41	2	9	0.182	0	0	0	/	/	/
chr1	29314113	+	2035	EPB41	2	9	0.182	0	0	0	/	/	/
chr1	29314116	+	2035	EPB41	2	11	0.154	0	0	0	/	/	/
chr1	29314126	+	2035	EPB41	2	11	0.154	0	0	0	/	/	/
chr1	29314128	+	2035	EPB41	2	10	0.167	0	0	0	/	/	/
chr1	29314130	+	2035	EPB41	2	9	0.182	0	0	0	/	/	/
chr1	29314131	+	2035	EPB41	2	9	0.182	0	0	0	/	/	/
chr1	29314134	+	2035	EPB41	2	11	0.154	0	0	0	/	/	/
chr1	29314136	+	2035	EPB41	2	11	0.154	0	0	0	/	/	/
chr1	29314144	+	2035	EPB41	2	10	0.167	0	0	0	/	/	/
chr1	29314149	+	2035	EPB41	2	10	0.167	0	0	0	/	/	/
chr1	29314150	+	2035	EPB41	2	10	0.167	0	0	0	/	/	/
chr1	29314156	+	2035	EPB41	2	12	0.143	0	0	0	/	/	/
chr1	29314167	+	2035	EPB41	2	9	0.182	0	0	0	/	/	/
chr1	29314170	+	2035	EPB41	2	10	0.167	0	0	0	/	/	/
chr1	29314177	+	2035	EPB41	2	10	0.167	0	0	0	/	/	/
chr1	29314184	+	2035	EPB41	2	9	0.182	0	0	0	/	/	/
chr1	29314188	+	2035	EPB41	2	10	0.167	0	0	0	/	/	/
chr1	29314190	+	2035	EPB41	2	9	0.182	0	0	0	/	/	/
chr1	29314193	+	2035	EPB41	2	10	0.167	0	0	0	/	/	/
chr1	29314198	+	2035	EPB41	2	9	0.182	0	0	0	/	/	/
chr1	29314200	+	2035	EPB41	2	9	0.182	0	0	0	/	/	/
chr1	29314201	+	2035	EPB41	2	9	0.182	0	0	0	/	/	/
chr1	29314203	+	2035	EPB41	2	9	0.182	0	0	0	/	/	/
chr1	29314208	+	2035	EPB41	1	9	0.1	0	0	0	/	/	/
chr1	29314210	+	2035	EPB41	2	10	0.167	0	0	0	/	/	/
chr1	29314217	+	2035	EPB41	2	10	0.167	0	0	0	/	/	/
chr1	29314218	+	2035	EPB41	2	9	0.182	0	0	0	/	/	/
chr1	29314219	+	2035	EPB41	2	10	0.167	0	0	0	/	/	/
chr1	29314224	+	2035	EPB41	2	10	0.167	0	0	0	/	/	/
chr1	29314226	+	2035	EPB41	2	9	0.182	0	0	0	/	/	/
chr1	29344948	+	2035	EPB41	2	10	0.167	0	0	0	/	/	/
chr1	31205354	-	7805	LAPTM5	3	19	0.136	13	103	0.112	/	1	/
chr1	31214532	-	7805	LAPTM5	2	8	0.2	0	0	0	/	/	/
chr1	31214535	-	7805	LAPTM5	2	9	0.182	0	0	0	/	/	/
chr1	31214538	-	7805	LAPTM5	2	8	0.2	0	0	0	/	/	/
chr1	31214540	-	7805	LAPTM5	2	8	0.2	0	0	0	/	/	/
chr1	31214543	-	7805	LAPTM5	2	11	0.154	0	0	0	/	/	/
chr1	31214544	-	7805	LAPTM5	2	11	0.154	0	0	0	/	/	/
chr1	31214547	-	7805	LAPTM5	2	9	0.182	0	0	0	/	/	/
chr1	31214550	-	7805	LAPTM5	2	11	0.154	0	0	0	/	/	/
chr1	31214551	-	7805	LAPTM5	2	10	0.167	0	0	0	/	/	/
chr1	31214553	-	7805	LAPTM5	2	11	0.154	0	0	0	/	/	/
chr1	31214558	-	7805	LAPTM5	2	10	0.167	0	0	0	/	/	/
chr1	31214559	-	7805	LAPTM5	2	9	0.182	0	0	0	/	/	/
chr1	31214563	-	7805	LAPTM5	2	11	0.154	0	0	0	/	/	/
chr1	31215367	-	7805	LAPTM5	2	9	0.182	0	0	0	/	/	/
chr1	31215376	-	7805	LAPTM5	2	8	0.2	0	0	0	/	/	/
chr1	31215394	-	7805	LAPTM5	2	8	0.2	0	0	0	/	/	/
chr1	31230511	-	7805	LAPTM5	1	9	0.1	0	0	0	/	/	/
chr1	31230512	-	7805	LAPTM5	1	9	0.1	0	0	0	/	/	/
chr1	31426662	-	9698	PUM1	5	6	0.455	0	0	0	1	/	/
chr1	32385207	-	8073	PTP4A2	5	13	0.278	14	119	0.105	1	1	0.125828
chr1	32403737	-	8073	PTP4A2	9	41	0.18	0	0	0	1	/	/
chr1	32403747	-	8073	PTP4A2	10	56	0.152	0	0	0	1	/	/
chr1	32403756	-	8073	PTP4A2	10	61	0.141	0	0	0	1	/	/
chr1	32497237	+	10657	KHDRBS1	2	12	0.143	0	0	0	/	/	/
chr1	32508130	+	10657	KHDRBS1	2	10	0.167	0	0	0	/	/	/
chr1	32622960	+	23633	KPNA6	2	8	0.2	8	46	0.148	/	1	/
chr1	32741207	+	3932	LCK	6	6	0.5	0	0	0	1	/	/
chr1	33116912	+	5928	RBBP4	2	12	0.143	0	0	0	/	/	/
chr1	33429833	-	127544	RNF19B	3	20	0.13	0	0	0	/	/	/
chr1	33429834	-	127544	RNF19B	6	21	0.222	6	29	0.171	1	1	0.193548
chr1	33502434	-	204	AK2	1	9	0.1	0	0	0	/	/	/
chr1	36306911	+	192670	AGO4	2	16	0.111	0	0	0	/	/	/
chr1	36359945	+	26523	AGO1	7	17	0.292	0	0	0	1	/	/
chr1	36360003	+	26523	AGO1	2	11	0.154	0	0	0	/	/	/
chr1	36638171	+	55700	MAP7D1	1	9	0.1	0	0	0	/	/	/
chr1	36638178	+	55700	MAP7D1	1	9	0.1	0	0	0	/	/	/
chr1	36638978	+	55700	MAP7D1	1	9	0.1	0	0	0	/	/	/
chr1	36638982	+	55700	MAP7D1	1	9	0.1	0	0	0	/	/	/
chr1	36638985	+	55700	MAP7D1	1	9	0.1	0	0	0	/	/	/
chr1	36638986	+	55700	MAP7D1	1	9	0.1	0	0	0	/	/	/
chr1	36638993	+	55700	MAP7D1	3	7	0.3	0	0	0	/	/	/
chr1	36755258	+	9967	THRAP3	2	11	0.154	0	0	0	/	/	/
chr1	36941155	-	1441	CSF3R	2	12	0.143	0	0	0	/	/	/
chr1	38274304	+	127687	C1orf122	2	11	0.154	0	0	0	/	/	/
chr1	38274321	+	127687	C1orf122	3	7	0.3	0	0	0	/	/	/
chr1	38463779	-	2275	FHL3	2	12	0.143	3	12	0.2	/	/	/
chr1	39494547	+	4725	NDUFS5	3	8	0.273	0	0	0	/	/	/
chr1	39494551	+	4725	NDUFS5	3	14	0.176	0	0	0	/	/	/
chr1	39763363	+	23499	MACF1	1	9	0.1	0	0	0	/	/	/
chr1	39763369	+	23499	MACF1	2	13	0.133	0	0	0	/	/	/
chr1	39763372	+	23499	MACF1	2	8	0.2	0	0	0	/	/	/
chr1	39784244	+	23499	MACF1	6	6	0.6	12	35	0.255	1	1	0.315789
chr1	39816676	+	23499	MACF1	4	7	0.364	0	0	0	/	/	/
chr1	39823320	+	23499	MACF1	2	13	0.133	0	0	0	/	/	/
chr1	39827137	+	23499	MACF1	4	24	0.143	0	0	0	/	/	/
chr1	39827311	+	23499	MACF1	2	9	0.182	0	0	0	/	/	/
chr1	39827312	+	23499	MACF1	2	10	0.167	0	0	0	/	/	/
chr1	39827317	+	23499	MACF1	2	9	0.182	0	0	0	/	/	/
chr1	39827334	+	23499	MACF1	2	10	0.167	0	0	0	/	/	/
chr1	39827337	+	23499	MACF1	2	10	0.167	0	0	0	/	/	/
chr1	39827338	+	23499	MACF1	2	8	0.2	0	0	0	/	/	/
chr1	39827341	+	23499	MACF1	2	9	0.182	0	0	0	/	/	/
chr1	39827346	+	23499	MACF1	2	8	0.2	0	0	0	/	/	/
chr1	39827347	+	23499	MACF1	1	9	0.1	0	0	0	/	/	/
chr1	39833825	+	23499	MACF1	2	10	0.167	0	0	0	/	/	/
chr1	39888160	+	23499	MACF1	2	8	0.2	0	0	0	/	/	/
chr1	39888456	+	23499	MACF1	2	9	0.182	0	0	0	/	/	/
chr1	39888463	+	23499	MACF1	2	9	0.182	0	0	0	/	/	/
chr1	39888464	+	23499	MACF1	1	9	0.1	0	0	0	/	/	/
chr1	39888471	+	23499	MACF1	2	8	0.2	0	0	0	/	/	/
chr1	39888472	+	23499	MACF1	2	8	0.2	0	0	0	/	/	/
chr1	39903491	+	23499	MACF1	1	9	0.1	0	0	0	/	/	/
chr1	39903502	+	23499	MACF1	2	10	0.167	0	0	0	/	/	/
chr1	39903503	+	23499	MACF1	2	12	0.143	0	0	0	/	/	/
chr1	39903506	+	23499	MACF1	2	9	0.182	0	0	0	/	/	/
chr1	39903518	+	23499	MACF1	2	12	0.143	0	0	0	/	/	/
chr1	39903528	+	23499	MACF1	2	12	0.143	0	0	0	/	/	/
chr1	39905165	+	23499	MACF1	6	6	0.5	0	0	0	1	/	/
chr1	40030918	-	8761	PABPC4	2	13	0.133	0	0	0	/	/	/
chr1	40030920	-	8761	PABPC4	5	12	0.294	21	110	0.16	1	1	0.175676
chr1	40038068	-	8761	PABPC4	4	9	0.308	0	0	0	/	/	/
chr1	40537792	+	10487	CAP1	4	23	0.148	0	0	0	/	/	/
chr1	40562796	-	5538	PPT1	13	30	0.302	52	371	0.123	1	1	0.137421
chr1	40562825	-	5538	PPT1	5	44	0.102	0	0	0	1	/	/
chr1	40839461	+	64744	SMAP2	5	6	0.455	14	116	0.108	1	1	0.134752
chr1	43148242	+	4904	YBX1	3	27	0.1	18	120	0.13	/	1	/
chr1	43148250	+	4904	YBX1	4	10	0.286	8	60	0.118	/	1	/
chr1	43161928	+	4904	YBX1	3	11	0.214	0	0	0	/	/	/
chr1	43162323	+	4904	YBX1	2	8	0.2	0	0	0	/	/	/
chr1	43162326	+	4904	YBX1	2	12	0.143	0	0	0	/	/	/
chr1	43162340	+	4904	YBX1	2	10	0.167	0	0	0	/	/	/
chr1	43162341	+	4904	YBX1	2	16	0.111	0	0	0	/	/	/
chr1	43162352	+	4904	YBX1	2	17	0.105	0	0	0	/	/	/
chr1	43162358	+	4904	YBX1	2	16	0.111	0	0	0	/	/	/
chr1	43162374	+	4904	YBX1	4	16	0.2	0	0	0	/	/	/
chr1	43162377	+	4904	YBX1	2	17	0.105	0	0	0	/	/	/
chr1	43162471	+	4904	YBX1	5	22	0.185	25	212	0.105	1	1	0.109091
chr1	43162539	+	4904	YBX1	4	25	0.138	0	0	0	/	/	/
chr1	45241759	+	6202	RPS8	2	14	0.125	0	0	0	/	/	/
chr1	45241760	+	6202	RPS8	2	14	0.125	0	0	0	/	/	/
chr1	45241761	+	6202	RPS8	2	14	0.125	0	0	0	/	/	/
chr1	45241764	+	6202	RPS8	2	14	0.125	0	0	0	/	/	/
chr1	45241765	+	6202	RPS8	2	14	0.125	0	0	0	/	/	/
chr1	45241767	+	6202	RPS8	4	12	0.25	0	0	0	/	/	/
chr1	45241774	+	6202	RPS8	2	9	0.182	0	0	0	/	/	/
chr1	45241809	+	6202	RPS8	3	24	0.111	0	0	0	/	/	/
chr1	45242352	+	6202	RPS8	3	23	0.115	0	0	0	/	/	/
chr1	45242353	+	6202	RPS8	4	23	0.148	0	0	0	/	/	/
chr1	45242354	+	6202	RPS8	4	24	0.143	0	0	0	/	/	/
chr1	45242355	+	6202	RPS8	4	24	0.143	0	0	0	/	/	/
chr1	45242356	+	6202	RPS8	4	24	0.143	0	0	0	/	/	/
chr1	45242358	+	6202	RPS8	4	24	0.143	0	0	0	/	/	/
chr1	45242359	+	6202	RPS8	3	24	0.111	0	0	0	/	/	/
chr1	45242361	+	6202	RPS8	3	24	0.111	0	0	0	/	/	/
chr1	45242364	+	6202	RPS8	4	24	0.143	0	0	0	/	/	/
chr1	45242365	+	6202	RPS8	4	24	0.143	0	0	0	/	/	/
chr1	45242367	+	6202	RPS8	4	24	0.143	0	0	0	/	/	/
chr1	45242369	+	6202	RPS8	4	24	0.143	0	0	0	/	/	/
chr1	45242373	+	6202	RPS8	4	24	0.143	0	0	0	/	/	/
chr1	45242374	+	6202	RPS8	4	23	0.148	0	0	0	/	/	/
chr1	45242380	+	6202	RPS8	6	17	0.261	56	346	0.139	1	1	0.143187
chr1	45242400	+	6202	RPS8	5	7	0.417	0	0	0	1	/	/
chr1	45242401	+	6202	RPS8	5	7	0.417	0	0	0	1	/	/
chr1	45242405	+	6202	RPS8	5	7	0.417	0	0	0	1	/	/
chr1	45242406	+	6202	RPS8	4	6	0.4	0	0	0	/	/	/
chr1	45242407	+	6202	RPS8	4	7	0.364	0	0	0	/	/	/
chr1	45242418	+	6202	RPS8	5	9	0.357	0	0	0	1	/	/
chr1	45242430	+	6202	RPS8	6	7	0.462	0	0	0	1	/	/
chr1	45242432	+	6202	RPS8	5	5	0.5	0	0	0	1	/	/
chr1	45242439	+	6202	RPS8	4	14	0.222	0	0	0	/	/	/
chr1	45242441	+	6202	RPS8	5	17	0.227	0	0	0	1	/	/
chr1	45243292	+	6202	RPS8	5	25	0.167	0	0	0	1	/	/
chr1	45243294	+	6202	RPS8	5	23	0.179	0	0	0	1	/	/
chr1	45243301	+	6202	RPS8	5	33	0.132	0	0	0	1	/	/
chr1	45243342	+	6202	RPS8	5	43	0.104	0	0	0	1	/	/
chr1	45243348	+	6202	RPS8	6	50	0.107	0	0	0	1	/	/
chr1	45243352	+	6202	RPS8	6	54	0.1	0	0	0	1	/	/
chr1	45243353	+	6202	RPS8	6	53	0.102	0	0	0	1	/	/
chr1	45243358	+	6202	RPS8	6	51	0.105	0	0	0	1	/	/
chr1	45243359	+	6202	RPS8	6	45	0.118	0	0	0	1	/	/
chr1	45243360	+	6202	RPS8	6	50	0.107	0	0	0	1	/	/
chr1	45243377	+	6202	RPS8	6	54	0.1	0	0	0	1	/	/
chr1	45243440	+	6202	RPS8	3	20	0.13	0	0	0	/	/	/
chr1	45243443	+	6202	RPS8	4	19	0.174	0	0	0	/	/	/
chr1	45243454	+	6202	RPS8	2	11	0.154	0	0	0	/	/	/
chr1	45243459	+	6202	RPS8	2	12	0.143	0	0	0	/	/	/
chr1	45269286	+	1263	PLK3	3	7	0.3	0	0	0	/	/	/
chr1	46120984	-	60313	GPBP1L1	1	9	0.1	0	0	0	/	/	/
chr1	46124763	-	60313	GPBP1L1	2	15	0.118	0	0	0	/	/	/
chr1	46124764	-	60313	GPBP1L1	2	15	0.118	0	0	0	/	/	/
chr1	46124769	-	60313	GPBP1L1	2	13	0.133	0	0	0	/	/	/
chr1	46124771	-	60313	GPBP1L1	2	12	0.143	0	0	0	/	/	/
chr1	46124782	-	60313	GPBP1L1	2	11	0.154	0	0	0	/	/	/
chr1	46124786	-	60313	GPBP1L1	2	13	0.133	0	0	0	/	/	/
chr1	46124787	-	60313	GPBP1L1	2	13	0.133	0	0	0	/	/	/
chr1	46124789	-	60313	GPBP1L1	2	13	0.133	0	0	0	/	/	/
chr1	46124791	-	60313	GPBP1L1	2	13	0.133	0	0	0	/	/	/
chr1	46124792	-	60313	GPBP1L1	2	12	0.143	0	0	0	/	/	/
chr1	46124806	-	60313	GPBP1L1	1	9	0.1	0	0	0	/	/	/
chr1	46124807	-	60313	GPBP1L1	5	5	0.5	0	0	0	1	/	/
chr1	46125860	-	60313	GPBP1L1	1	9	0.1	0	0	0	/	/	/
chr1	46125862	-	60313	GPBP1L1	1	9	0.1	0	0	0	/	/	/
chr1	46125864	-	60313	GPBP1L1	1	9	0.1	0	0	0	/	/	/
chr1	46125873	-	60313	GPBP1L1	1	9	0.1	0	0	0	/	/	/
chr1	46125875	-	60313	GPBP1L1	1	9	0.1	0	0	0	/	/	/
chr1	46125876	-	60313	GPBP1L1	1	9	0.1	0	0	0	/	/	/
chr1	47149095	-	9813	EFCAB14	1	9	0.1	0	0	0	/	/	/
chr1	47183577	-	9813	EFCAB14	1	9	0.1	0	0	0	/	/	/
chr1	47183578	-	9813	EFCAB14	1	9	0.1	0	0	0	/	/	/
chr1	47183585	-	9813	EFCAB14	1	9	0.1	0	0	0	/	/	/
chr1	47183587	-	9813	EFCAB14	1	9	0.1	0	0	0	/	/	/
chr1	47183589	-	9813	EFCAB14	1	9	0.1	0	0	0	/	/	/
chr1	47183591	-	9813	EFCAB14	1	9	0.1	0	0	0	/	/	/
chr1	47183626	-	9813	EFCAB14	3	13	0.188	0	0	0	/	/	/
chr1	47840599	+	51727	CMPK1	6	41	0.128	0	0	0	1	/	/
chr1	51050439	-	11124	FAF1	1	9	0.1	0	0	0	/	/	/
chr1	55572929	-	23358	USP24	5	5	0.5	6	13	0.316	1	1	0.37931
chr1	59247979	-	3725	JUN	5	23	0.179	0	0	0	1	/	/
chr1	59249305	-	3725	JUN	8	59	0.119	0	0	0	1	/	/
chr1	65303644	-	3716	JAK1	2	8	0.2	0	0	0	/	/	/
chr1	65303647	-	3716	JAK1	2	8	0.2	0	0	0	/	/	/
chr1	65303648	-	3716	JAK1	2	8	0.2	0	0	0	/	/	/
chr1	65303650	-	3716	JAK1	2	8	0.2	0	0	0	/	/	/
chr1	65303665	-	3716	JAK1	2	8	0.2	0	0	0	/	/	/
chr1	65303666	-	3716	JAK1	2	8	0.2	0	0	0	/	/	/
chr1	65303675	-	3716	JAK1	2	8	0.2	0	0	0	/	/	/
chr1	65303680	-	3716	JAK1	2	8	0.2	0	0	0	/	/	/
chr1	65303681	-	3716	JAK1	2	8	0.2	0	0	0	/	/	/
chr1	65303689	-	3716	JAK1	2	8	0.2	0	0	0	/	/	/
chr1	65303709	-	3716	JAK1	2	8	0.2	0	0	0	/	/	/
chr1	65303710	-	3716	JAK1	2	8	0.2	0	0	0	/	/	/
chr1	65303712	-	3716	JAK1	2	8	0.2	0	0	0	/	/	/
chr1	65303727	-	3716	JAK1	2	8	0.2	0	0	0	/	/	/
chr1	65303728	-	3716	JAK1	2	8	0.2	0	0	0	/	/	/
chr1	65303738	-	3716	JAK1	2	8	0.2	0	0	0	/	/	/
chr1	65303746	-	3716	JAK1	2	8	0.2	0	0	0	/	/	/
chr1	65305452	-	3716	JAK1	2	11	0.154	0	0	0	/	/	/
chr1	65432034	-	3716	JAK1	4	8	0.333	0	0	0	/	/	/
chr1	66838505	+	5142	PDE4B	3	12	0.2	0	0	0	/	/	/
chr1	70820218	-	81573	ANKRD13C	4	10	0.286	0	0	0	/	/	/
chr1	79107240	+	10964	IFI44L	2	11	0.154	0	0	0	/	/	/
chr1	79116223	+	10561	IFI44	6	8	0.429	0	0	0	1	/	/
chr1	79121119	+	10561	IFI44	2	9	0.182	0	0	0	/	/	/
chr1	85718353	-	148423	C1orf52	2	8	0.2	0	0	0	/	/	/
chr1	85718361	-	148423	C1orf52	2	8	0.2	0	0	0	/	/	/
chr1	85718364	-	148423	C1orf52	2	8	0.2	0	0	0	/	/	/
chr1	85725082	-	148423	C1orf52	3	12	0.2	5	44	0.102	/	1	/
chr1	87369115	-	9403	SEP15	2	16	0.111	0	0	0	/	/	/
chr1	89582792	-	2634	GBP2	5	14	0.263	18	113	0.137	1	1	0.149351
chr1	90400935	+	55144	LRRC8D	1	9	0.1	0	0	0	/	/	/
chr1	97770859	-	1806	DPYD	2	8	0.2	0	0	0	/	/	/
chr1	97770860	-	1806	DPYD	2	8	0.2	0	0	0	/	/	/
chr1	97770865	-	1806	DPYD	2	8	0.2	0	0	0	/	/	/
chr1	97770868	-	1806	DPYD	2	8	0.2	0	0	0	/	/	/
chr1	97770870	-	1806	DPYD	2	8	0.2	0	0	0	/	/	/
chr1	97770877	-	1806	DPYD	2	10	0.167	0	0	0	/	/	/
chr1	97770893	-	1806	DPYD	2	11	0.154	0	0	0	/	/	/
chr1	97770898	-	1806	DPYD	2	11	0.154	0	0	0	/	/	/
chr1	97770904	-	1806	DPYD	2	10	0.167	0	0	0	/	/	/
chr1	97770906	-	1806	DPYD	2	10	0.167	0	0	0	/	/	/
chr1	97770909	-	1806	DPYD	2	11	0.154	0	0	0	/	/	/
chr1	97770910	-	1806	DPYD	2	11	0.154	0	0	0	/	/	/
chr1	97770912	-	1806	DPYD	2	11	0.154	0	0	0	/	/	/
chr1	97770913	-	1806	DPYD	2	11	0.154	0	0	0	/	/	/
chr1	97770916	-	1806	DPYD	2	11	0.154	0	0	0	/	/	/
chr1	97770921	-	1806	DPYD	2	9	0.182	0	0	0	/	/	/
chr1	97770928	-	1806	DPYD	2	11	0.154	0	0	0	/	/	/
chr1	98058908	-	1806	DPYD	2	8	0.2	0	0	0	/	/	/
chr1	100740475	+	8634	RTCA	4	11	0.267	0	0	0	/	/	/
chr1	109294907	+	6814	STXBP3	2	8	0.2	0	0	0	/	/	/
chr1	109772108	+	6301	SARS	2	8	0.2	0	0	0	/	/	/
chr1	109865651	-	6272	SORT1	1	9	0.1	0	0	0	/	/	/
chr1	109865664	-	6272	SORT1	1	9	0.1	0	0	0	/	/	/
chr1	109865676	-	6272	SORT1	1	9	0.1	0	0	0	/	/	/
chr1	109883413	-	6272	SORT1	6	16	0.273	9	47	0.161	1	1	0.182927
chr1	110125102	+	2773	GNAI3	3	8	0.273	0	0	0	/	/	/
chr1	110135066	+	2773	GNAI3	2	10	0.167	0	0	0	/	/	/
chr1	110135071	+	2773	GNAI3	2	10	0.167	0	0	0	/	/	/
chr1	110135073	+	2773	GNAI3	2	9	0.182	0	0	0	/	/	/
chr1	110135075	+	2773	GNAI3	2	10	0.167	0	0	0	/	/	/
chr1	110135081	+	2773	GNAI3	2	10	0.167	0	0	0	/	/	/
chr1	110135083	+	2773	GNAI3	2	9	0.182	0	0	0	/	/	/
chr1	110135103	+	2773	GNAI3	1	9	0.1	0	0	0	/	/	/
chr1	110558116	+	10768	AHCYL1	2	10	0.167	0	0	0	/	/	/
chr1	110558121	+	10768	AHCYL1	2	8	0.2	5	21	0.192	/	1	/
chr1	111215908	-	3738	KCNA3	2	15	0.118	0	0	0	/	/	/
chr1	111215967	-	3738	KCNA3	2	13	0.133	0	0	0	/	/	/
chr1	111216959	-	3738	KCNA3	6	14	0.3	0	0	0	1	/	/
chr1	113192085	+	829	CAPZA1	2	12	0.143	0	0	0	/	/	/
chr1	113197205	+	829	CAPZA1	3	7	0.3	0	0	0	/	/	/
chr1	113197256	+	829	CAPZA1	4	6	0.4	0	0	0	/	/	/
chr1	113197257	+	829	CAPZA1	4	6	0.4	0	0	0	/	/	/
chr1	113201668	+	829	CAPZA1	2	12	0.143	0	0	0	/	/	/
chr1	113201671	+	829	CAPZA1	2	11	0.154	0	0	0	/	/	/
chr1	113201675	+	829	CAPZA1	2	11	0.154	0	0	0	/	/	/
chr1	113201684	+	829	CAPZA1	2	11	0.154	0	0	0	/	/	/
chr1	113201697	+	829	CAPZA1	2	8	0.2	0	0	0	/	/	/
chr1	113201698	+	829	CAPZA1	2	11	0.154	0	0	0	/	/	/
chr1	113201700	+	829	CAPZA1	2	10	0.167	0	0	0	/	/	/
chr1	113201701	+	829	CAPZA1	2	11	0.154	0	0	0	/	/	/
chr1	113201707	+	829	CAPZA1	2	11	0.154	0	0	0	/	/	/
chr1	113615924	+	9860	LRIG2	1	9	0.1	0	0	0	/	/	/
chr1	113616077	+	9860	LRIG2	10	10	0.625	0	0	0	1	/	/
chr1	114483581	+	204851	HIPK1	5	16	0.238	0	0	0	1	/	/
chr1	115252203	-	4893	NRAS	2	8	0.2	0	0	0	/	/	/
chr1	115262278	-	7812	CSDE1	5	9	0.357	21	132	0.137	1	1	0.149425
chr1	115267923	-	7812	CSDE1	8	8	0.533	0	0	0	1	/	/
chr1	115272927	-	7812	CSDE1	1	9	0.1	0	0	0	/	/	/
chr1	115272950	-	7812	CSDE1	1	9	0.1	0	0	0	/	/	/
chr1	115272969	-	7812	CSDE1	1	9	0.1	0	0	0	/	/	/
chr1	115273015	-	7812	CSDE1	2	9	0.182	0	0	0	/	/	/
chr1	115273019	-	7812	CSDE1	2	8	0.2	0	0	0	/	/	/
chr1	115273028	-	7812	CSDE1	1	9	0.1	0	0	0	/	/	/
chr1	115273030	-	7812	CSDE1	2	8	0.2	0	0	0	/	/	/
chr1	115273130	-	7812	CSDE1	2	13	0.133	0	0	0	/	/	/
chr1	115273131	-	7812	CSDE1	2	12	0.143	0	0	0	/	/	/
chr1	115273139	-	7812	CSDE1	2	15	0.118	0	0	0	/	/	/
chr1	115273234	-	7812	CSDE1	1	9	0.1	0	0	0	/	/	/
chr1	116932981	+	476	ATP1A1	1	9	0.1	0	0	0	/	/	/
chr1	116935476	+	476	ATP1A1	2	14	0.125	0	0	0	/	/	/
chr1	116935480	+	476	ATP1A1	2	14	0.125	0	0	0	/	/	/
chr1	116935486	+	476	ATP1A1	2	13	0.133	0	0	0	/	/	/
chr1	116935495	+	476	ATP1A1	2	11	0.154	0	0	0	/	/	/
chr1	116935496	+	476	ATP1A1	2	12	0.143	0	0	0	/	/	/
chr1	116935498	+	476	ATP1A1	2	10	0.167	0	0	0	/	/	/
chr1	116935504	+	476	ATP1A1	2	10	0.167	0	0	0	/	/	/
chr1	116935507	+	476	ATP1A1	2	12	0.143	0	0	0	/	/	/
chr1	116935509	+	476	ATP1A1	2	12	0.143	0	0	0	/	/	/
chr1	116935511	+	476	ATP1A1	2	12	0.143	0	0	0	/	/	/
chr1	116935520	+	476	ATP1A1	2	11	0.154	0	0	0	/	/	/
chr1	116935527	+	476	ATP1A1	2	12	0.143	0	0	0	/	/	/
chr1	116935532	+	476	ATP1A1	2	12	0.143	0	0	0	/	/	/
chr1	116935540	+	476	ATP1A1	2	14	0.125	0	0	0	/	/	/
chr1	116935541	+	476	ATP1A1	2	12	0.143	0	0	0	/	/	/
chr1	116936267	+	476	ATP1A1	4	6	0.4	0	0	0	/	/	/
chr1	116942159	+	476	ATP1A1	2	18	0.1	0	0	0	/	/	/
chr1	118462894	-	54834	GDAP2	2	8	0.2	0	0	0	/	/	/
chr1	118462895	-	54834	GDAP2	2	8	0.2	0	0	0	/	/	/
chr1	118462911	-	54834	GDAP2	2	8	0.2	0	0	0	/	/	/
chr1	118462912	-	54834	GDAP2	2	8	0.2	0	0	0	/	/	/
chr1	118462916	-	54834	GDAP2	2	8	0.2	0	0	0	/	/	/
chr1	118462918	-	54834	GDAP2	2	8	0.2	0	0	0	/	/	/
chr1	118472092	-	54834	GDAP2	1	9	0.1	0	0	0	/	/	/
chr1	120462891	-	4853	NOTCH2	8	40	0.167	0	0	0	1	/	/
chr1	120462896	-	4853	NOTCH2	6	48	0.111	0	0	0	1	/	/
chr1	120464886	-	4853	NOTCH2	4	9	0.308	0	0	0	/	/	/
chr1	120480032	-	4853	NOTCH2	7	16	0.304	0	0	0	1	/	/
chr1	120492815	-	4853	NOTCH2	1	9	0.1	0	0	0	/	/	/
chr1	120512288	-	4853	NOTCH2	2	17	0.105	0	0	0	/	/	/
chr1	144618143	+	728841	NBPF8	1	9	0.1	6	45	0.118	/	1	/
chr1	144618190	+	728841	NBPF8	2	14	0.125	0	0	0	/	/	/
chr1	145273434	+	388677	NOTCH2NL	2	18	0.1	0	0	0	/	/	/
chr1	145281482	+	388677	NOTCH2NL	3	10	0.231	12	106	0.102	/	1	/
chr1	145440370	+	10628	TXNIP	2	11	0.154	0	0	0	/	/	/
chr1	145441362	+	10628	TXNIP	3	23	0.115	0	0	0	/	/	/
chr1	145441365	+	10628	TXNIP	2	14	0.125	0	0	0	/	/	/
chr1	145441369	+	10628	TXNIP	2	15	0.118	0	0	0	/	/	/
chr1	145441381	+	10628	TXNIP	2	15	0.118	0	0	0	/	/	/
chr1	145441428	+	10628	TXNIP	4	13	0.235	0	0	0	/	/	/
chr1	145442200	+	10628	TXNIP	3	9	0.25	0	0	0	/	/	/
chr1	145442203	+	10628	TXNIP	3	9	0.25	0	0	0	/	/	/
chr1	145442204	+	10628	TXNIP	3	10	0.231	0	0	0	/	/	/
chr1	145442208	+	10628	TXNIP	2	10	0.167	0	0	0	/	/	/
chr1	145442209	+	10628	TXNIP	2	10	0.167	0	0	0	/	/	/
chr1	145442210	+	10628	TXNIP	2	10	0.167	0	0	0	/	/	/
chr1	145442212	+	10628	TXNIP	2	10	0.167	0	0	0	/	/	/
chr1	145442218	+	10628	TXNIP	2	16	0.111	0	0	0	/	/	/
chr1	145442302	+	10628	TXNIP	4	32	0.111	0	0	0	/	/	/
chr1	145442488	+	10628	TXNIP	5	8	0.385	54	307	0.15	1	1	0.155673
chr1	148004778	-	25832	NBPF14	4	6	0.4	0	0	0	/	/	/
chr1	149783678	-	440689	HIST2H2BF	2	8	0.2	0	0	0	/	/	/
chr1	149783681	-	440689	HIST2H2BF	2	8	0.2	0	0	0	/	/	/
chr1	149783684	-	440689	HIST2H2BF	2	8	0.2	0	0	0	/	/	/
chr1	149783685	-	440689	HIST2H2BF	2	8	0.2	0	0	0	/	/	/
chr1	149783687	-	440689	HIST2H2BF	2	8	0.2	0	0	0	/	/	/
chr1	149783696	-	440689	HIST2H2BF	2	9	0.182	0	0	0	/	/	/
chr1	149783702	-	440689	HIST2H2BF	2	9	0.182	0	0	0	/	/	/
chr1	149783703	-	440689	HIST2H2BF	2	10	0.167	0	0	0	/	/	/
chr1	149783708	-	440689	HIST2H2BF	2	8	0.2	0	0	0	/	/	/
chr1	149783709	-	440689	HIST2H2BF	2	9	0.182	0	0	0	/	/	/
chr1	149783712	-	440689	HIST2H2BF	2	10	0.167	0	0	0	/	/	/
chr1	149783714	-	440689	HIST2H2BF	2	9	0.182	0	0	0	/	/	/
chr1	149783717	-	440689	HIST2H2BF	2	9	0.182	0	0	0	/	/	/
chr1	149783720	-	440689	HIST2H2BF	2	10	0.167	0	0	0	/	/	/
chr1	149783721	-	440689	HIST2H2BF	2	9	0.182	0	0	0	/	/	/
chr1	149783723	-	440689	HIST2H2BF	2	8	0.2	0	0	0	/	/	/
chr1	149783726	-	440689	HIST2H2BF	2	9	0.182	0	0	0	/	/	/
chr1	149783727	-	440689	HIST2H2BF	2	10	0.167	0	0	0	/	/	/
chr1	149783728	-	440689	HIST2H2BF	2	9	0.182	0	0	0	/	/	/
chr1	149783729	-	440689	HIST2H2BF	2	9	0.182	0	0	0	/	/	/
chr1	149783731	-	440689	HIST2H2BF	2	10	0.167	0	0	0	/	/	/
chr1	149783732	-	440689	HIST2H2BF	2	10	0.167	0	0	0	/	/	/
chr1	149783737	-	440689	HIST2H2BF	2	9	0.182	0	0	0	/	/	/
chr1	149783743	-	440689	HIST2H2BF	2	9	0.182	0	0	0	/	/	/
chr1	149783750	-	440689	HIST2H2BF	2	9	0.182	0	0	0	/	/	/
chr1	149783756	-	440689	HIST2H2BF	2	10	0.167	0	0	0	/	/	/
chr1	149783762	-	440689	HIST2H2BF	1	9	0.1	0	0	0	/	/	/
chr1	149783763	-	440689	HIST2H2BF	2	8	0.2	0	0	0	/	/	/
chr1	149783765	-	440689	HIST2H2BF	2	9	0.182	0	0	0	/	/	/
chr1	149783768	-	440689	HIST2H2BF	2	8	0.2	0	0	0	/	/	/
chr1	149783780	-	440689	HIST2H2BF	1	9	0.1	0	0	0	/	/	/
chr1	149783791	-	440689	HIST2H2BF	1	9	0.1	0	0	0	/	/	/
chr1	149823033	+	8337	HIST2H2AA3	2	9	0.182	0	0	0	/	/	/
chr1	149824339	+	126961	HIST2H3C	2	12	0.143	0	0	0	/	/	/
chr1	149857972	-	8349	HIST2H2BE	2	14	0.125	0	0	0	/	/	/
chr1	150131473	+	51177	PLEKHO1	7	9	0.438	0	0	0	1	/	/
chr1	150131545	+	51177	PLEKHO1	4	15	0.211	0	0	0	/	/	/
chr1	150445039	+	23248	RPRD2	1	9	0.1	0	0	0	/	/	/
chr1	150549544	-	4170	MCL1	3	12	0.2	0	0	0	/	/	/
chr1	150549545	-	4170	MCL1	2	12	0.143	0	0	0	/	/	/
chr1	150549553	-	4170	MCL1	2	10	0.167	0	0	0	/	/	/
chr1	150549876	-	4170	MCL1	2	12	0.143	0	0	0	/	/	/
chr1	150549888	-	4170	MCL1	2	15	0.118	0	0	0	/	/	/
chr1	150549897	-	4170	MCL1	4	35	0.103	0	0	0	/	/	/
chr1	150551874	-	4170	MCL1	4	25	0.138	0	0	0	/	/	/
chr1	150703851	-	1520	CTSS	1	9	0.1	0	0	0	/	/	/
chr1	150704640	-	1520	CTSS	4	6	0.4	0	0	0	/	/	/
chr1	150704650	-	1520	CTSS	4	9	0.308	0	0	0	/	/	/
chr1	150705202	-	1520	CTSS	2	18	0.1	0	0	0	/	/	/
chr1	150724299	-	1520	CTSS	3	24	0.111	0	0	0	/	/	/
chr1	150724308	-	1520	CTSS	3	22	0.12	0	0	0	/	/	/
chr1	150724311	-	1520	CTSS	3	22	0.12	0	0	0	/	/	/
chr1	150724316	-	1520	CTSS	3	23	0.115	0	0	0	/	/	/
chr1	150724317	-	1520	CTSS	3	22	0.12	0	0	0	/	/	/
chr1	150724321	-	1520	CTSS	3	19	0.136	0	0	0	/	/	/
chr1	150724324	-	1520	CTSS	3	18	0.143	0	0	0	/	/	/
chr1	150724327	-	1520	CTSS	3	18	0.143	0	0	0	/	/	/
chr1	150724332	-	1520	CTSS	3	10	0.231	0	0	0	/	/	/
chr1	150724335	-	1520	CTSS	2	9	0.182	0	0	0	/	/	/
chr1	150724344	-	1520	CTSS	3	9	0.25	0	0	0	/	/	/
chr1	150724347	-	1520	CTSS	4	8	0.333	0	0	0	/	/	/
chr1	150724353	-	1520	CTSS	5	6	0.455	0	0	0	1	/	/
chr1	150724369	-	1520	CTSS	5	6	0.455	0	0	0	1	/	/
chr1	150724372	-	1520	CTSS	6	6	0.5	0	0	0	1	/	/
chr1	150724374	-	1520	CTSS	6	6	0.5	0	0	0	1	/	/
chr1	150724385	-	1520	CTSS	7	7	0.5	0	0	0	1	/	/
chr1	150724386	-	1520	CTSS	7	7	0.538	0	0	0	1	/	/
chr1	150724391	-	1520	CTSS	7	10	0.412	0	0	0	1	/	/
chr1	150724392	-	1520	CTSS	7	10	0.412	0	0	0	1	/	/
chr1	150724393	-	1520	CTSS	6	8	0.429	0	0	0	1	/	/
chr1	150724398	-	1520	CTSS	7	10	0.412	0	0	0	1	/	/
chr1	150724400	-	1520	CTSS	7	9	0.438	0	0	0	1	/	/
chr1	150724402	-	1520	CTSS	6	8	0.429	0	0	0	1	/	/
chr1	150724409	-	1520	CTSS	7	7	0.538	0	0	0	1	/	/
chr1	150724417	-	1520	CTSS	10	21	0.323	33	233	0.124	1	1	0.144781
chr1	150724424	-	1520	CTSS	7	36	0.163	0	0	0	1	/	/
chr1	150724430	-	1520	CTSS	7	36	0.163	0	0	0	1	/	/
chr1	150724433	-	1520	CTSS	7	32	0.179	0	0	0	1	/	/
chr1	150724435	-	1520	CTSS	7	37	0.159	0	0	0	1	/	/
chr1	150724442	-	1520	CTSS	7	38	0.156	0	0	0	1	/	/
chr1	150724443	-	1520	CTSS	8	35	0.186	0	0	0	1	/	/
chr1	150724444	-	1520	CTSS	9	40	0.184	41	338	0.108	1	1	0.116822
chr1	150724453	-	1520	CTSS	12	79	0.132	0	0	0	1	/	/
chr1	150727516	-	1520	CTSS	15	125	0.107	0	0	0	1	/	/
chr1	151024813	-	56882	CDC42SE1	6	6	0.545	18	113	0.137	1	1	0.162162
chr1	151024815	-	56882	CDC42SE1	1	9	0.1	35	142	0.198	/	1	/
chr1	151024818	-	56882	CDC42SE1	1	9	0.1	0	0	0	/	/	/
chr1	151028154	-	56882	CDC42SE1	4	20	0.167	0	0	0	/	/	/
chr1	151238513	+	5710	PSMD4	6	8	0.429	0	0	0	1	/	/
chr1	151372931	+	5692	PSMB4	2	18	0.1	0	0	0	/	/	/
chr1	151372934	+	5692	PSMB4	2	14	0.125	0	0	0	/	/	/
chr1	151378017	-	23126	POGZ	2	9	0.182	0	0	0	/	/	/
chr1	151378065	-	23126	POGZ	2	12	0.143	0	0	0	/	/	/
chr1	151378069	-	23126	POGZ	2	12	0.143	0	0	0	/	/	/
chr1	151378072	-	23126	POGZ	2	12	0.143	0	0	0	/	/	/
chr1	151378073	-	23126	POGZ	2	9	0.182	0	0	0	/	/	/
chr1	151378074	-	23126	POGZ	2	8	0.2	0	0	0	/	/	/
chr1	151378087	-	23126	POGZ	2	9	0.182	0	0	0	/	/	/
chr1	151611420	+	81609	SNX27	3	8	0.273	4	28	0.125	/	/	/
chr1	151665471	+	81609	SNX27	4	26	0.133	0	0	0	/	/	/
chr1	153333288	+	6280	S100A9	2	14	0.125	0	0	0	/	/	/
chr1	153333289	+	6280	S100A9	2	11	0.154	0	0	0	/	/	/
chr1	153902675	-	9909	DENND4B	2	11	0.154	0	0	0	/	/	/
chr1	153909056	-	9909	DENND4B	2	12	0.143	0	0	0	/	/	/
chr1	153914525	-	9909	DENND4B	7	7	0.538	0	0	0	1	/	/
chr1	153930872	-	200186	CRTC2	1	7	0.125	2	18	0.1	/	/	/
chr1	153930877	-	200186	CRTC2	1	9	0.1	0	0	0	/	/	/
chr1	153930880	-	200186	CRTC2	1	9	0.1	0	0	0	/	/	/
chr1	153963680	+	6232	RPS27	2	8	0.2	0	0	0	/	/	/
chr1	154128930	-	7170	TPM3	5	5	0.5	13	18	0.419	1	1	0.439024
chr1	154129586	-	7170	TPM3	2	12	0.143	0	0	0	/	/	/
chr1	154129587	-	7170	TPM3	2	12	0.143	0	0	0	/	/	/
chr1	154130098	-	7170	TPM3	4	14	0.222	0	0	0	/	/	/
chr1	154142944	-	7170	TPM3	5	27	0.156	0	0	0	1	/	/
chr1	154144573	-	7170	TPM3	1	9	0.1	0	0	0	/	/	/
chr1	154317544	+	57198	ATP8B2	2	13	0.133	0	0	0	/	/	/
chr1	154318719	+	57198	ATP8B2	4	8	0.333	0	0	0	/	/	/
chr1	154323045	+	57198	ATP8B2	8	8	0.8	0	0	0	1	/	/
chr1	154408578	+	3570	IL6R	1	9	0.1	0	0	0	/	/	/
chr1	154420604	+	3570	IL6R	1	9	0.1	0	0	0	/	/	/
chr1	154420605	+	3570	IL6R	1	9	0.1	0	0	0	/	/	/
chr1	154420613	+	3570	IL6R	1	9	0.1	0	0	0	/	/	/
chr1	154555771	-	103	ADAR	5	7	0.417	6	50	0.107	1	1	0.161765
chr1	154555776	-	103	ADAR	6	13	0.316	32	86	0.271	1	1	0.262069
chr1	154557731	-	103	ADAR	2	11	0.154	0	0	0	/	/	/
chr1	154558290	-	103	ADAR	6	12	0.333	0	0	0	1	/	/
chr1	154558297	-	103	ADAR	2	16	0.111	0	0	0	/	/	/
chr1	154558301	-	103	ADAR	2	17	0.105	0	0	0	/	/	/
chr1	154558308	-	103	ADAR	2	16	0.111	0	0	0	/	/	/
chr1	154558312	-	103	ADAR	2	16	0.111	0	0	0	/	/	/
chr1	154558313	-	103	ADAR	2	16	0.111	0	0	0	/	/	/
chr1	154558314	-	103	ADAR	2	16	0.111	0	0	0	/	/	/
chr1	154562816	-	103	ADAR	3	25	0.107	13	111	0.105	/	1	/
chr1	154569412	-	103	ADAR	4	19	0.174	20	89	0.183	/	1	/
chr1	154574432	-	103	ADAR	3	9	0.25	0	0	0	/	/	/
chr1	154574863	-	103	ADAR	6	6	0.6	0	0	0	1	/	/
chr1	154918528	-	57326	PBXIP1	4	6	0.4	0	0	0	/	/	/
chr1	154923814	-	57326	PBXIP1	3	11	0.214	0	0	0	/	/	/
chr1	154975401	+	51043	ZBTB7B	3	11	0.214	0	0	0	/	/	/
chr1	154988721	+	51043	ZBTB7B	2	6	0.25	0	0	0	/	/	/
chr1	155708104	+	7818	DAP3	6	8	0.429	11	53	0.172	1	1	0.21519
chr1	155917782	-	9181	ARHGEF2	2	10	0.167	6	53	0.102	/	1	/
chr1	155917783	-	9181	ARHGEF2	1	9	0.1	0	0	0	/	/	/
chr1	155917787	-	9181	ARHGEF2	2	10	0.167	0	0	0	/	/	/
chr1	155917792	-	9181	ARHGEF2	2	8	0.2	0	0	0	/	/	/
chr1	155917799	-	9181	ARHGEF2	2	10	0.167	0	0	0	/	/	/
chr1	155917800	-	9181	ARHGEF2	2	9	0.182	0	0	0	/	/	/
chr1	155917805	-	9181	ARHGEF2	2	10	0.167	0	0	0	/	/	/
chr1	155920093	-	9181	ARHGEF2	2	12	0.143	0	0	0	/	/	/
chr1	155920095	-	9181	ARHGEF2	2	12	0.143	0	0	0	/	/	/
chr1	155920096	-	9181	ARHGEF2	2	12	0.143	0	0	0	/	/	/
chr1	155920100	-	9181	ARHGEF2	2	13	0.133	0	0	0	/	/	/
chr1	155920102	-	9181	ARHGEF2	2	12	0.143	0	0	0	/	/	/
chr1	155920103	-	9181	ARHGEF2	2	12	0.143	0	0	0	/	/	/
chr1	155920104	-	9181	ARHGEF2	2	11	0.154	0	0	0	/	/	/
chr1	155920105	-	9181	ARHGEF2	2	10	0.167	0	0	0	/	/	/
chr1	155920107	-	9181	ARHGEF2	2	13	0.133	0	0	0	/	/	/
chr1	155920108	-	9181	ARHGEF2	2	12	0.143	0	0	0	/	/	/
chr1	155920110	-	9181	ARHGEF2	2	13	0.133	0	0	0	/	/	/
chr1	155920114	-	9181	ARHGEF2	2	11	0.154	0	0	0	/	/	/
chr1	155920117	-	9181	ARHGEF2	2	12	0.143	0	0	0	/	/	/
chr1	155920118	-	9181	ARHGEF2	2	12	0.143	0	0	0	/	/	/
chr1	155920121	-	9181	ARHGEF2	2	13	0.133	0	0	0	/	/	/
chr1	155931667	-	9181	ARHGEF2	4	6	0.4	0	0	0	/	/	/
chr1	155932911	-	9181	ARHGEF2	6	11	0.353	12	76	0.136	1	1	0.159292
chr1	156085009	+	4000	LMNA	1	9	0.1	0	0	0	/	/	/
chr1	156105815	+	4000	LMNA	3	23	0.115	0	0	0	/	/	/
chr1	156437900	-	4209	MEF2D	8	8	0.615	0	0	0	1	/	/
chr1	158152074	+	912	CD1D	6	11	0.353	8	28	0.222	1	1	0.264151
chr1	159888680	-	8407	TAGLN2	2	13	0.133	0	0	0	/	/	/
chr1	159889517	-	8407	TAGLN2	2	8	0.2	0	0	0	/	/	/
chr1	159889518	-	8407	TAGLN2	2	10	0.167	0	0	0	/	/	/
chr1	159889523	-	8407	TAGLN2	2	11	0.154	0	0	0	/	/	/
chr1	159889525	-	8407	TAGLN2	2	11	0.154	0	0	0	/	/	/
chr1	159889527	-	8407	TAGLN2	2	10	0.167	0	0	0	/	/	/
chr1	159889532	-	8407	TAGLN2	2	12	0.143	0	0	0	/	/	/
chr1	159889541	-	8407	TAGLN2	2	13	0.133	0	0	0	/	/	/
chr1	159889545	-	8407	TAGLN2	2	12	0.143	0	0	0	/	/	/
chr1	159889548	-	8407	TAGLN2	2	12	0.143	0	0	0	/	/	/
chr1	159889549	-	8407	TAGLN2	2	12	0.143	0	0	0	/	/	/
chr1	159889554	-	8407	TAGLN2	2	13	0.133	0	0	0	/	/	/
chr1	159889555	-	8407	TAGLN2	2	11	0.154	0	0	0	/	/	/
chr1	159889557	-	8407	TAGLN2	2	12	0.143	0	0	0	/	/	/
chr1	159890132	-	8407	TAGLN2	6	43	0.122	0	0	0	1	/	/
chr1	159894294	-	8407	TAGLN2	2	10	0.167	0	0	0	/	/	/
chr1	159894295	-	8407	TAGLN2	2	9	0.182	0	0	0	/	/	/
chr1	159894301	-	8407	TAGLN2	2	10	0.167	0	0	0	/	/	/
chr1	159894302	-	8407	TAGLN2	2	9	0.182	0	0	0	/	/	/
chr1	159894308	-	8407	TAGLN2	2	11	0.154	0	0	0	/	/	/
chr1	159894309	-	8407	TAGLN2	2	10	0.167	0	0	0	/	/	/
chr1	159894312	-	8407	TAGLN2	2	8	0.2	0	0	0	/	/	/
chr1	159894318	-	8407	TAGLN2	2	8	0.2	0	0	0	/	/	/
chr1	159894319	-	8407	TAGLN2	2	11	0.154	0	0	0	/	/	/
chr1	159894321	-	8407	TAGLN2	2	8	0.2	0	0	0	/	/	/
chr1	159894322	-	8407	TAGLN2	2	8	0.2	0	0	0	/	/	/
chr1	159894327	-	8407	TAGLN2	2	8	0.2	0	0	0	/	/	/
chr1	159894329	-	8407	TAGLN2	2	9	0.182	0	0	0	/	/	/
chr1	159894331	-	8407	TAGLN2	2	9	0.182	0	0	0	/	/	/
chr1	159894333	-	8407	TAGLN2	2	10	0.167	0	0	0	/	/	/
chr1	159894334	-	8407	TAGLN2	2	10	0.167	0	0	0	/	/	/
chr1	159894335	-	8407	TAGLN2	2	10	0.167	0	0	0	/	/	/
chr1	159894336	-	8407	TAGLN2	2	11	0.154	0	0	0	/	/	/
chr1	159894337	-	8407	TAGLN2	2	11	0.154	0	0	0	/	/	/
chr1	159894338	-	8407	TAGLN2	2	11	0.154	0	0	0	/	/	/
chr1	159894340	-	8407	TAGLN2	2	10	0.167	0	0	0	/	/	/
chr1	160264337	-	1314	COPA	2	8	0.2	6	51	0.105	/	1	/
chr1	160267143	-	1314	COPA	2	9	0.182	0	0	0	/	/	/
chr1	160267151	-	1314	COPA	2	9	0.182	0	0	0	/	/	/
chr1	160267152	-	1314	COPA	2	9	0.182	0	0	0	/	/	/
chr1	160267157	-	1314	COPA	1	9	0.1	0	0	0	/	/	/
chr1	160267163	-	1314	COPA	2	9	0.182	0	0	0	/	/	/
chr1	160267168	-	1314	COPA	2	9	0.182	0	0	0	/	/	/
chr1	160267221	-	1314	COPA	2	9	0.182	0	0	0	/	/	/
chr1	160267228	-	1314	COPA	2	12	0.143	0	0	0	/	/	/
chr1	160267362	-	1314	COPA	2	16	0.111	0	0	0	/	/	/
chr1	160267367	-	1314	COPA	2	16	0.111	0	0	0	/	/	/
chr1	160267377	-	1314	COPA	2	16	0.111	0	0	0	/	/	/
chr1	161018127	-	257106	ARHGAP30	4	11	0.267	0	0	0	/	/	/
chr1	161018482	-	257106	ARHGAP30	3	12	0.2	0	0	0	/	/	/
chr1	161018787	-	257106	ARHGAP30	6	6	0.545	0	0	0	1	/	/
chr1	161018857	-	257106	ARHGAP30	1	9	0.1	0	0	0	/	/	/
chr1	161018872	-	257106	ARHGAP30	1	8	0.111	0	0	0	/	/	/
chr1	161018880	-	257106	ARHGAP30	1	9	0.1	0	0	0	/	/	/
chr1	161185129	+	2207	FCER1G	2	16	0.111	0	0	0	/	/	/
chr1	161476325	+	2212	FCGR2A	5	8	0.385	0	0	0	1	/	/
chr1	166808840	+	57645	POGK	2	8	0.2	0	0	0	/	/	/
chr1	166810217	+	57645	POGK	2	9	0.182	0	0	0	/	/	/
chr1	166810226	+	57645	POGK	2	8	0.2	0	0	0	/	/	/
chr1	166810227	+	57645	POGK	2	9	0.182	0	0	0	/	/	/
chr1	167404550	-	919	CD247	3	8	0.273	0	0	0	/	/	/
chr1	167599652	+	92241	RCSD1	2	15	0.118	0	0	0	/	/	/
chr1	173921143	-	149041	RC3H1	2	12	0.143	7	34	0.171	/	1	/
chr1	176175812	-	64326	RFWD2	2	8	0.2	0	0	0	/	/	/
chr1	176175840	-	64326	RFWD2	6	10	0.375	0	0	0	1	/	/
chr1	179310298	+	6646	SOAT1	2	15	0.118	0	0	0	/	/	/
chr1	180159713	+	5768	QSOX1	3	8	0.273	0	0	0	/	/	/
chr1	180945527	-	10228	STX6	2	10	0.167	0	0	0	/	/	/
chr1	181058295	+	51278	IER5	2	8	0.2	0	0	0	/	/	/
chr1	181058297	+	51278	IER5	2	8	0.2	0	0	0	/	/	/
chr1	181058298	+	51278	IER5	2	9	0.182	0	0	0	/	/	/
chr1	181058299	+	51278	IER5	2	8	0.2	0	0	0	/	/	/
chr1	181058300	+	51278	IER5	2	8	0.2	0	0	0	/	/	/
chr1	181058301	+	51278	IER5	2	8	0.2	0	0	0	/	/	/
chr1	181058304	+	51278	IER5	2	8	0.2	0	0	0	/	/	/
chr1	181058305	+	51278	IER5	2	9	0.182	0	0	0	/	/	/
chr1	181058307	+	51278	IER5	2	8	0.2	0	0	0	/	/	/
chr1	181058308	+	51278	IER5	2	9	0.182	0	0	0	/	/	/
chr1	181058310	+	51278	IER5	2	8	0.2	0	0	0	/	/	/
chr1	181058312	+	51278	IER5	2	9	0.182	0	0	0	/	/	/
chr1	181058316	+	51278	IER5	2	8	0.2	0	0	0	/	/	/
chr1	181058317	+	51278	IER5	2	9	0.182	0	0	0	/	/	/
chr1	181058319	+	51278	IER5	1	9	0.1	0	0	0	/	/	/
chr1	181058325	+	51278	IER5	2	9	0.182	0	0	0	/	/	/
chr1	181058331	+	51278	IER5	2	9	0.182	0	0	0	/	/	/
chr1	181058332	+	51278	IER5	2	8	0.2	0	0	0	/	/	/
chr1	181058336	+	51278	IER5	2	8	0.2	0	0	0	/	/	/
chr1	181058337	+	51278	IER5	2	8	0.2	0	0	0	/	/	/
chr1	181058342	+	51278	IER5	2	8	0.2	0	0	0	/	/	/
chr1	181058343	+	51278	IER5	2	9	0.182	0	0	0	/	/	/
chr1	181058350	+	51278	IER5	2	10	0.167	0	0	0	/	/	/
chr1	181058352	+	51278	IER5	2	10	0.167	0	0	0	/	/	/
chr1	181058353	+	51278	IER5	2	11	0.154	0	0	0	/	/	/
chr1	181058355	+	51278	IER5	2	11	0.154	0	0	0	/	/	/
chr1	181058356	+	51278	IER5	2	11	0.154	0	0	0	/	/	/
chr1	181058359	+	51278	IER5	2	11	0.154	0	0	0	/	/	/
chr1	181058361	+	51278	IER5	2	11	0.154	0	0	0	/	/	/
chr1	181058365	+	51278	IER5	2	11	0.154	0	0	0	/	/	/
chr1	181058367	+	51278	IER5	2	11	0.154	0	0	0	/	/	/
chr1	181058369	+	51278	IER5	2	11	0.154	0	0	0	/	/	/
chr1	181058902	+	51278	IER5	4	20	0.167	0	0	0	/	/	/
chr1	181058940	+	51278	IER5	6	29	0.171	0	0	0	1	/	/
chr1	182352468	-	2752	GLUL	2	15	0.118	0	0	0	/	/	/
chr1	182352470	-	2752	GLUL	2	15	0.118	0	0	0	/	/	/
chr1	182352475	-	2752	GLUL	2	13	0.133	0	0	0	/	/	/
chr1	182352571	-	2752	GLUL	1	9	0.1	0	0	0	/	/	/
chr1	182352639	-	2752	GLUL	1	9	0.1	1	9	0.1	/	/	/
chr1	182352655	-	2752	GLUL	2	17	0.105	0	0	0	/	/	/
chr1	182352657	-	2752	GLUL	2	14	0.125	0	0	0	/	/	/
chr1	182352658	-	2752	GLUL	2	18	0.1	0	0	0	/	/	/
chr1	182352659	-	2752	GLUL	2	18	0.1	0	0	0	/	/	/
chr1	182352661	-	2752	GLUL	2	18	0.1	0	0	0	/	/	/
chr1	182352662	-	2752	GLUL	2	17	0.105	0	0	0	/	/	/
chr1	182352663	-	2752	GLUL	2	16	0.111	0	0	0	/	/	/
chr1	182352666	-	2752	GLUL	2	17	0.105	0	0	0	/	/	/
chr1	182352667	-	2752	GLUL	2	18	0.1	0	0	0	/	/	/
chr1	182352668	-	2752	GLUL	2	16	0.111	0	0	0	/	/	/
chr1	182352671	-	2752	GLUL	2	18	0.1	0	0	0	/	/	/
chr1	182352682	-	2752	GLUL	2	10	0.167	0	0	0	/	/	/
chr1	182352683	-	2752	GLUL	2	9	0.182	0	0	0	/	/	/
chr1	182352684	-	2752	GLUL	2	11	0.154	0	0	0	/	/	/
chr1	182352689	-	2752	GLUL	2	9	0.182	0	0	0	/	/	/
chr1	182352691	-	2752	GLUL	2	10	0.167	0	0	0	/	/	/
chr1	182352692	-	2752	GLUL	2	8	0.2	0	0	0	/	/	/
chr1	182352704	-	2752	GLUL	2	11	0.154	0	0	0	/	/	/
chr1	182352920	-	2752	GLUL	2	8	0.2	2	13	0.133	/	/	/
chr1	182352923	-	2752	GLUL	2	8	0.2	0	0	0	/	/	/
chr1	182352963	-	2752	GLUL	2	8	0.2	0	0	0	/	/	/
chr1	182355470	-	2752	GLUL	4	8	0.333	0	0	0	/	/	/
chr1	182355479	-	2752	GLUL	4	8	0.333	0	0	0	/	/	/
chr1	182355480	-	2752	GLUL	4	7	0.364	0	0	0	/	/	/
chr1	182355481	-	2752	GLUL	4	8	0.333	0	0	0	/	/	/
chr1	182355482	-	2752	GLUL	3	7	0.3	0	0	0	/	/	/
chr1	182355484	-	2752	GLUL	4	8	0.333	0	0	0	/	/	/
chr1	182355487	-	2752	GLUL	4	9	0.308	0	0	0	/	/	/
chr1	182355488	-	2752	GLUL	4	8	0.333	0	0	0	/	/	/
chr1	182355491	-	2752	GLUL	4	8	0.333	0	0	0	/	/	/
chr1	182355500	-	2752	GLUL	3	9	0.25	0	0	0	/	/	/
chr1	182356312	-	2752	GLUL	2	8	0.2	0	0	0	/	/	/
chr1	182847247	+	1660	DHX9	8	8	0.8	7	27	0.206	1	1	0.340909
chr1	185286302	-	10625	IVNS1ABP	1	9	0.1	5	37	0.119	/	1	/
chr1	192548653	+	5996	RGS1	9	9	0.643	4	18	0.182	1	/	/
chr1	193028872	+	6738	TROVE2	5	7	0.417	2	11	0.154	1	/	/
chr1	198711407	+	5788	PTPRC	4	21	0.16	0	0	0	/	/	/
chr1	198721395	+	5788	PTPRC	11	60	0.155	62	522	0.106	1	1	0.110774
chr1	198723454	+	5788	PTPRC	10	17	0.37	38	285	0.118	1	1	0.134831
chr1	200939174	-	23046	KIF21B	6	7	0.462	0	0	0	1	/	/
chr1	200940842	-	23046	KIF21B	13	13	1	0	0	0	1	/	/
chr1	203276749	+	7832	BTG2	2	8	0.2	0	0	0	/	/	/
chr1	203277770	+	7832	BTG2	4	33	0.108	20	141	0.124	/	1	/
chr1	203277880	+	7832	BTG2	11	19	0.367	0	0	0	1	/	/
chr1	203652323	+	493	ATP2B4	2	8	0.2	0	0	0	/	/	/
chr1	203652330	+	493	ATP2B4	2	8	0.2	0	0	0	/	/	/
chr1	203652361	+	493	ATP2B4	2	8	0.2	0	0	0	/	/	/
chr1	203652365	+	493	ATP2B4	2	8	0.2	0	0	0	/	/	/
chr1	203710072	+	493	ATP2B4	3	7	0.3	0	0	0	/	/	/
chr1	203797528	+	9877	ZC3H11A	3	10	0.231	0	0	0	/	/	/
chr1	203798589	+	9877	ZC3H11A	2	8	0.2	0	0	0	/	/	/
chr1	203798597	+	9877	ZC3H11A	2	8	0.2	0	0	0	/	/	/
chr1	203798603	+	9877	ZC3H11A	2	8	0.2	0	0	0	/	/	/
chr1	203798606	+	9877	ZC3H11A	2	9	0.182	7	45	0.135	/	1	/
chr1	205719091	-	64710	NUCKS1	2	8	0.2	0	0	0	/	/	/
chr1	205719095	-	64710	NUCKS1	2	8	0.2	0	0	0	/	/	/
chr1	206758614	+	83593	RASSF5	3	7	0.3	0	0	0	/	/	/
chr1	207934606	+	4179	CD46	2	8	0.2	0	0	0	/	/	/
chr1	207934608	+	4179	CD46	2	8	0.2	0	0	0	/	/	/
chr1	207934609	+	4179	CD46	2	8	0.2	0	0	0	/	/	/
chr1	207934611	+	4179	CD46	2	8	0.2	0	0	0	/	/	/
chr1	207934612	+	4179	CD46	2	8	0.2	0	0	0	/	/	/
chr1	207934614	+	4179	CD46	2	8	0.2	0	0	0	/	/	/
chr1	207934615	+	4179	CD46	2	8	0.2	0	0	0	/	/	/
chr1	212459539	+	5525	PPP2R5A	3	21	0.125	0	0	0	/	/	/
chr1	212459591	+	5525	PPP2R5A	4	5	0.444	15	58	0.205	/	1	/
chr1	223943298	+	824	CAPN2	4	28	0.125	0	0	0	/	/	/
chr1	224619467	-	80232	WDR26	2	7	0.222	0	0	0	/	/	/
chr1	224619470	-	80232	WDR26	2	8	0.2	0	0	0	/	/	/
chr1	224621397	-	80232	WDR26	2	8	0.2	0	0	0	/	/	/
chr1	224621406	-	80232	WDR26	2	8	0.2	0	0	0	/	/	/
chr1	225609819	-	3930	LBR	6	14	0.3	9	77	0.105	1	1	0.141509
chr1	225615664	-	3930	LBR	5	24	0.172	0	0	0	1	/	/
chr1	226049998	-	9725	TMEM63A	3	9	0.25	0	0	0	/	/	/
chr1	226835017	-	3707	ITPKB	2	8	0.2	0	0	0	/	/	/
chr1	226924878	-	3707	ITPKB	4	7	0.364	0	0	0	/	/	/
chr1	226924881	-	3707	ITPKB	4	6	0.4	0	0	0	/	/	/
chr1	228285363	+	375	ARF1	4	19	0.174	0	0	0	/	/	/
chr1	228286377	+	375	ARF1	6	7	0.462	0	0	0	1	/	/
chr1	228553810	+	84033	OBSCN	7	7	0.583	0	0	0	1	/	/
chr1	231556990	-	54583	EGLN1	7	7	0.778	0	0	0	1	/	/
chr1	231762678	+	27185	DISC1	3	9	0.25	0	0	0	/	/	/
chr1	234743026	-	359948	IRF2BP2	4	15	0.211	26	125	0.172	/	1	/
chr1	234744480	-	359948	IRF2BP2	4	27	0.129	0	0	0	/	/	/
chr1	234744882	-	359948	IRF2BP2	8	11	0.421	0	0	0	1	/	/
chr1	234744910	-	359948	IRF2BP2	6	26	0.188	0	0	0	1	/	/
chr1	234745106	-	359948	IRF2BP2	4	18	0.182	0	0	0	/	/	/
chr1	244217697	+	10472	ZBTB18	4	6	0.4	0	0	0	/	/	/
chr1	245023692	-	3192	HNRNPU	7	60	0.104	19	135	0.123	1	1	0.116592
chr1	245027002	-	3192	HNRNPU	3	13	0.188	0	0	0	/	/	/
chr1	245027711	-	3192	HNRNPU	10	56	0.152	0	0	0	1	/	/
chr1	247587891	+	114548	NLRP3	6	6	0.5	0	0	0	1	/	/
chr10	858895	-	23185	LARP4B	6	19	0.24	0	0	0	1	/	/
chr10	3159000	+	5214	PFKP	4	24	0.143	0	0	0	/	/	/
chr10	3819777	-	1316	KLF6	2	8	0.2	0	0	0	/	/	/
chr10	3821688	-	1316	KLF6	3	12	0.2	0	0	0	/	/	/
chr10	6553104	-	5588	PRKCQ	2	8	0.2	0	0	0	/	/	/
chr10	7841765	+	509	ATP5C1	5	11	0.312	12	76	0.136	1	1	0.163462
chr10	11259444	+	10659	CELF2	2	8	0.2	0	0	0	/	/	/
chr10	11356577	+	10659	CELF2	5	10	0.333	13	68	0.16	1	1	0.183673
chr10	17277192	+	7431	VIM	18	143	0.112	0	0	0	1	/	/
chr10	17279277	+	7431	VIM	5	16	0.238	0	0	0	1	/	/
chr10	17279279	+	7431	VIM	5	17	0.227	0	0	0	1	/	/
chr10	17279281	+	7431	VIM	5	20	0.2	0	0	0	1	/	/
chr10	17279283	+	7431	VIM	5	19	0.208	0	0	0	1	/	/
chr10	17279285	+	7431	VIM	5	20	0.2	0	0	0	1	/	/
chr10	17279290	+	7431	VIM	6	18	0.25	0	0	0	1	/	/
chr10	17279293	+	7431	VIM	5	19	0.208	0	0	0	1	/	/
chr10	17279303	+	7431	VIM	6	19	0.24	0	0	0	1	/	/
chr10	17279304	+	7431	VIM	6	19	0.24	0	0	0	1	/	/
chr10	17279307	+	7431	VIM	6	19	0.24	0	0	0	1	/	/
chr10	17279325	+	7431	VIM	6	21	0.222	0	0	0	1	/	/
chr10	17279326	+	7431	VIM	6	22	0.214	0	0	0	1	/	/
chr10	17279331	+	7431	VIM	6	22	0.214	0	0	0	1	/	/
chr10	17279341	+	7431	VIM	6	20	0.231	0	0	0	1	/	/
chr10	17279344	+	7431	VIM	6	20	0.231	0	0	0	1	/	/
chr10	17279348	+	7431	VIM	6	19	0.24	0	0	0	1	/	/
chr10	17279354	+	7431	VIM	6	18	0.25	0	0	0	1	/	/
chr10	17279355	+	7431	VIM	6	17	0.261	0	0	0	1	/	/
chr10	17279359	+	7431	VIM	6	13	0.316	0	0	0	1	/	/
chr10	17279362	+	7431	VIM	6	14	0.3	0	0	0	1	/	/
chr10	17279370	+	7431	VIM	5	14	0.263	0	0	0	1	/	/
chr10	17279376	+	7431	VIM	5	14	0.263	0	0	0	1	/	/
chr10	17279378	+	7431	VIM	4	16	0.2	63	259	0.196	/	1	/
chr10	28822500	+	51322	WAC	12	12	1	0	0	0	1	/	/
chr10	32345120	-	3799	KIF5B	4	35	0.103	0	0	0	/	/	/
chr10	32345259	-	3799	KIF5B	2	8	0.2	0	0	0	/	/	/
chr10	32635888	-	80314	EPC1	6	6	0.545	0	0	0	1	/	/
chr10	32636032	-	80314	EPC1	2	17	0.105	3	27	0.1	/	/	/
chr10	43651195	+	55454	CSGALNACT2	2	8	0.2	0	0	0	/	/	/
chr10	43882511	-	3185	HNRNPF	3	21	0.125	0	0	0	/	/	/
chr10	43882613	-	3185	HNRNPF	4	6	0.4	0	0	0	/	/	/
chr10	43882775	-	3185	HNRNPF	2	8	0.2	0	0	0	/	/	/
chr10	43883190	-	3185	HNRNPF	4	25	0.138	0	0	0	/	/	/
chr10	43883229	-	3185	HNRNPF	6	24	0.2	0	0	0	1	/	/
chr10	45478044	+	83937	RASSF4	7	7	0.5	0	0	0	1	/	/
chr10	45907690	+	240	ALOX5	2	8	0.2	0	0	0	/	/	/
chr10	45907700	+	240	ALOX5	2	8	0.2	0	0	0	/	/	/
chr10	45907702	+	240	ALOX5	2	8	0.2	0	0	0	/	/	/
chr10	45907703	+	240	ALOX5	2	8	0.2	0	0	0	/	/	/
chr10	45907712	+	240	ALOX5	2	8	0.2	0	0	0	/	/	/
chr10	64949154	-	221037	JMJD1C	2	8	0.2	0	0	0	/	/	/
chr10	64949157	-	221037	JMJD1C	2	8	0.2	0	0	0	/	/	/
chr10	64949165	-	221037	JMJD1C	2	8	0.2	0	0	0	/	/	/
chr10	64949177	-	221037	JMJD1C	2	8	0.2	0	0	0	/	/	/
chr10	64949181	-	221037	JMJD1C	2	8	0.2	0	0	0	/	/	/
chr10	64949191	-	221037	JMJD1C	2	8	0.2	0	0	0	/	/	/
chr10	64957194	-	221037	JMJD1C	10	10	0.714	15	71	0.174	1	1	0.245098
chr10	70509342	+	55749	CCAR1	2	10	0.167	20	65	0.235	/	1	/
chr10	70715958	+	9188	DDX21	2	8	0.2	0	0	0	/	/	/
chr10	70715967	+	9188	DDX21	2	8	0.2	0	0	0	/	/	/
chr10	70715976	+	9188	DDX21	2	8	0.2	0	0	0	/	/	/
chr10	70716019	+	9188	DDX21	2	8	0.2	0	0	0	/	/	/
chr10	70716023	+	9188	DDX21	2	8	0.2	0	0	0	/	/	/
chr10	70716025	+	9188	DDX21	2	8	0.2	0	0	0	/	/	/
chr10	70737335	+	9188	DDX21	9	9	0.75	0	0	0	1	/	/
chr10	70863844	+	5552	SRGN	9	18	0.333	0	0	0	1	/	/
chr10	71128326	+	3098	HK1	23	23	0.575	0	0	0	1	/	/
chr10	71144225	+	3098	HK1	6	8	0.429	5	44	0.102	1	1	0.174603
chr10	73510605	-	64115	C10orf54	5	11	0.312	19	86	0.181	1	1	0.198347
chr10	73515214	-	64115	C10orf54	6	13	0.316	0	0	0	1	/	/
chr10	73521401	-	64115	C10orf54	7	9	0.438	0	0	0	1	/	/
chr10	73521518	-	64115	C10orf54	2	8	0.2	0	0	0	/	/	/
chr10	73576167	-	5660	PSAP	2	11	0.154	18	134	0.118	/	1	/
chr10	73576616	-	5660	PSAP	2	8	0.2	0	0	0	/	/	/
chr10	73576804	-	5660	PSAP	4	26	0.133	0	0	0	/	/	/
chr10	73576807	-	5660	PSAP	3	19	0.136	0	0	0	/	/	/
chr10	73576812	-	5660	PSAP	4	15	0.211	0	0	0	/	/	/
chr10	73576813	-	5660	PSAP	4	13	0.235	0	0	0	/	/	/
chr10	73576821	-	5660	PSAP	4	10	0.286	0	0	0	/	/	/
chr10	73576823	-	5660	PSAP	4	10	0.286	0	0	0	/	/	/
chr10	73576829	-	5660	PSAP	4	6	0.4	0	0	0	/	/	/
chr10	73576835	-	5660	PSAP	4	7	0.364	0	0	0	/	/	/
chr10	73576839	-	5660	PSAP	3	7	0.3	0	0	0	/	/	/
chr10	73576846	-	5660	PSAP	3	7	0.3	0	0	0	/	/	/
chr10	73587818	-	5660	PSAP	16	120	0.118	0	0	0	1	/	/
chr10	73819744	-	9806	SPOCK2	7	9	0.438	0	0	0	1	/	/
chr10	73821771	-	9806	SPOCK2	8	11	0.421	0	0	0	1	/	/
chr10	73821806	-	9806	SPOCK2	3	13	0.188	0	0	0	/	/	/
chr10	73822552	-	9806	SPOCK2	4	8	0.333	0	0	0	/	/	/
chr10	73823960	-	9806	SPOCK2	5	6	0.455	0	0	0	1	/	/
chr10	73826712	-	9806	SPOCK2	6	39	0.133	0	0	0	1	/	/
chr10	73827462	-	9806	SPOCK2	2	8	0.2	0	0	0	/	/	/
chr10	73828027	-	9806	SPOCK2	4	16	0.2	0	0	0	/	/	/
chr10	73831921	-	9806	SPOCK2	5	10	0.333	0	0	0	1	/	/
chr10	73832273	-	9806	SPOCK2	4	15	0.211	14	122	0.103	/	1	/
chr10	75849932	+	7414	VCL	6	15	0.286	0	0	0	1	/	/
chr10	79795305	+	6229	RPS24	2	8	0.2	0	0	0	/	/	/
chr10	79795312	+	6229	RPS24	3	10	0.231	0	0	0	/	/	/
chr10	79795320	+	6229	RPS24	4	8	0.333	0	0	0	/	/	/
chr10	79795329	+	6229	RPS24	4	9	0.308	0	0	0	/	/	/
chr10	79795333	+	6229	RPS24	4	9	0.308	0	0	0	/	/	/
chr10	79795334	+	6229	RPS24	4	7	0.364	0	0	0	/	/	/
chr10	79795343	+	6229	RPS24	4	10	0.286	0	0	0	/	/	/
chr10	79795348	+	6229	RPS24	4	8	0.333	0	0	0	/	/	/
chr10	79795349	+	6229	RPS24	4	7	0.364	0	0	0	/	/	/
chr10	79795351	+	6229	RPS24	4	8	0.333	0	0	0	/	/	/
chr10	79795353	+	6229	RPS24	4	7	0.364	0	0	0	/	/	/
chr10	79795354	+	6229	RPS24	4	6	0.4	0	0	0	/	/	/
chr10	79795364	+	6229	RPS24	3	7	0.3	0	0	0	/	/	/
chr10	79795379	+	6229	RPS24	5	6	0.455	0	0	0	1	/	/
chr10	79795384	+	6229	RPS24	4	7	0.364	0	0	0	/	/	/
chr10	79795386	+	6229	RPS24	5	7	0.417	0	0	0	1	/	/
chr10	79795400	+	6229	RPS24	4	10	0.286	36	221	0.14	/	1	/
chr10	79795405	+	6229	RPS24	5	5	0.5	0	0	0	1	/	/
chr10	79795412	+	6229	RPS24	5	6	0.455	0	0	0	1	/	/
chr10	79795432	+	6229	RPS24	4	6	0.4	0	0	0	/	/	/
chr10	79795458	+	6229	RPS24	4	6	0.4	0	0	0	/	/	/
chr10	79799966	+	6229	RPS24	8	23	0.258	47	210	0.183	1	1	0.183946
chr10	80828907	+	57178	ZMIZ1	6	12	0.333	0	0	0	1	/	/
chr10	89624009	+	5728	PTEN	6	20	0.231	0	0	0	1	/	/
chr10	95123760	-	26509	MYOF	2	9	0.182	4	21	0.16	/	/	/
chr10	98319418	-	56889	TM9SF3	2	8	0.2	0	0	0	/	/	/
chr10	98319421	-	56889	TM9SF3	2	8	0.2	0	0	0	/	/	/
chr10	98319435	-	56889	TM9SF3	2	8	0.2	0	0	0	/	/	/
chr10	98319449	-	56889	TM9SF3	3	7	0.3	0	0	0	/	/	/
chr10	99094220	-	23401	FRAT2	6	10	0.375	0	0	0	1	/	/
chr10	102792136	+	81855	SFXN3	3	17	0.15	0	0	0	/	/	/
chr10	103545941	-	10724	MGEA5	6	9	0.4	0	0	0	1	/	/
chr10	103572641	-	10724	MGEA5	10	10	1	9	17	0.346	1	1	0.527778
chr10	104678438	+	54805	CNNM2	6	6	0.545	0	0	0	1	/	/
chr10	111881887	+	120	ADD3	2	8	0.2	0	0	0	/	/	/
chr10	112269912	+	1847	DUSP5	6	6	0.5	4	24	0.143	1	/	/
chr10	112657807	+	27250	PDCD4	2	15	0.118	22	63	0.259	/	1	/
chr10	112659295	+	27250	PDCD4	5	6	0.455	2	10	0.167	1	/	/
chr10	112659296	+	27250	PDCD4	4	6	0.4	2	10	0.167	/	/	/
chr10	112659305	+	27250	PDCD4	5	6	0.455	2	12	0.143	1	/	/
chr10	112659308	+	27250	PDCD4	5	5	0.5	2	15	0.118	1	/	/
chr10	112659310	+	27250	PDCD4	5	6	0.455	0	0	0	1	/	/
chr10	112659320	+	27250	PDCD4	4	6	0.4	0	0	0	/	/	/
chr10	112659321	+	27250	PDCD4	4	6	0.4	0	0	0	/	/	/
chr10	114710590	+	6934	TCF7L2	4	18	0.182	0	0	0	/	/	/
chr10	114711014	+	6934	TCF7L2	4	4	0.571	9	46	0.164	/	1	/
chr10	119134069	-	118987	PDZD8	2	8	0.2	0	0	0	/	/	/
chr10	120796674	-	8661	EIF3A	4	7	0.364	0	0	0	/	/	/
chr10	120796728	-	8661	EIF3A	3	12	0.2	0	0	0	/	/	/
chr10	120801735	-	8661	EIF3A	3	14	0.176	0	0	0	/	/	/
chr10	120802101	-	8661	EIF3A	6	20	0.231	0	0	0	1	/	/
chr10	123720940	-	54780	NSMCE4A	26	26	1	0	0	0	1	/	/
chr10	125768380	-	51363	CHST15	4	7	0.364	11	51	0.177	/	1	/
chr10	126370475	-	9679	FAM53B	4	7	0.364	0	0	0	/	/	/
chr10	126370505	-	9679	FAM53B	8	15	0.348	0	0	0	1	/	/
chr10	126370934	-	9679	FAM53B	8	8	0.8	0	0	0	1	/	/
chr10	129906892	-	4288	MKI67	2	8	0.2	0	0	0	/	/	/
chr10	129906918	-	4288	MKI67	2	8	0.2	0	0	0	/	/	/
chr10	129906928	-	4288	MKI67	2	8	0.2	0	0	0	/	/	/
chr10	129906931	-	4288	MKI67	2	8	0.2	0	0	0	/	/	/
chr10	134218859	+	170394	PWWP2B	7	14	0.333	0	0	0	1	/	/
chr11	212704	+	60626	RIC8A	10	19	0.345	0	0	0	1	/	/
chr11	212706	+	60626	RIC8A	11	12	0.478	4	28	0.125	1	/	/
chr11	308179	+	10581	IFITM2	2	8	0.2	0	0	0	/	/	/
chr11	308181	+	10581	IFITM2	2	8	0.2	0	0	0	/	/	/
chr11	308182	+	10581	IFITM2	2	8	0.2	0	0	0	/	/	/
chr11	308184	+	10581	IFITM2	2	8	0.2	0	0	0	/	/	/
chr11	314923	+	8519	IFITM1	3	23	0.115	0	0	0	/	/	/
chr11	502064	-	6050	RNH1	6	11	0.353	0	0	0	1	/	/
chr11	608470	+	57661	PHRF1	5	18	0.217	0	0	0	1	/	/
chr11	614522	-	3665	IRF7	2	17	0.105	7	50	0.123	/	1	/
chr11	614800	-	3665	IRF7	3	18	0.143	0	0	0	/	/	/
chr11	615253	-	3665	IRF7	5	23	0.179	0	0	0	1	/	/
chr11	763406	+	6888	TALDO1	4	27	0.129	0	0	0	/	/	/
chr11	819711	+	57104	PNPLA2	4	10	0.286	0	0	0	/	/	/
chr11	821800	+	57104	PNPLA2	12	12	0.632	0	0	0	1	/	/
chr11	822591	+	57104	PNPLA2	7	25	0.219	0	0	0	1	/	/
chr11	823765	+	57104	PNPLA2	5	22	0.185	0	0	0	1	/	/
chr11	824528	+	57104	PNPLA2	5	15	0.25	22	137	0.138	1	1	0.145946
chr11	1774881	-	1509	CTSD	2	8	0.2	0	0	0	/	/	/
chr11	1775240	-	1509	CTSD	8	34	0.19	0	0	0	1	/	/
chr11	1778561	-	1509	CTSD	2	8	0.2	0	0	0	/	/	/
chr11	1778577	-	1509	CTSD	2	8	0.2	0	0	0	/	/	/
chr11	1778583	-	1509	CTSD	2	8	0.2	0	0	0	/	/	/
chr11	1778591	-	1509	CTSD	2	8	0.2	0	0	0	/	/	/
chr11	1778597	-	1509	CTSD	2	8	0.2	0	0	0	/	/	/
chr11	1778600	-	1509	CTSD	2	8	0.2	0	0	0	/	/	/
chr11	1780858	-	1509	CTSD	4	16	0.2	40	117	0.255	/	1	/
chr11	1913048	+	4046	LSP1	4	15	0.211	30	161	0.157	/	1	/
chr11	5246826	-	3043	HBB	1	9	0.1	2	13	0.133	/	/	/
chr11	5246833	-	3043	HBB	2	8	0.2	2	14	0.125	/	/	/
chr11	5246840	-	3043	HBB	2	9	0.182	2	13	0.133	/	/	/
chr11	5246842	-	3043	HBB	2	8	0.2	2	13	0.133	/	/	/
chr11	5246843	-	3043	HBB	3	7	0.3	2	13	0.133	/	/	/
chr11	5246844	-	3043	HBB	2	8	0.2	2	13	0.133	/	/	/
chr11	5246848	-	3043	HBB	2	8	0.2	2	12	0.143	/	/	/
chr11	5246849	-	3043	HBB	3	8	0.273	0	0	0	/	/	/
chr11	5246850	-	3043	HBB	3	9	0.25	0	0	0	/	/	/
chr11	5246856	-	3043	HBB	2	8	0.2	0	0	0	/	/	/
chr11	5246878	-	3043	HBB	4	12	0.25	2	9	0.182	/	/	/
chr11	5246882	-	3043	HBB	4	13	0.235	2	8	0.2	/	/	/
chr11	5246883	-	3043	HBB	3	11	0.214	1	9	0.1	/	/	/
chr11	5246886	-	3043	HBB	3	10	0.231	0	0	0	/	/	/
chr11	5246890	-	3043	HBB	4	9	0.308	3	7	0.3	/	/	/
chr11	5246895	-	3043	HBB	3	10	0.231	0	0	0	/	/	/
chr11	5246896	-	3043	HBB	3	12	0.2	0	0	0	/	/	/
chr11	5246898	-	3043	HBB	3	11	0.214	3	7	0.3	/	/	/
chr11	5246899	-	3043	HBB	2	11	0.154	4	6	0.4	/	/	/
chr11	5246900	-	3043	HBB	3	11	0.214	0	0	0	/	/	/
chr11	5246901	-	3043	HBB	3	10	0.231	4	6	0.4	/	/	/
chr11	5246912	-	3043	HBB	3	7	0.3	0	0	0	/	/	/
chr11	5246918	-	3043	HBB	3	7	0.3	0	0	0	/	/	/
chr11	5247810	-	3043	HBB	3	7	0.3	0	0	0	/	/	/
chr11	5247813	-	3043	HBB	2	8	0.2	0	0	0	/	/	/
chr11	5247820	-	3043	HBB	2	8	0.2	0	0	0	/	/	/
chr11	5247821	-	3043	HBB	2	8	0.2	0	0	0	/	/	/
chr11	5247857	-	3043	HBB	3	9	0.25	6	6	0.6	/	1	/
chr11	5247859	-	3043	HBB	3	9	0.25	0	0	0	/	/	/
chr11	5247861	-	3043	HBB	3	9	0.25	0	0	0	/	/	/
chr11	5247862	-	3043	HBB	2	9	0.182	6	6	0.6	/	1	/
chr11	5247867	-	3043	HBB	3	8	0.273	0	0	0	/	/	/
chr11	5247868	-	3043	HBB	3	9	0.25	0	0	0	/	/	/
chr11	5247882	-	3043	HBB	2	13	0.133	7	7	0.583	/	1	/
chr11	5247887	-	3043	HBB	3	11	0.214	6	6	0.545	/	1	/
chr11	5247892	-	3043	HBB	2	13	0.133	5	5	0.5	/	1	/
chr11	5247897	-	3043	HBB	3	12	0.2	6	6	0.545	/	1	/
chr11	5247909	-	3043	HBB	3	12	0.2	0	0	0	/	/	/
chr11	5247910	-	3043	HBB	3	13	0.188	0	0	0	/	/	/
chr11	5247915	-	3043	HBB	3	16	0.158	0	0	0	/	/	/
chr11	5247917	-	3043	HBB	3	16	0.158	0	0	0	/	/	/
chr11	5247927	-	3043	HBB	4	17	0.19	0	0	0	/	/	/
chr11	5247932	-	3043	HBB	4	17	0.19	4	9	0.308	/	/	/
chr11	5247934	-	3043	HBB	4	17	0.19	5	9	0.357	/	1	/
chr11	5247946	-	3043	HBB	4	24	0.143	3	24	0.111	/	/	/
chr11	5247947	-	3043	HBB	4	22	0.154	3	23	0.115	/	/	/
chr11	5247948	-	3043	HBB	4	25	0.138	5	22	0.185	/	1	/
chr11	5247951	-	3043	HBB	4	24	0.143	6	23	0.207	/	1	/
chr11	5247961	-	3043	HBB	5	22	0.185	4	21	0.16	1	/	/
chr11	5247967	-	3043	HBB	6	23	0.207	6	20	0.231	1	1	0.218182
chr11	5247968	-	3043	HBB	6	21	0.222	6	21	0.222	1	1	0.222222
chr11	5247970	-	3043	HBB	6	22	0.214	5	20	0.2	1	1	0.207547
chr11	5247972	-	3043	HBB	6	23	0.207	5	19	0.208	1	1	0.207547
chr11	5247973	-	3043	HBB	6	23	0.207	6	19	0.24	1	1	0.222222
chr11	5247977	-	3043	HBB	5	19	0.208	6	19	0.24	1	1	0.22449
chr11	5247987	-	3043	HBB	6	15	0.286	4	20	0.167	1	/	/
chr11	5247988	-	3043	HBB	6	16	0.273	3	19	0.136	1	/	/
chr11	5247996	-	3043	HBB	5	16	0.238	5	19	0.208	1	1	0.222222
chr11	5248004	-	3043	HBB	5	13	0.278	5	22	0.185	1	1	0.222222
chr11	5248005	-	3043	HBB	5	13	0.278	5	19	0.208	1	1	0.238095
chr11	5248006	-	3043	HBB	5	9	0.357	5	19	0.208	1	1	0.263158
chr11	5248012	-	3043	HBB	5	13	0.278	6	22	0.214	1	1	0.23913
chr11	5248013	-	3043	HBB	3	14	0.176	6	22	0.214	/	1	/
chr11	5248014	-	3043	HBB	5	12	0.294	6	24	0.2	1	1	0.234043
chr11	5248017	-	3043	HBB	5	11	0.312	6	21	0.222	1	1	0.255814
chr11	5248025	-	3043	HBB	5	12	0.294	5	25	0.167	1	1	0.212766
chr11	5248028	-	3043	HBB	5	13	0.278	4	21	0.16	1	/	/
chr11	5248162	-	3043	HBB	4	12	0.25	4	24	0.143	/	/	/
chr11	5248167	-	3043	HBB	5	12	0.294	4	20	0.167	1	/	/
chr11	5248168	-	3043	HBB	5	13	0.278	4	17	0.19	1	/	/
chr11	5248169	-	3043	HBB	5	13	0.278	4	19	0.174	1	/	/
chr11	5248192	-	3043	HBB	4	8	0.333	3	16	0.158	/	/	/
chr11	5248201	-	3043	HBB	3	8	0.273	5	24	0.172	/	1	/
chr11	5717432	+	10346	TRIM22	6	42	0.125	0	0	0	1	/	/
chr11	5717714	+	10346	TRIM22	4	22	0.154	0	0	0	/	/	/
chr11	8704787	+	6157	RPL27A	6	24	0.2	0	0	0	1	/	/
chr11	9161131	-	23258	DENND5A	11	11	1	0	0	0	1	/	/
chr11	9165023	-	23258	DENND5A	6	9	0.4	0	0	0	1	/	/
chr11	9467039	+	10527	IPO7	4	8	0.333	0	0	0	/	/	/
chr11	10825108	-	1982	EIF4G2	3	16	0.158	0	0	0	/	/	/
chr11	10825110	-	1982	EIF4G2	3	16	0.158	0	0	0	/	/	/
chr11	10825113	-	1982	EIF4G2	3	16	0.158	0	0	0	/	/	/
chr11	10825447	-	1982	EIF4G2	4	20	0.167	0	0	0	/	/	/
chr11	10825463	-	1982	EIF4G2	3	22	0.12	0	0	0	/	/	/
chr11	12241973	+	9645	MICAL2	4	22	0.154	0	0	0	/	/	/
chr11	17098760	-	6207	RPS13	2	12	0.143	29	244	0.106	/	1	/
chr11	18422520	+	3939	LDHA	2	8	0.2	0	0	0	/	/	/
chr11	18422523	+	3939	LDHA	2	8	0.2	0	0	0	/	/	/
chr11	18422524	+	3939	LDHA	2	8	0.2	0	0	0	/	/	/
chr11	18422529	+	3939	LDHA	2	8	0.2	0	0	0	/	/	/
chr11	18422532	+	3939	LDHA	2	8	0.2	0	0	0	/	/	/
chr11	18422539	+	3939	LDHA	2	8	0.2	0	0	0	/	/	/
chr11	18422549	+	3939	LDHA	2	8	0.2	0	0	0	/	/	/
chr11	18428770	+	3939	LDHA	4	25	0.138	0	0	0	/	/	/
chr11	18633994	-	144108	SPTY2D1	6	10	0.375	0	0	0	1	/	/
chr11	33279099	+	10114	HIPK3	8	8	0.533	0	0	0	1	/	/
chr11	33360322	+	10114	HIPK3	6	16	0.273	0	0	0	1	/	/
chr11	33880582	-	4005	LMO2	13	19	0.406	0	0	0	1	/	/
chr11	35236415	+	960	CD44	2	8	0.2	0	0	0	/	/	/
chr11	35240867	+	960	CD44	3	21	0.125	0	0	0	/	/	/
chr11	35240880	+	960	CD44	3	18	0.143	0	0	0	/	/	/
chr11	35240893	+	960	CD44	3	12	0.2	0	0	0	/	/	/
chr11	35240897	+	960	CD44	3	11	0.214	0	0	0	/	/	/
chr11	35240899	+	960	CD44	4	12	0.25	0	0	0	/	/	/
chr11	35240902	+	960	CD44	4	12	0.25	0	0	0	/	/	/
chr11	35240903	+	960	CD44	4	12	0.25	0	0	0	/	/	/
chr11	35250730	+	960	CD44	2	8	0.2	0	0	0	/	/	/
chr11	35250751	+	960	CD44	5	12	0.294	0	0	0	1	/	/
chr11	35251933	+	960	CD44	2	8	0.2	0	0	0	/	/	/
chr11	35251934	+	960	CD44	2	8	0.2	0	0	0	/	/	/
chr11	35252829	+	960	CD44	4	7	0.364	0	0	0	/	/	/
chr11	35252836	+	960	CD44	4	6	0.4	0	0	0	/	/	/
chr11	35252837	+	960	CD44	4	7	0.364	0	0	0	/	/	/
chr11	35252841	+	960	CD44	4	6	0.4	0	0	0	/	/	/
chr11	35252845	+	960	CD44	4	7	0.364	0	0	0	/	/	/
chr11	35252847	+	960	CD44	4	9	0.308	0	0	0	/	/	/
chr11	35252849	+	960	CD44	4	8	0.333	0	0	0	/	/	/
chr11	35252851	+	960	CD44	4	9	0.308	0	0	0	/	/	/
chr11	35252855	+	960	CD44	4	8	0.333	0	0	0	/	/	/
chr11	35252857	+	960	CD44	4	7	0.364	0	0	0	/	/	/
chr11	35252863	+	960	CD44	4	14	0.222	0	0	0	/	/	/
chr11	35252871	+	960	CD44	3	14	0.176	0	0	0	/	/	/
chr11	35252874	+	960	CD44	3	16	0.158	0	0	0	/	/	/
chr11	35252878	+	960	CD44	3	16	0.158	0	0	0	/	/	/
chr11	35252879	+	960	CD44	3	15	0.167	0	0	0	/	/	/
chr11	35252881	+	960	CD44	3	15	0.167	0	0	0	/	/	/
chr11	35253007	+	960	CD44	11	41	0.212	35	134	0.207	1	1	0.204444
chr11	35253611	+	960	CD44	4	13	0.235	0	0	0	/	/	/
chr11	35685229	+	54765	TRIM44	2	12	0.143	11	68	0.139	/	1	/
chr11	44609059	+	3732	CD82	4	18	0.182	0	0	0	/	/	/
chr11	44609061	+	3732	CD82	5	15	0.25	0	0	0	1	/	/
chr11	45902552	+	1408	CRY2	4	15	0.211	0	0	0	/	/	/
chr11	46369146	+	8525	DGKZ	12	12	0.6	0	0	0	1	/	/
chr11	46369148	+	8525	DGKZ	11	11	0.524	0	0	0	1	/	/
chr11	46369152	+	8525	DGKZ	9	9	0.5	0	0	0	1	/	/
chr11	46369153	+	8525	DGKZ	11	11	0.524	0	0	0	1	/	/
chr11	46369200	+	8525	DGKZ	11	11	0.688	0	0	0	1	/	/
chr11	46388923	+	8525	DGKZ	4	13	0.235	0	0	0	/	/	/
chr11	46393070	+	8525	DGKZ	2	8	0.2	0	0	0	/	/	/
chr11	47376814	-	6688	SPI1	3	19	0.136	0	0	0	/	/	/
chr11	47376874	-	6688	SPI1	5	34	0.128	0	0	0	1	/	/
chr11	47490771	-	10658	CELF1	8	40	0.167	0	0	0	1	/	/
chr11	47739011	-	23360	FNBP4	3	7	0.3	0	0	0	/	/	/
chr11	48146532	+	5795	PTPRJ	3	13	0.188	0	0	0	/	/	/
chr11	48186059	+	5795	PTPRJ	5	6	0.455	5	15	0.25	1	1	0.322581
chr11	57080244	-	85456	TNKS1BP1	11	11	1	0	0	0	1	/	/
chr11	58977900	-	219972	MPEG1	15	15	0.556	8	72	0.1	1	1	0.214953
chr11	58980271	-	219972	MPEG1	4	20	0.167	0	0	0	/	/	/
chr11	59949101	-	64231	MS4A6A	8	13	0.381	15	62	0.195	1	1	0.234694
chr11	61732280	-	2495	FTH1	13	71	0.155	0	0	0	1	/	/
chr11	61732485	-	2495	FTH1	12	104	0.103	0	0	0	1	/	/
chr11	61732491	-	2495	FTH1	12	107	0.101	0	0	0	1	/	/
chr11	61732500	-	2495	FTH1	12	102	0.105	0	0	0	1	/	/
chr11	61732503	-	2495	FTH1	11	98	0.101	0	0	0	1	/	/
chr11	61732530	-	2495	FTH1	14	56	0.2	0	0	0	1	/	/
chr11	61732535	-	2495	FTH1	12	56	0.176	0	0	0	1	/	/
chr11	61732547	-	2495	FTH1	12	34	0.261	0	0	0	1	/	/
chr11	61732554	-	2495	FTH1	12	27	0.308	0	0	0	1	/	/
chr11	61732558	-	2495	FTH1	15	26	0.366	0	0	0	1	/	/
chr11	61732567	-	2495	FTH1	16	23	0.41	0	0	0	1	/	/
chr11	61732576	-	2495	FTH1	28	241	0.104	145	1286	0.101	1	1	0.0992542
chr11	61734855	-	2495	FTH1	3	15	0.167	0	0	0	/	/	/
chr11	61734916	-	2495	FTH1	2	8	0.2	0	0	0	/	/	/
chr11	61734922	-	2495	FTH1	2	8	0.2	0	0	0	/	/	/
chr11	61734925	-	2495	FTH1	3	8	0.273	0	0	0	/	/	/
chr11	61734927	-	2495	FTH1	3	7	0.3	0	0	0	/	/	/
chr11	61734928	-	2495	FTH1	3	8	0.273	0	0	0	/	/	/
chr11	61734930	-	2495	FTH1	3	9	0.25	0	0	0	/	/	/
chr11	61734931	-	2495	FTH1	3	8	0.273	0	0	0	/	/	/
chr11	61734933	-	2495	FTH1	3	7	0.3	0	0	0	/	/	/
chr11	61734934	-	2495	FTH1	3	7	0.3	0	0	0	/	/	/
chr11	61734937	-	2495	FTH1	3	8	0.273	0	0	0	/	/	/
chr11	61734939	-	2495	FTH1	3	7	0.3	0	0	0	/	/	/
chr11	61734941	-	2495	FTH1	4	6	0.4	0	0	0	/	/	/
chr11	61734942	-	2495	FTH1	4	8	0.333	0	0	0	/	/	/
chr11	61734944	-	2495	FTH1	4	8	0.333	0	0	0	/	/	/
chr11	61734947	-	2495	FTH1	4	8	0.333	0	0	0	/	/	/
chr11	61734948	-	2495	FTH1	4	8	0.333	0	0	0	/	/	/
chr11	61734950	-	2495	FTH1	4	6	0.4	0	0	0	/	/	/
chr11	61734952	-	2495	FTH1	4	7	0.364	0	0	0	/	/	/
chr11	61734953	-	2495	FTH1	4	6	0.4	0	0	0	/	/	/
chr11	61734955	-	2495	FTH1	4	7	0.364	0	0	0	/	/	/
chr11	61734956	-	2495	FTH1	4	7	0.364	0	0	0	/	/	/
chr11	61734958	-	2495	FTH1	4	7	0.364	0	0	0	/	/	/
chr11	61734959	-	2495	FTH1	4	7	0.364	0	0	0	/	/	/
chr11	61734960	-	2495	FTH1	4	8	0.333	0	0	0	/	/	/
chr11	61734961	-	2495	FTH1	4	7	0.364	0	0	0	/	/	/
chr11	61734962	-	2495	FTH1	4	8	0.333	0	0	0	/	/	/
chr11	61734967	-	2495	FTH1	3	10	0.231	0	0	0	/	/	/
chr11	61734968	-	2495	FTH1	3	8	0.273	0	0	0	/	/	/
chr11	61734969	-	2495	FTH1	3	8	0.273	0	0	0	/	/	/
chr11	61734970	-	2495	FTH1	3	8	0.273	0	0	0	/	/	/
chr11	61734973	-	2495	FTH1	3	10	0.231	0	0	0	/	/	/
chr11	62284366	-	79026	AHNAK	5	24	0.172	0	0	0	1	/	/
chr11	62284619	-	79026	AHNAK	5	18	0.217	0	0	0	1	/	/
chr11	62285677	-	79026	AHNAK	2	8	0.2	0	0	0	/	/	/
chr11	62285678	-	79026	AHNAK	2	8	0.2	0	0	0	/	/	/
chr11	62285679	-	79026	AHNAK	2	8	0.2	0	0	0	/	/	/
chr11	62287048	-	79026	AHNAK	2	8	0.2	0	0	0	/	/	/
chr11	62287139	-	79026	AHNAK	4	28	0.125	0	0	0	/	/	/
chr11	62287148	-	79026	AHNAK	4	32	0.111	0	0	0	/	/	/
chr11	62287151	-	79026	AHNAK	4	30	0.118	0	0	0	/	/	/
chr11	62287164	-	79026	AHNAK	4	30	0.118	0	0	0	/	/	/
chr11	62287166	-	79026	AHNAK	6	28	0.176	0	0	0	1	/	/
chr11	62287169	-	79026	AHNAK	5	30	0.143	0	0	0	1	/	/
chr11	62287170	-	79026	AHNAK	5	28	0.152	0	0	0	1	/	/
chr11	62287181	-	79026	AHNAK	5	27	0.156	0	0	0	1	/	/
chr11	62287184	-	79026	AHNAK	5	25	0.167	0	0	0	1	/	/
chr11	62287185	-	79026	AHNAK	5	25	0.167	0	0	0	1	/	/
chr11	62287186	-	79026	AHNAK	6	24	0.2	0	0	0	1	/	/
chr11	62287192	-	79026	AHNAK	6	25	0.194	0	0	0	1	/	/
chr11	62287194	-	79026	AHNAK	6	26	0.188	0	0	0	1	/	/
chr11	62287198	-	79026	AHNAK	5	28	0.152	0	0	0	1	/	/
chr11	62287199	-	79026	AHNAK	5	26	0.161	0	0	0	1	/	/
chr11	62287205	-	79026	AHNAK	6	25	0.194	0	0	0	1	/	/
chr11	62287206	-	79026	AHNAK	5	21	0.192	0	0	0	1	/	/
chr11	62287207	-	79026	AHNAK	6	23	0.207	0	0	0	1	/	/
chr11	62287213	-	79026	AHNAK	5	14	0.263	0	0	0	1	/	/
chr11	62287221	-	79026	AHNAK	6	8	0.429	0	0	0	1	/	/
chr11	62287224	-	79026	AHNAK	6	8	0.429	0	0	0	1	/	/
chr11	62287226	-	79026	AHNAK	5	7	0.417	0	0	0	1	/	/
chr11	62287227	-	79026	AHNAK	6	9	0.4	0	0	0	1	/	/
chr11	62287236	-	79026	AHNAK	5	5	0.5	0	0	0	1	/	/
chr11	62287247	-	79026	AHNAK	5	7	0.417	0	0	0	1	/	/
chr11	62287248	-	79026	AHNAK	4	6	0.4	0	0	0	/	/	/
chr11	62287249	-	79026	AHNAK	5	6	0.455	0	0	0	1	/	/
chr11	62287438	-	79026	AHNAK	2	8	0.2	0	0	0	/	/	/
chr11	62287496	-	79026	AHNAK	4	12	0.25	0	0	0	/	/	/
chr11	62287762	-	79026	AHNAK	3	22	0.12	0	0	0	/	/	/
chr11	62287768	-	79026	AHNAK	3	22	0.12	0	0	0	/	/	/
chr11	62287771	-	79026	AHNAK	3	23	0.115	0	0	0	/	/	/
chr11	62287784	-	79026	AHNAK	3	21	0.125	0	0	0	/	/	/
chr11	62287790	-	79026	AHNAK	3	21	0.125	0	0	0	/	/	/
chr11	62287791	-	79026	AHNAK	3	20	0.13	0	0	0	/	/	/
chr11	62287798	-	79026	AHNAK	3	18	0.143	0	0	0	/	/	/
chr11	62287811	-	79026	AHNAK	4	15	0.211	0	0	0	/	/	/
chr11	62287812	-	79026	AHNAK	4	14	0.222	0	0	0	/	/	/
chr11	62287822	-	79026	AHNAK	4	11	0.267	0	0	0	/	/	/
chr11	62287831	-	79026	AHNAK	4	11	0.267	0	0	0	/	/	/
chr11	62287832	-	79026	AHNAK	4	10	0.286	0	0	0	/	/	/
chr11	62287833	-	79026	AHNAK	4	11	0.267	0	0	0	/	/	/
chr11	62287838	-	79026	AHNAK	4	11	0.267	0	0	0	/	/	/
chr11	62287840	-	79026	AHNAK	4	12	0.25	0	0	0	/	/	/
chr11	62287849	-	79026	AHNAK	3	9	0.25	0	0	0	/	/	/
chr11	62287859	-	79026	AHNAK	2	8	0.2	0	0	0	/	/	/
chr11	62288407	-	79026	AHNAK	3	21	0.125	0	0	0	/	/	/
chr11	62288822	-	79026	AHNAK	2	8	0.2	0	0	0	/	/	/
chr11	62288889	-	79026	AHNAK	4	7	0.364	10	62	0.139	/	1	/
chr11	62288890	-	79026	AHNAK	2	10	0.167	17	62	0.215	/	1	/
chr11	62290018	-	79026	AHNAK	2	8	0.2	0	0	0	/	/	/
chr11	62290024	-	79026	AHNAK	2	8	0.2	0	0	0	/	/	/
chr11	62290426	-	79026	AHNAK	4	31	0.114	0	0	0	/	/	/
chr11	62290864	-	79026	AHNAK	4	6	0.4	0	0	0	/	/	/
chr11	62290868	-	79026	AHNAK	4	6	0.4	0	0	0	/	/	/
chr11	62290869	-	79026	AHNAK	4	6	0.4	0	0	0	/	/	/
chr11	62292344	-	79026	AHNAK	3	21	0.125	0	0	0	/	/	/
chr11	62292346	-	79026	AHNAK	4	16	0.2	0	0	0	/	/	/
chr11	62292349	-	79026	AHNAK	4	22	0.154	0	0	0	/	/	/
chr11	62292354	-	79026	AHNAK	4	22	0.154	0	0	0	/	/	/
chr11	62292355	-	79026	AHNAK	4	19	0.174	0	0	0	/	/	/
chr11	62292359	-	79026	AHNAK	4	24	0.143	0	0	0	/	/	/
chr11	62292364	-	79026	AHNAK	4	23	0.148	0	0	0	/	/	/
chr11	62292365	-	79026	AHNAK	4	23	0.148	0	0	0	/	/	/
chr11	62292366	-	79026	AHNAK	4	22	0.154	0	0	0	/	/	/
chr11	62292548	-	79026	AHNAK	3	17	0.15	0	0	0	/	/	/
chr11	62292549	-	79026	AHNAK	3	16	0.158	0	0	0	/	/	/
chr11	62292552	-	79026	AHNAK	3	17	0.15	0	0	0	/	/	/
chr11	62292554	-	79026	AHNAK	3	17	0.15	0	0	0	/	/	/
chr11	62292565	-	79026	AHNAK	2	8	0.2	0	0	0	/	/	/
chr11	62293175	-	79026	AHNAK	2	8	0.2	0	0	0	/	/	/
chr11	62293227	-	79026	AHNAK	5	14	0.263	0	0	0	1	/	/
chr11	62293874	-	79026	AHNAK	2	8	0.2	0	0	0	/	/	/
chr11	62293923	-	79026	AHNAK	4	19	0.174	0	0	0	/	/	/
chr11	62293924	-	79026	AHNAK	4	22	0.154	0	0	0	/	/	/
chr11	62294816	-	79026	AHNAK	4	36	0.1	0	0	0	/	/	/
chr11	62295203	-	79026	AHNAK	6	47	0.113	0	0	0	1	/	/
chr11	62295603	-	79026	AHNAK	6	48	0.111	0	0	0	1	/	/
chr11	62295880	-	79026	AHNAK	5	41	0.109	0	0	0	1	/	/
chr11	62295950	-	79026	AHNAK	5	38	0.116	0	0	0	1	/	/
chr11	62295951	-	79026	AHNAK	5	41	0.109	0	0	0	1	/	/
chr11	62295965	-	79026	AHNAK	5	36	0.122	0	0	0	1	/	/
chr11	62295966	-	79026	AHNAK	4	36	0.1	0	0	0	/	/	/
chr11	62295980	-	79026	AHNAK	5	36	0.122	0	0	0	1	/	/
chr11	62295986	-	79026	AHNAK	5	28	0.152	0	0	0	1	/	/
chr11	62295987	-	79026	AHNAK	5	31	0.139	0	0	0	1	/	/
chr11	62295996	-	79026	AHNAK	4	17	0.19	0	0	0	/	/	/
chr11	62296007	-	79026	AHNAK	4	18	0.182	0	0	0	/	/	/
chr11	62296008	-	79026	AHNAK	4	17	0.19	0	0	0	/	/	/
chr11	62296027	-	79026	AHNAK	5	10	0.333	0	0	0	1	/	/
chr11	62296028	-	79026	AHNAK	5	10	0.333	0	0	0	1	/	/
chr11	62296029	-	79026	AHNAK	5	10	0.333	0	0	0	1	/	/
chr11	62296034	-	79026	AHNAK	5	12	0.294	0	0	0	1	/	/
chr11	62296055	-	79026	AHNAK	3	10	0.231	0	0	0	/	/	/
chr11	62296056	-	79026	AHNAK	3	10	0.231	0	0	0	/	/	/
chr11	62296061	-	79026	AHNAK	3	12	0.2	0	0	0	/	/	/
chr11	62296779	-	79026	AHNAK	5	24	0.172	0	0	0	1	/	/
chr11	62298076	-	79026	AHNAK	7	56	0.111	0	0	0	1	/	/
chr11	62298537	-	79026	AHNAK	3	14	0.176	0	0	0	/	/	/
chr11	62298551	-	79026	AHNAK	5	31	0.139	0	0	0	1	/	/
chr11	62298910	-	79026	AHNAK	3	17	0.15	0	0	0	/	/	/
chr11	62298914	-	79026	AHNAK	3	14	0.176	0	0	0	/	/	/
chr11	62298915	-	79026	AHNAK	3	15	0.167	0	0	0	/	/	/
chr11	62298921	-	79026	AHNAK	3	20	0.13	0	0	0	/	/	/
chr11	62298935	-	79026	AHNAK	3	19	0.136	0	0	0	/	/	/
chr11	62298936	-	79026	AHNAK	3	19	0.136	0	0	0	/	/	/
chr11	62298937	-	79026	AHNAK	3	20	0.13	0	0	0	/	/	/
chr11	62298938	-	79026	AHNAK	3	18	0.143	0	0	0	/	/	/
chr11	62298943	-	79026	AHNAK	3	18	0.143	0	0	0	/	/	/
chr11	62298956	-	79026	AHNAK	3	20	0.13	0	0	0	/	/	/
chr11	62298957	-	79026	AHNAK	3	20	0.13	0	0	0	/	/	/
chr11	62298958	-	79026	AHNAK	3	18	0.143	0	0	0	/	/	/
chr11	62298966	-	79026	AHNAK	3	17	0.15	0	0	0	/	/	/
chr11	62298967	-	79026	AHNAK	3	18	0.143	0	0	0	/	/	/
chr11	62298978	-	79026	AHNAK	3	12	0.2	0	0	0	/	/	/
chr11	62298983	-	79026	AHNAK	7	25	0.219	41	369	0.1	1	1	0.107623
chr11	62298984	-	79026	AHNAK	5	27	0.156	0	0	0	1	/	/
chr11	62300263	-	79026	AHNAK	4	26	0.133	0	0	0	/	/	/
chr11	62300272	-	79026	AHNAK	5	25	0.167	0	0	0	1	/	/
chr11	62300273	-	79026	AHNAK	5	21	0.192	0	0	0	1	/	/
chr11	62300275	-	79026	AHNAK	5	19	0.208	0	0	0	1	/	/
chr11	62300283	-	79026	AHNAK	4	16	0.2	0	0	0	/	/	/
chr11	62300285	-	79026	AHNAK	5	13	0.278	0	0	0	1	/	/
chr11	62300292	-	79026	AHNAK	5	12	0.294	0	0	0	1	/	/
chr11	62300294	-	79026	AHNAK	4	12	0.25	0	0	0	/	/	/
chr11	62300295	-	79026	AHNAK	4	12	0.25	0	0	0	/	/	/
chr11	62300296	-	79026	AHNAK	3	9	0.25	0	0	0	/	/	/
chr11	62300313	-	79026	AHNAK	4	10	0.286	0	0	0	/	/	/
chr11	62300349	-	79026	AHNAK	4	6	0.4	0	0	0	/	/	/
chr11	62300382	-	79026	AHNAK	4	6	0.4	0	0	0	/	/	/
chr11	62300389	-	79026	AHNAK	4	6	0.4	0	0	0	/	/	/
chr11	62300397	-	79026	AHNAK	4	6	0.4	0	0	0	/	/	/
chr11	62300462	-	79026	AHNAK	4	9	0.308	0	0	0	/	/	/
chr11	62300564	-	79026	AHNAK	4	26	0.133	0	0	0	/	/	/
chr11	62339137	-	1937	EEF1G	4	25	0.138	0	0	0	/	/	/
chr11	62367640	-	9219	MTA2	3	10	0.231	10	74	0.119	/	1	/
chr11	62369075	-	9219	MTA2	4	12	0.25	0	0	0	/	/	/
chr11	62407134	-	23193	GANAB	3	10	0.231	0	0	0	/	/	/
chr11	62655857	+	6520	SLC3A2	6	7	0.462	0	0	0	1	/	/
chr11	63312158	+	5920	RARRES3	7	21	0.25	0	0	0	1	/	/
chr11	63676422	+	2011	MARK2	2	8	0.2	0	0	0	/	/	/
chr11	63676466	+	2011	MARK2	2	8	0.2	0	0	0	/	/	/
chr11	63974841	+	83706	FERMT3	4	7	0.364	0	0	0	/	/	/
chr11	63978913	+	83706	FERMT3	8	8	0.8	0	0	0	1	/	/
chr11	63995103	+	84304	NUDT22	2	8	0.2	0	0	0	/	/	/
chr11	64081819	+	2101	ESRRA	2	8	0.2	0	0	0	/	/	/
chr11	64108748	+	283234	CCDC88B	6	12	0.333	0	0	0	1	/	/
chr11	64110114	+	283234	CCDC88B	6	15	0.286	0	0	0	1	/	/
chr11	64111779	+	283234	CCDC88B	4	7	0.364	0	0	0	/	/	/
chr11	64120295	+	283234	CCDC88B	3	11	0.214	0	0	0	/	/	/
chr11	64120894	+	283234	CCDC88B	2	8	0.2	0	0	0	/	/	/
chr11	64120895	+	283234	CCDC88B	3	9	0.25	0	0	0	/	/	/
chr11	64537811	-	7536	SF1	20	30	0.4	21	155	0.119	1	1	0.177489
chr11	64627789	-	10938	EHD1	3	17	0.15	0	0	0	/	/	/
chr11	64681297	-	23130	ATG2A	2	8	0.2	0	0	0	/	/	/
chr11	64888183	-	2197	FAU	3	9	0.25	30	242	0.11	/	1	/
chr11	64888189	-	2197	FAU	3	11	0.214	0	0	0	/	/	/
chr11	64888193	-	2197	FAU	3	11	0.214	0	0	0	/	/	/
chr11	64888194	-	2197	FAU	3	11	0.214	0	0	0	/	/	/
chr11	64888210	-	2197	FAU	3	12	0.2	0	0	0	/	/	/
chr11	64888215	-	2197	FAU	3	13	0.188	0	0	0	/	/	/
chr11	64888216	-	2197	FAU	3	13	0.188	0	0	0	/	/	/
chr11	64888224	-	2197	FAU	3	11	0.214	0	0	0	/	/	/
chr11	64888233	-	2197	FAU	3	14	0.176	0	0	0	/	/	/
chr11	64888238	-	2197	FAU	14	16	0.467	0	0	0	1	/	/
chr11	64888247	-	2197	FAU	3	21	0.125	0	0	0	/	/	/
chr11	64955936	+	823	CAPN1	2	9	0.182	4	24	0.143	/	/	/
chr11	64974032	+	823	CAPN1	9	12	0.429	0	0	0	1	/	/
chr11	65266721	+	378938	MALAT1	13	62	0.173	0	0	0	1	/	/
chr11	65266734	+	378938	MALAT1	14	34	0.292	0	0	0	1	/	/
chr11	65266767	+	378938	MALAT1	6	49	0.109	0	0	0	1	/	/
chr11	65266859	+	378938	MALAT1	4	6	0.4	0	0	0	/	/	/
chr11	65266871	+	378938	MALAT1	5	10	0.333	0	0	0	1	/	/
chr11	65266876	+	378938	MALAT1	6	11	0.353	0	0	0	1	/	/
chr11	65266899	+	378938	MALAT1	8	22	0.267	0	0	0	1	/	/
chr11	65266905	+	378938	MALAT1	8	23	0.258	0	0	0	1	/	/
chr11	65266908	+	378938	MALAT1	8	23	0.258	0	0	0	1	/	/
chr11	65266955	+	378938	MALAT1	9	47	0.161	0	0	0	1	/	/
chr11	65266959	+	378938	MALAT1	7	51	0.121	0	0	0	1	/	/
chr11	65266978	+	378938	MALAT1	8	72	0.1	0	0	0	1	/	/
chr11	65267005	+	378938	MALAT1	11	98	0.101	0	0	0	1	/	/
chr11	65267006	+	378938	MALAT1	11	95	0.104	0	0	0	1	/	/
chr11	65267011	+	378938	MALAT1	12	102	0.105	0	0	0	1	/	/
chr11	65267013	+	378938	MALAT1	13	113	0.103	0	0	0	1	/	/
chr11	65267137	+	378938	MALAT1	15	57	0.208	0	0	0	1	/	/
chr11	65267145	+	378938	MALAT1	13	52	0.2	0	0	0	1	/	/
chr11	65267153	+	378938	MALAT1	11	45	0.196	0	0	0	1	/	/
chr11	65267161	+	378938	MALAT1	10	39	0.204	0	0	0	1	/	/
chr11	65267204	+	378938	MALAT1	8	15	0.348	0	0	0	1	/	/
chr11	65267208	+	378938	MALAT1	7	17	0.292	0	0	0	1	/	/
chr11	65267236	+	378938	MALAT1	6	21	0.222	0	0	0	1	/	/
chr11	65267237	+	378938	MALAT1	9	20	0.31	0	0	0	1	/	/
chr11	65267252	+	378938	MALAT1	3	18	0.143	0	0	0	/	/	/
chr11	65267355	+	378938	MALAT1	3	11	0.214	0	0	0	/	/	/
chr11	65267364	+	378938	MALAT1	3	10	0.231	0	0	0	/	/	/
chr11	65267382	+	378938	MALAT1	4	13	0.235	0	0	0	/	/	/
chr11	65267386	+	378938	MALAT1	6	13	0.316	0	0	0	1	/	/
chr11	65267392	+	378938	MALAT1	8	10	0.444	0	0	0	1	/	/
chr11	65267431	+	378938	MALAT1	8	20	0.286	0	0	0	1	/	/
chr11	65267432	+	378938	MALAT1	9	21	0.3	0	0	0	1	/	/
chr11	65267451	+	378938	MALAT1	11	55	0.167	0	0	0	1	/	/
chr11	65267453	+	378938	MALAT1	10	55	0.154	0	0	0	1	/	/
chr11	65267673	+	378938	MALAT1	56	271	0.171	864	5178	0.143	1	1	0.142085
chr11	65267680	+	378938	MALAT1	27	115	0.19	0	0	0	1	/	/
chr11	65267710	+	378938	MALAT1	20	54	0.27	0	0	0	1	/	/
chr11	65267711	+	378938	MALAT1	21	57	0.269	0	0	0	1	/	/
chr11	65267725	+	378938	MALAT1	21	58	0.266	0	0	0	1	/	/
chr11	65267748	+	378938	MALAT1	25	83	0.231	0	0	0	1	/	/
chr11	65267752	+	378938	MALAT1	23	89	0.205	0	0	0	1	/	/
chr11	65267757	+	378938	MALAT1	19	94	0.168	0	0	0	1	/	/
chr11	65267768	+	378938	MALAT1	20	128	0.135	0	0	0	1	/	/
chr11	65267774	+	378938	MALAT1	18	116	0.134	0	0	0	1	/	/
chr11	65267786	+	378938	MALAT1	15	128	0.105	0	0	0	1	/	/
chr11	65267803	+	378938	MALAT1	16	138	0.104	0	0	0	1	/	/
chr11	65268435	+	378938	MALAT1	81	369	0.18	260	2321	0.101	1	1	0.112393
chr11	65268671	+	378938	MALAT1	3	18	0.143	0	0	0	/	/	/
chr11	65268677	+	378938	MALAT1	3	10	0.231	48	191	0.201	/	1	/
chr11	65268876	+	378938	MALAT1	29	241	0.107	0	0	0	1	/	/
chr11	65269006	+	378938	MALAT1	22	174	0.112	0	0	0	1	/	/
chr11	65269011	+	378938	MALAT1	24	146	0.141	0	0	0	1	/	/
chr11	65269236	+	378938	MALAT1	12	88	0.12	0	0	0	1	/	/
chr11	65269239	+	378938	MALAT1	12	88	0.12	0	0	0	1	/	/
chr11	65269247	+	378938	MALAT1	10	90	0.1	0	0	0	1	/	/
chr11	65269321	+	378938	MALAT1	3	12	0.2	0	0	0	/	/	/
chr11	65269527	+	378938	MALAT1	17	106	0.138	0	0	0	1	/	/
chr11	65269548	+	378938	MALAT1	17	76	0.183	0	0	0	1	/	/
chr11	65269549	+	378938	MALAT1	18	77	0.189	0	0	0	1	/	/
chr11	65269551	+	378938	MALAT1	19	68	0.218	0	0	0	1	/	/
chr11	65269560	+	378938	MALAT1	20	92	0.179	0	0	0	1	/	/
chr11	65269561	+	378938	MALAT1	18	105	0.146	0	0	0	1	/	/
chr11	65269566	+	378938	MALAT1	18	100	0.153	0	0	0	1	/	/
chr11	65269922	+	378938	MALAT1	7	18	0.28	0	0	0	1	/	/
chr11	65269927	+	378938	MALAT1	6	18	0.25	0	0	0	1	/	/
chr11	65269928	+	378938	MALAT1	7	19	0.269	0	0	0	1	/	/
chr11	65269938	+	378938	MALAT1	10	16	0.385	0	0	0	1	/	/
chr11	65269941	+	378938	MALAT1	9	16	0.36	0	0	0	1	/	/
chr11	65269946	+	378938	MALAT1	9	12	0.429	0	0	0	1	/	/
chr11	65269963	+	378938	MALAT1	8	8	0.615	0	0	0	1	/	/
chr11	65269966	+	378938	MALAT1	8	8	0.615	0	0	0	1	/	/
chr11	65269995	+	378938	MALAT1	9	9	0.643	0	0	0	1	/	/
chr11	65270000	+	378938	MALAT1	6	6	0.545	0	0	0	1	/	/
chr11	65270017	+	378938	MALAT1	6	6	0.6	0	0	0	1	/	/
chr11	65270042	+	378938	MALAT1	6	6	0.6	0	0	0	1	/	/
chr11	65270051	+	378938	MALAT1	7	7	0.636	0	0	0	1	/	/
chr11	65270053	+	378938	MALAT1	6	6	0.545	0	0	0	1	/	/
chr11	65270149	+	378938	MALAT1	3	8	0.273	0	0	0	/	/	/
chr11	65270160	+	378938	MALAT1	4	9	0.308	0	0	0	/	/	/
chr11	65270161	+	378938	MALAT1	4	10	0.286	0	0	0	/	/	/
chr11	65270168	+	378938	MALAT1	5	10	0.333	0	0	0	1	/	/
chr11	65270177	+	378938	MALAT1	5	10	0.333	0	0	0	1	/	/
chr11	65270180	+	378938	MALAT1	4	10	0.286	0	0	0	/	/	/
chr11	65270182	+	378938	MALAT1	4	10	0.286	0	0	0	/	/	/
chr11	65270183	+	378938	MALAT1	4	10	0.286	0	0	0	/	/	/
chr11	65270206	+	378938	MALAT1	6	12	0.333	0	0	0	1	/	/
chr11	65270245	+	378938	MALAT1	7	7	0.636	0	0	0	1	/	/
chr11	65270250	+	378938	MALAT1	9	9	0.692	0	0	0	1	/	/
chr11	65270251	+	378938	MALAT1	9	9	0.643	0	0	0	1	/	/
chr11	65270252	+	378938	MALAT1	10	10	0.667	0	0	0	1	/	/
chr11	65270260	+	378938	MALAT1	9	9	0.6	0	0	0	1	/	/
chr11	65270264	+	378938	MALAT1	11	11	0.647	0	0	0	1	/	/
chr11	65270267	+	378938	MALAT1	12	12	0.632	0	0	0	1	/	/
chr11	65270277	+	378938	MALAT1	12	12	0.706	0	0	0	1	/	/
chr11	65270283	+	378938	MALAT1	12	12	0.706	0	0	0	1	/	/
chr11	65270286	+	378938	MALAT1	11	11	0.733	0	0	0	1	/	/
chr11	65270292	+	378938	MALAT1	11	11	0.733	0	0	0	1	/	/
chr11	65270293	+	378938	MALAT1	12	12	0.8	0	0	0	1	/	/
chr11	65270307	+	378938	MALAT1	12	12	0.75	0	0	0	1	/	/
chr11	65270317	+	378938	MALAT1	14	14	0.778	0	0	0	1	/	/
chr11	65270320	+	378938	MALAT1	12	12	0.8	0	0	0	1	/	/
chr11	65270321	+	378938	MALAT1	13	13	0.765	0	0	0	1	/	/
chr11	65270334	+	378938	MALAT1	15	15	0.789	0	0	0	1	/	/
chr11	65270340	+	378938	MALAT1	14	14	0.583	0	0	0	1	/	/
chr11	65270343	+	378938	MALAT1	14	14	0.519	0	0	0	1	/	/
chr11	65270344	+	378938	MALAT1	16	16	0.533	0	0	0	1	/	/
chr11	65270361	+	378938	MALAT1	15	15	0.5	0	0	0	1	/	/
chr11	65270366	+	378938	MALAT1	19	19	0.559	0	0	0	1	/	/
chr11	65270370	+	378938	MALAT1	18	18	0.529	0	0	0	1	/	/
chr11	65270376	+	378938	MALAT1	17	20	0.459	0	0	0	1	/	/
chr11	65270377	+	378938	MALAT1	17	19	0.472	0	0	0	1	/	/
chr11	65270379	+	378938	MALAT1	14	23	0.378	0	0	0	1	/	/
chr11	65270405	+	378938	MALAT1	16	41	0.281	0	0	0	1	/	/
chr11	65270416	+	378938	MALAT1	13	64	0.169	0	0	0	1	/	/
chr11	65270422	+	378938	MALAT1	12	67	0.152	0	0	0	1	/	/
chr11	65270423	+	378938	MALAT1	12	71	0.145	0	0	0	1	/	/
chr11	65270426	+	378938	MALAT1	14	74	0.159	0	0	0	1	/	/
chr11	65270428	+	378938	MALAT1	13	73	0.151	0	0	0	1	/	/
chr11	65270435	+	378938	MALAT1	15	73	0.17	0	0	0	1	/	/
chr11	65270438	+	378938	MALAT1	13	72	0.153	0	0	0	1	/	/
chr11	65270444	+	378938	MALAT1	15	69	0.179	0	0	0	1	/	/
chr11	65270450	+	378938	MALAT1	12	77	0.135	0	0	0	1	/	/
chr11	65270841	+	378938	MALAT1	11	56	0.164	0	0	0	1	/	/
chr11	65270844	+	378938	MALAT1	9	56	0.138	0	0	0	1	/	/
chr11	65270860	+	378938	MALAT1	8	32	0.2	0	0	0	1	/	/
chr11	65270862	+	378938	MALAT1	8	32	0.2	0	0	0	1	/	/
chr11	65270865	+	378938	MALAT1	8	34	0.19	0	0	0	1	/	/
chr11	65270867	+	378938	MALAT1	8	34	0.19	0	0	0	1	/	/
chr11	65270869	+	378938	MALAT1	7	31	0.184	0	0	0	1	/	/
chr11	65270875	+	378938	MALAT1	7	39	0.152	0	0	0	1	/	/
chr11	65270881	+	378938	MALAT1	6	41	0.128	0	0	0	1	/	/
chr11	65270884	+	378938	MALAT1	6	41	0.128	0	0	0	1	/	/
chr11	65270897	+	378938	MALAT1	6	42	0.125	0	0	0	1	/	/
chr11	65270905	+	378938	MALAT1	5	37	0.119	0	0	0	1	/	/
chr11	65270906	+	378938	MALAT1	5	37	0.119	0	0	0	1	/	/
chr11	65270908	+	378938	MALAT1	5	39	0.114	0	0	0	1	/	/
chr11	65270918	+	378938	MALAT1	5	37	0.119	0	0	0	1	/	/
chr11	65270923	+	378938	MALAT1	5	35	0.125	0	0	0	1	/	/
chr11	65270987	+	378938	MALAT1	4	6	0.4	0	0	0	/	/	/
chr11	65271056	+	378938	MALAT1	7	18	0.28	0	0	0	1	/	/
chr11	65271057	+	378938	MALAT1	8	17	0.32	0	0	0	1	/	/
chr11	65271065	+	378938	MALAT1	7	16	0.304	0	0	0	1	/	/
chr11	65271069	+	378938	MALAT1	8	18	0.308	0	0	0	1	/	/
chr11	65271081	+	378938	MALAT1	8	18	0.308	0	0	0	1	/	/
chr11	65271104	+	378938	MALAT1	7	27	0.206	0	0	0	1	/	/
chr11	65271115	+	378938	MALAT1	6	22	0.214	0	0	0	1	/	/
chr11	65271119	+	378938	MALAT1	5	28	0.152	0	0	0	1	/	/
chr11	65271121	+	378938	MALAT1	6	27	0.182	0	0	0	1	/	/
chr11	65271122	+	378938	MALAT1	6	25	0.194	0	0	0	1	/	/
chr11	65271147	+	378938	MALAT1	8	28	0.222	0	0	0	1	/	/
chr11	65271155	+	378938	MALAT1	8	24	0.25	0	0	0	1	/	/
chr11	65271166	+	378938	MALAT1	8	27	0.229	0	0	0	1	/	/
chr11	65271170	+	378938	MALAT1	9	23	0.281	0	0	0	1	/	/
chr11	65271392	+	378938	MALAT1	7	7	0.5	0	0	0	1	/	/
chr11	65271410	+	378938	MALAT1	10	11	0.476	0	0	0	1	/	/
chr11	65271412	+	378938	MALAT1	10	11	0.476	0	0	0	1	/	/
chr11	65271422	+	378938	MALAT1	11	11	0.55	0	0	0	1	/	/
chr11	65271423	+	378938	MALAT1	11	11	0.5	0	0	0	1	/	/
chr11	65271431	+	378938	MALAT1	11	11	0.5	0	0	0	1	/	/
chr11	65271438	+	378938	MALAT1	10	20	0.333	0	0	0	1	/	/
chr11	65271449	+	378938	MALAT1	9	28	0.243	0	0	0	1	/	/
chr11	65271466	+	378938	MALAT1	10	26	0.278	0	0	0	1	/	/
chr11	65271472	+	378938	MALAT1	10	29	0.256	0	0	0	1	/	/
chr11	65271474	+	378938	MALAT1	8	27	0.229	0	0	0	1	/	/
chr11	65271479	+	378938	MALAT1	9	27	0.25	0	0	0	1	/	/
chr11	65271480	+	378938	MALAT1	9	29	0.237	0	0	0	1	/	/
chr11	65271489	+	378938	MALAT1	8	29	0.216	0	0	0	1	/	/
chr11	65271497	+	378938	MALAT1	8	29	0.216	0	0	0	1	/	/
chr11	65271506	+	378938	MALAT1	9	30	0.231	0	0	0	1	/	/
chr11	65271510	+	378938	MALAT1	6	30	0.167	0	0	0	1	/	/
chr11	65271514	+	378938	MALAT1	8	29	0.216	0	0	0	1	/	/
chr11	65271528	+	378938	MALAT1	8	8	0.533	0	0	0	1	/	/
chr11	65271538	+	378938	MALAT1	10	10	0.625	0	0	0	1	/	/
chr11	65271540	+	378938	MALAT1	9	9	0.562	0	0	0	1	/	/
chr11	65271547	+	378938	MALAT1	8	8	0.571	0	0	0	1	/	/
chr11	65271548	+	378938	MALAT1	9	9	0.6	0	0	0	1	/	/
chr11	65271985	+	378938	MALAT1	14	61	0.187	0	0	0	1	/	/
chr11	65272004	+	378938	MALAT1	12	57	0.174	0	0	0	1	/	/
chr11	65272007	+	378938	MALAT1	12	58	0.171	0	0	0	1	/	/
chr11	65272017	+	378938	MALAT1	12	57	0.174	0	0	0	1	/	/
chr11	65272021	+	378938	MALAT1	12	54	0.182	0	0	0	1	/	/
chr11	65272038	+	378938	MALAT1	11	70	0.136	0	0	0	1	/	/
chr11	65272045	+	378938	MALAT1	10	75	0.118	0	0	0	1	/	/
chr11	65272052	+	378938	MALAT1	11	77	0.125	0	0	0	1	/	/
chr11	65272075	+	378938	MALAT1	11	82	0.118	0	0	0	1	/	/
chr11	65272084	+	378938	MALAT1	10	80	0.111	0	0	0	1	/	/
chr11	65272089	+	378938	MALAT1	11	79	0.122	0	0	0	1	/	/
chr11	65272112	+	378938	MALAT1	7	39	0.152	0	0	0	1	/	/
chr11	65272113	+	378938	MALAT1	7	40	0.149	0	0	0	1	/	/
chr11	65272120	+	378938	MALAT1	7	43	0.14	0	0	0	1	/	/
chr11	65272125	+	378938	MALAT1	8	41	0.163	0	0	0	1	/	/
chr11	65272126	+	378938	MALAT1	6	41	0.128	0	0	0	1	/	/
chr11	65272132	+	378938	MALAT1	8	43	0.157	0	0	0	1	/	/
chr11	65272135	+	378938	MALAT1	7	45	0.135	0	0	0	1	/	/
chr11	65272136	+	378938	MALAT1	8	41	0.163	0	0	0	1	/	/
chr11	65272144	+	378938	MALAT1	10	39	0.204	0	0	0	1	/	/
chr11	65272150	+	378938	MALAT1	12	41	0.226	0	0	0	1	/	/
chr11	65272157	+	378938	MALAT1	15	39	0.278	0	0	0	1	/	/
chr11	65272161	+	378938	MALAT1	14	42	0.25	0	0	0	1	/	/
chr11	65272162	+	378938	MALAT1	14	40	0.259	0	0	0	1	/	/
chr11	65272166	+	378938	MALAT1	15	41	0.268	0	0	0	1	/	/
chr11	65272170	+	378938	MALAT1	15	40	0.273	0	0	0	1	/	/
chr11	65272173	+	378938	MALAT1	15	45	0.25	0	0	0	1	/	/
chr11	65272177	+	378938	MALAT1	16	60	0.211	0	0	0	1	/	/
chr11	65272180	+	378938	MALAT1	14	53	0.209	0	0	0	1	/	/
chr11	65272192	+	378938	MALAT1	20	52	0.278	0	0	0	1	/	/
chr11	65272196	+	378938	MALAT1	22	54	0.289	0	0	0	1	/	/
chr11	65272214	+	378938	MALAT1	25	42	0.373	0	0	0	1	/	/
chr11	65272219	+	378938	MALAT1	23	54	0.299	0	0	0	1	/	/
chr11	65272226	+	378938	MALAT1	25	56	0.309	0	0	0	1	/	/
chr11	65272234	+	378938	MALAT1	25	51	0.329	0	0	0	1	/	/
chr11	65272254	+	378938	MALAT1	28	113	0.199	0	0	0	1	/	/
chr11	65272256	+	378938	MALAT1	27	125	0.178	0	0	0	1	/	/
chr11	65272258	+	378938	MALAT1	23	126	0.154	0	0	0	1	/	/
chr11	65272260	+	378938	MALAT1	26	126	0.171	0	0	0	1	/	/
chr11	65272261	+	378938	MALAT1	26	126	0.171	0	0	0	1	/	/
chr11	65272262	+	378938	MALAT1	26	127	0.17	0	0	0	1	/	/
chr11	65272263	+	378938	MALAT1	27	127	0.175	0	0	0	1	/	/
chr11	65272265	+	378938	MALAT1	28	125	0.183	0	0	0	1	/	/
chr11	65272266	+	378938	MALAT1	23	124	0.156	0	0	0	1	/	/
chr11	65272267	+	378938	MALAT1	24	124	0.162	0	0	0	1	/	/
chr11	65272273	+	378938	MALAT1	25	112	0.182	0	0	0	1	/	/
chr11	65272280	+	378938	MALAT1	26	129	0.168	0	0	0	1	/	/
chr11	65272284	+	378938	MALAT1	25	104	0.194	0	0	0	1	/	/
chr11	65272288	+	378938	MALAT1	25	108	0.188	0	0	0	1	/	/
chr11	65272294	+	378938	MALAT1	23	132	0.148	0	0	0	1	/	/
chr11	65272296	+	378938	MALAT1	22	142	0.134	0	0	0	1	/	/
chr11	65272298	+	378938	MALAT1	20	161	0.11	0	0	0	1	/	/
chr11	65272301	+	378938	MALAT1	23	131	0.149	0	0	0	1	/	/
chr11	65272305	+	378938	MALAT1	20	132	0.132	0	0	0	1	/	/
chr11	65272307	+	378938	MALAT1	22	133	0.142	0	0	0	1	/	/
chr11	65272309	+	378938	MALAT1	21	141	0.13	0	0	0	1	/	/
chr11	65272315	+	378938	MALAT1	22	167	0.116	0	0	0	1	/	/
chr11	65272322	+	378938	MALAT1	32	161	0.166	0	0	0	1	/	/
chr11	65272323	+	378938	MALAT1	25	187	0.118	0	0	0	1	/	/
chr11	65272331	+	378938	MALAT1	21	145	0.127	0	0	0	1	/	/
chr11	65272332	+	378938	MALAT1	20	161	0.11	0	0	0	1	/	/
chr11	65272336	+	378938	MALAT1	19	153	0.11	0	0	0	1	/	/
chr11	65272337	+	378938	MALAT1	19	167	0.102	0	0	0	1	/	/
chr11	65272407	+	378938	MALAT1	16	53	0.232	0	0	0	1	/	/
chr11	65272408	+	378938	MALAT1	16	53	0.232	0	0	0	1	/	/
chr11	65272410	+	378938	MALAT1	14	52	0.212	0	0	0	1	/	/
chr11	65272416	+	378938	MALAT1	15	56	0.211	0	0	0	1	/	/
chr11	65272420	+	378938	MALAT1	16	52	0.235	0	0	0	1	/	/
chr11	65272431	+	378938	MALAT1	13	57	0.186	0	0	0	1	/	/
chr11	65272434	+	378938	MALAT1	14	55	0.203	0	0	0	1	/	/
chr11	65272438	+	378938	MALAT1	17	54	0.239	0	0	0	1	/	/
chr11	65272450	+	378938	MALAT1	16	43	0.271	0	0	0	1	/	/
chr11	65272453	+	378938	MALAT1	17	48	0.262	0	0	0	1	/	/
chr11	65272454	+	378938	MALAT1	17	52	0.246	0	0	0	1	/	/
chr11	65272464	+	378938	MALAT1	17	59	0.224	0	0	0	1	/	/
chr11	65272466	+	378938	MALAT1	18	61	0.228	0	0	0	1	/	/
chr11	65272467	+	378938	MALAT1	17	59	0.224	0	0	0	1	/	/
chr11	65272474	+	378938	MALAT1	17	72	0.191	0	0	0	1	/	/
chr11	65272488	+	378938	MALAT1	18	50	0.265	0	0	0	1	/	/
chr11	65272496	+	378938	MALAT1	16	53	0.232	0	0	0	1	/	/
chr11	65272500	+	378938	MALAT1	14	48	0.226	0	0	0	1	/	/
chr11	65272506	+	378938	MALAT1	13	54	0.194	0	0	0	1	/	/
chr11	65272515	+	378938	MALAT1	16	49	0.246	0	0	0	1	/	/
chr11	65272519	+	378938	MALAT1	12	49	0.197	0	0	0	1	/	/
chr11	65272525	+	378938	MALAT1	13	50	0.206	0	0	0	1	/	/
chr11	65272530	+	378938	MALAT1	12	47	0.203	0	0	0	1	/	/
chr11	65272541	+	378938	MALAT1	9	53	0.145	0	0	0	1	/	/
chr11	65272561	+	378938	MALAT1	12	56	0.176	0	0	0	1	/	/
chr11	65272564	+	378938	MALAT1	12	52	0.188	0	0	0	1	/	/
chr11	65272571	+	378938	MALAT1	12	62	0.162	0	0	0	1	/	/
chr11	65272580	+	378938	MALAT1	11	79	0.122	0	0	0	1	/	/
chr11	65272584	+	378938	MALAT1	9	77	0.105	0	0	0	1	/	/
chr11	65272605	+	378938	MALAT1	8	67	0.107	0	0	0	1	/	/
chr11	65272718	+	378938	MALAT1	73	403	0.153	287	1836	0.135	1	1	0.137667
chr11	65272910	+	378938	MALAT1	4	32	0.111	0	0	0	/	/	/
chr11	65272911	+	378938	MALAT1	4	33	0.108	0	0	0	/	/	/
chr11	65272912	+	378938	MALAT1	4	33	0.108	0	0	0	/	/	/
chr11	65272917	+	378938	MALAT1	4	32	0.111	0	0	0	/	/	/
chr11	65272919	+	378938	MALAT1	4	32	0.111	0	0	0	/	/	/
chr11	65272923	+	378938	MALAT1	5	32	0.135	0	0	0	1	/	/
chr11	65272928	+	378938	MALAT1	5	33	0.132	13	103	0.112	1	1	0.115385
chr11	65272954	+	378938	MALAT1	4	24	0.143	0	0	0	/	/	/
chr11	65272958	+	378938	MALAT1	4	28	0.125	0	0	0	/	/	/
chr11	65273102	+	378938	MALAT1	3	16	0.158	0	0	0	/	/	/
chr11	65273103	+	378938	MALAT1	3	14	0.176	0	0	0	/	/	/
chr11	65273111	+	378938	MALAT1	3	17	0.15	0	0	0	/	/	/
chr11	65273117	+	378938	MALAT1	3	17	0.15	0	0	0	/	/	/
chr11	65273118	+	378938	MALAT1	3	17	0.15	0	0	0	/	/	/
chr11	65273124	+	378938	MALAT1	3	17	0.15	0	0	0	/	/	/
chr11	65273130	+	378938	MALAT1	3	17	0.15	0	0	0	/	/	/
chr11	65273153	+	378938	MALAT1	4	8	0.333	0	0	0	/	/	/
chr11	65273168	+	378938	MALAT1	4	21	0.16	0	0	0	/	/	/
chr11	65273183	+	378938	MALAT1	6	27	0.182	0	0	0	1	/	/
chr11	65273184	+	378938	MALAT1	6	29	0.171	0	0	0	1	/	/
chr11	65273194	+	378938	MALAT1	6	32	0.158	0	0	0	1	/	/
chr11	65273195	+	378938	MALAT1	5	38	0.116	0	0	0	1	/	/
chr11	65273198	+	378938	MALAT1	5	37	0.119	0	0	0	1	/	/
chr11	65273209	+	378938	MALAT1	9	47	0.161	0	0	0	1	/	/
chr11	65273225	+	378938	MALAT1	8	66	0.108	0	0	0	1	/	/
chr11	65273226	+	378938	MALAT1	8	64	0.111	0	0	0	1	/	/
chr11	65273228	+	378938	MALAT1	8	68	0.105	0	0	0	1	/	/
chr11	65273231	+	378938	MALAT1	8	64	0.111	0	0	0	1	/	/
chr11	65273239	+	378938	MALAT1	9	71	0.113	0	0	0	1	/	/
chr11	65273241	+	378938	MALAT1	10	77	0.115	0	0	0	1	/	/
chr11	65273252	+	378938	MALAT1	11	76	0.126	0	0	0	1	/	/
chr11	65273257	+	378938	MALAT1	12	70	0.146	0	0	0	1	/	/
chr11	65273258	+	378938	MALAT1	10	77	0.115	0	0	0	1	/	/
chr11	65273264	+	378938	MALAT1	11	77	0.125	0	0	0	1	/	/
chr11	65273270	+	378938	MALAT1	14	82	0.146	0	0	0	1	/	/
chr11	65273271	+	378938	MALAT1	15	83	0.153	0	0	0	1	/	/
chr11	65273274	+	378938	MALAT1	14	82	0.146	0	0	0	1	/	/
chr11	65273280	+	378938	MALAT1	14	85	0.141	0	0	0	1	/	/
chr11	65273281	+	378938	MALAT1	14	82	0.146	0	0	0	1	/	/
chr11	65273299	+	378938	MALAT1	16	64	0.2	0	0	0	1	/	/
chr11	65273305	+	378938	MALAT1	15	64	0.19	0	0	0	1	/	/
chr11	65273311	+	378938	MALAT1	18	60	0.231	0	0	0	1	/	/
chr11	65273319	+	378938	MALAT1	16	60	0.211	0	0	0	1	/	/
chr11	65273330	+	378938	MALAT1	14	65	0.177	0	0	0	1	/	/
chr11	65273337	+	378938	MALAT1	21	61	0.256	0	0	0	1	/	/
chr11	65273345	+	378938	MALAT1	16	52	0.235	0	0	0	1	/	/
chr11	65273359	+	378938	MALAT1	14	22	0.389	0	0	0	1	/	/
chr11	65273370	+	378938	MALAT1	14	24	0.368	0	0	0	1	/	/
chr11	65273379	+	378938	MALAT1	12	14	0.462	0	0	0	1	/	/
chr11	65273395	+	378938	MALAT1	10	16	0.385	0	0	0	1	/	/
chr11	65273403	+	378938	MALAT1	12	18	0.4	0	0	0	1	/	/
chr11	65273405	+	378938	MALAT1	12	19	0.387	0	0	0	1	/	/
chr11	65273408	+	378938	MALAT1	10	19	0.345	0	0	0	1	/	/
chr11	65273414	+	378938	MALAT1	10	19	0.345	0	0	0	1	/	/
chr11	65273420	+	378938	MALAT1	9	18	0.333	0	0	0	1	/	/
chr11	65273428	+	378938	MALAT1	7	19	0.269	0	0	0	1	/	/
chr11	65273433	+	378938	MALAT1	9	19	0.321	0	0	0	1	/	/
chr11	65273437	+	378938	MALAT1	8	21	0.276	0	0	0	1	/	/
chr11	65273442	+	378938	MALAT1	8	21	0.276	0	0	0	1	/	/
chr11	65273443	+	378938	MALAT1	6	21	0.222	0	0	0	1	/	/
chr11	65273447	+	378938	MALAT1	7	19	0.269	0	0	0	1	/	/
chr11	65273451	+	378938	MALAT1	4	19	0.174	0	0	0	/	/	/
chr11	65273454	+	378938	MALAT1	4	18	0.182	0	0	0	/	/	/
chr11	65273459	+	378938	MALAT1	3	19	0.136	0	0	0	/	/	/
chr11	65273465	+	378938	MALAT1	4	7	0.364	0	0	0	/	/	/
chr11	65309081	-	4054	LTBP3	6	10	0.375	3	18	0.143	1	/	/
chr11	65309175	-	4054	LTBP3	7	7	0.5	0	0	0	1	/	/
chr11	65313923	-	4054	LTBP3	12	12	0.667	0	0	0	1	/	/
chr11	65353037	+	254102	EHBP1L1	5	15	0.25	16	100	0.138	1	1	0.151079
chr11	65359738	+	254102	EHBP1L1	3	16	0.158	0	0	0	/	/	/
chr11	65374843	-	4296	MAP3K11	2	8	0.2	0	0	0	/	/	/
chr11	65622819	-	1072	CFL1	2	8	0.2	0	0	0	/	/	/
chr11	65623640	-	1072	CFL1	12	107	0.101	0	0	0	1	/	/
chr11	65734017	+	9092	SART1	6	6	0.6	0	0	0	1	/	/
chr11	65820151	+	10992	SF3B2	3	12	0.2	0	0	0	/	/	/
chr11	65827450	+	10992	SF3B2	3	11	0.214	0	0	0	/	/	/
chr11	65827451	+	10992	SF3B2	3	10	0.231	0	0	0	/	/	/
chr11	65988140	+	55690	PACS1	5	11	0.312	0	0	0	1	/	/
chr11	66010710	+	55690	PACS1	2	8	0.2	0	0	0	/	/	/
chr11	66384318	+	10432	RBM14	4	7	0.364	0	0	0	/	/	/
chr11	66407553	+	5936	RBM4	3	13	0.188	0	0	0	/	/	/
chr11	67017560	+	22992	KDM2A	3	13	0.188	0	0	0	/	/	/
chr11	67051745	+	156	ADRBK1	7	11	0.389	0	0	0	1	/	/
chr11	67052812	+	156	ADRBK1	4	29	0.121	0	0	0	/	/	/
chr11	67057861	+	338692	ANKRD13D	2	8	0.2	0	0	0	/	/	/
chr11	67166605	-	5499	PPP1CA	6	14	0.3	0	0	0	1	/	/
chr11	67167123	-	5499	PPP1CA	3	17	0.15	0	0	0	/	/	/
chr11	67168556	-	5499	PPP1CA	2	8	0.2	0	0	0	/	/	/
chr11	67267845	-	9600	PITPNM1	6	11	0.353	0	0	0	1	/	/
chr11	67764252	-	81622	UNC93B1	6	6	0.5	0	0	0	1	/	/
chr11	67810133	+	10312	TCIRG1	3	10	0.231	0	0	0	/	/	/
chr11	67811663	+	10312	TCIRG1	4	32	0.111	0	0	0	/	/	/
chr11	67818331	+	10312	TCIRG1	7	14	0.333	21	75	0.219	1	1	0.237288
chr11	70049616	+	8772	FADD	6	7	0.462	0	0	0	1	/	/
chr11	71724728	-	4926	NUMA1	4	23	0.148	0	0	0	/	/	/
chr11	71724845	-	4926	NUMA1	5	9	0.357	0	0	0	1	/	/
chr11	71729536	-	4926	NUMA1	4	11	0.267	0	0	0	/	/	/
chr11	71946778	+	3636	INPPL1	6	6	0.545	0	0	0	1	/	/
chr11	72408187	-	116985	ARAP1	3	8	0.273	0	0	0	/	/	/
chr11	72416880	-	116985	ARAP1	2	7	0.222	0	0	0	/	/	/
chr11	72421515	-	116985	ARAP1	3	17	0.15	0	0	0	/	/	/
chr11	72423381	-	116985	ARAP1	2	8	0.2	0	0	0	/	/	/
chr11	72438181	-	116985	ARAP1	4	11	0.267	0	0	0	/	/	/
chr11	72533136	+	89849	ATG16L2	3	8	0.273	0	0	0	/	/	/
chr11	72533543	+	89849	ATG16L2	3	18	0.143	0	0	0	/	/	/
chr11	72533580	+	89849	ATG16L2	4	17	0.19	0	0	0	/	/	/
chr11	72539812	+	89849	ATG16L2	2	8	0.2	0	0	0	/	/	/
chr11	72540381	+	89849	ATG16L2	3	7	0.3	0	0	0	/	/	/
chr11	74460104	+	254225	RNF169	6	10	0.375	0	0	0	1	/	/
chr11	74460106	+	254225	RNF169	4	12	0.25	0	0	0	/	/	/
chr11	74460107	+	254225	RNF169	3	11	0.214	0	0	0	/	/	/
chr11	75113445	+	6188	RPS3	9	81	0.1	0	0	0	1	/	/
chr11	75115193	+	6188	RPS3	5	39	0.114	0	0	0	1	/	/
chr11	75115199	+	6188	RPS3	3	21	0.125	0	0	0	/	/	/
chr11	75115200	+	6188	RPS3	3	23	0.115	0	0	0	/	/	/
chr11	75115201	+	6188	RPS3	3	22	0.12	0	0	0	/	/	/
chr11	75115208	+	6188	RPS3	4	24	0.143	0	0	0	/	/	/
chr11	75115214	+	6188	RPS3	5	23	0.179	0	0	0	1	/	/
chr11	75115220	+	6188	RPS3	5	26	0.161	0	0	0	1	/	/
chr11	75115222	+	6188	RPS3	5	24	0.172	0	0	0	1	/	/
chr11	75115225	+	6188	RPS3	5	27	0.156	0	0	0	1	/	/
chr11	75115230	+	6188	RPS3	5	27	0.156	0	0	0	1	/	/
chr11	75115232	+	6188	RPS3	5	27	0.156	0	0	0	1	/	/
chr11	75115233	+	6188	RPS3	5	25	0.167	0	0	0	1	/	/
chr11	75115235	+	6188	RPS3	6	23	0.207	0	0	0	1	/	/
chr11	75115242	+	6188	RPS3	6	22	0.214	0	0	0	1	/	/
chr11	75115244	+	6188	RPS3	6	22	0.214	0	0	0	1	/	/
chr11	75115248	+	6188	RPS3	6	18	0.25	0	0	0	1	/	/
chr11	75115721	+	6188	RPS3	5	17	0.227	110	696	0.136	1	1	0.138221
chr11	75115726	+	6188	RPS3	5	17	0.227	0	0	0	1	/	/
chr11	75115729	+	6188	RPS3	6	14	0.3	0	0	0	1	/	/
chr11	75115741	+	6188	RPS3	6	7	0.462	0	0	0	1	/	/
chr11	75115745	+	6188	RPS3	5	6	0.455	0	0	0	1	/	/
chr11	75115748	+	6188	RPS3	6	7	0.462	0	0	0	1	/	/
chr11	75115749	+	6188	RPS3	6	6	0.5	0	0	0	1	/	/
chr11	75115750	+	6188	RPS3	6	6	0.545	0	0	0	1	/	/
chr11	75115756	+	6188	RPS3	6	7	0.462	0	0	0	1	/	/
chr11	75115757	+	6188	RPS3	6	8	0.429	0	0	0	1	/	/
chr11	75115758	+	6188	RPS3	6	7	0.462	0	0	0	1	/	/
chr11	75115761	+	6188	RPS3	7	7	0.538	0	0	0	1	/	/
chr11	75115790	+	6188	RPS3	4	7	0.364	0	0	0	/	/	/
chr11	75115791	+	6188	RPS3	4	7	0.364	0	0	0	/	/	/
chr11	75115795	+	6188	RPS3	4	9	0.308	0	0	0	/	/	/
chr11	75115796	+	6188	RPS3	4	10	0.286	0	0	0	/	/	/
chr11	75115798	+	6188	RPS3	4	11	0.267	0	0	0	/	/	/
chr11	75115804	+	6188	RPS3	4	9	0.308	0	0	0	/	/	/
chr11	75115814	+	6188	RPS3	4	10	0.286	0	0	0	/	/	/
chr11	75115815	+	6188	RPS3	4	10	0.286	0	0	0	/	/	/
chr11	75115816	+	6188	RPS3	4	11	0.267	0	0	0	/	/	/
chr11	75115833	+	6188	RPS3	2	8	0.2	0	0	0	/	/	/
chr11	75115839	+	6188	RPS3	2	8	0.2	0	0	0	/	/	/
chr11	75115843	+	6188	RPS3	2	8	0.2	0	0	0	/	/	/
chr11	82868267	+	51585	PCF11	4	14	0.222	0	0	0	/	/	/
chr11	85712122	-	8301	PICALM	4	8	0.333	0	0	0	/	/	/
chr11	94964186	-	143686	SESN3	8	16	0.333	0	0	0	1	/	/
chr11	102268409	-	114908	TMEM123	3	7	0.3	0	0	0	/	/	/
chr11	102268430	-	114908	TMEM123	3	7	0.3	0	0	0	/	/	/
chr11	102268431	-	114908	TMEM123	3	7	0.3	0	0	0	/	/	/
chr11	102268443	-	114908	TMEM123	3	7	0.3	0	0	0	/	/	/
chr11	102323394	-	114908	TMEM123	4	25	0.138	0	0	0	/	/	/
chr11	104896955	-	834	CASP1	3	14	0.176	7	28	0.2	/	1	/
chr11	104897065	-	834	CASP1	6	16	0.273	0	0	0	1	/	/
chr11	113934917	+	7704	ZBTB16	8	10	0.444	0	0	0	1	/	/
chr11	116658243	-	8882	ZPR1	7	23	0.233	0	0	0	1	/	/
chr11	117076146	-	9159	PCSK7	7	7	0.7	0	0	0	1	/	/
chr11	118184498	+	916	CD3E	3	22	0.12	0	0	0	/	/	/
chr11	118253336	+	9354	UBE4A	2	11	0.154	8	21	0.276	/	1	/
chr11	118261506	+	9354	UBE4A	4	16	0.2	0	0	0	/	/	/
chr11	118307650	+	4297	KMT2A	3	7	0.3	0	0	0	/	/	/
chr11	118779064	-	283149	BCL9L	6	7	0.462	0	0	0	1	/	/
chr11	118916239	-	10525	HYOU1	3	17	0.15	0	0	0	/	/	/
chr11	121323055	+	6653	SORL1	3	10	0.231	0	0	0	/	/	/
chr11	121403180	+	6653	SORL1	3	14	0.176	0	0	0	/	/	/
chr11	121415994	+	6653	SORL1	4	20	0.167	0	0	0	/	/	/
chr11	121416044	+	6653	SORL1	4	35	0.103	0	0	0	/	/	/
chr11	122929013	-	3312	HSPA8	3	11	0.214	0	0	0	/	/	/
chr11	122929135	-	3312	HSPA8	3	11	0.214	0	0	0	/	/	/
chr11	122929182	-	3312	HSPA8	3	18	0.143	0	0	0	/	/	/
chr11	124616820	+	4900	NRGN	5	29	0.147	6	30	0.167	1	1	0.157143
chr11	124616935	+	4900	NRGN	4	6	0.4	0	0	0	/	/	/
chr11	128329585	-	2113	ETS1	15	30	0.333	20	127	0.136	1	1	0.181347
chr11	128330786	-	2113	ETS1	4	8	0.333	0	0	0	/	/	/
chr11	128331106	-	2113	ETS1	9	9	0.75	0	0	0	1	/	/
chr11	128332365	-	2113	ETS1	3	16	0.158	0	0	0	/	/	/
chr11	128681350	+	2313	FLI1	4	6	0.4	0	0	0	/	/	/
chr11	129980470	+	334	APLP2	3	10	0.231	0	0	0	/	/	/
chr11	129980474	+	334	APLP2	4	11	0.267	0	0	0	/	/	/
chr11	129980475	+	334	APLP2	4	10	0.286	0	0	0	/	/	/
chr11	129980478	+	334	APLP2	4	12	0.25	0	0	0	/	/	/
chr11	129980492	+	334	APLP2	4	15	0.211	0	0	0	/	/	/
chr11	129980495	+	334	APLP2	4	14	0.222	0	0	0	/	/	/
chr11	129980501	+	334	APLP2	4	13	0.235	0	0	0	/	/	/
chr11	129980502	+	334	APLP2	3	12	0.2	0	0	0	/	/	/
chr11	129980510	+	334	APLP2	4	19	0.174	0	0	0	/	/	/
chr11	129980517	+	334	APLP2	4	19	0.174	0	0	0	/	/	/
chr11	129980522	+	334	APLP2	4	18	0.182	0	0	0	/	/	/
chr11	129980529	+	334	APLP2	4	17	0.19	0	0	0	/	/	/
chr11	129980531	+	334	APLP2	3	18	0.143	0	0	0	/	/	/
chr11	129980539	+	334	APLP2	3	18	0.143	0	0	0	/	/	/
chr11	129980541	+	334	APLP2	3	18	0.143	0	0	0	/	/	/
chr11	129980542	+	334	APLP2	3	19	0.136	0	0	0	/	/	/
chr11	129980546	+	334	APLP2	3	19	0.136	0	0	0	/	/	/
chr11	129980555	+	334	APLP2	3	18	0.143	0	0	0	/	/	/
chr11	129990698	+	334	APLP2	3	17	0.15	0	0	0	/	/	/
chr11	129990700	+	334	APLP2	4	12	0.25	0	0	0	/	/	/
chr11	129992217	+	334	APLP2	4	22	0.154	0	0	0	/	/	/
chr11	129996597	+	334	APLP2	3	22	0.12	0	0	0	/	/	/
chr11	129996598	+	334	APLP2	3	22	0.12	0	0	0	/	/	/
chr11	129996600	+	334	APLP2	4	21	0.16	0	0	0	/	/	/
chr11	129996601	+	334	APLP2	4	19	0.174	0	0	0	/	/	/
chr11	129996604	+	334	APLP2	4	22	0.154	0	0	0	/	/	/
chr11	129996606	+	334	APLP2	4	21	0.16	0	0	0	/	/	/
chr11	129996607	+	334	APLP2	4	23	0.148	0	0	0	/	/	/
chr11	129996609	+	334	APLP2	4	22	0.154	0	0	0	/	/	/
chr11	129996612	+	334	APLP2	4	21	0.16	0	0	0	/	/	/
chr11	129996613	+	334	APLP2	4	22	0.154	0	0	0	/	/	/
chr11	129996616	+	334	APLP2	4	19	0.174	0	0	0	/	/	/
chr11	129996617	+	334	APLP2	4	17	0.19	0	0	0	/	/	/
chr11	129996638	+	334	APLP2	4	21	0.16	0	0	0	/	/	/
chr11	129996643	+	334	APLP2	4	26	0.133	0	0	0	/	/	/
chr11	129996649	+	334	APLP2	4	31	0.114	0	0	0	/	/	/
chr11	129998994	+	334	APLP2	7	34	0.171	0	0	0	1	/	/
chr11	130011819	+	334	APLP2	7	56	0.111	0	0	0	1	/	/
chr11	130013864	+	334	APLP2	2	8	0.2	0	0	0	/	/	/
chr11	130013866	+	334	APLP2	2	8	0.2	0	0	0	/	/	/
chr11	130131668	-	29068	ZBTB44	3	11	0.214	0	0	0	/	/	/
chr11	130785537	-	399979	SNX19	4	9	0.308	0	0	0	/	/	/
chr11	134113019	+	112936	VPS26B	4	13	0.235	0	0	0	/	/	/
chr12	463278	-	5927	KDM5A	4	15	0.211	0	0	0	/	/	/
chr12	1017163	+	65125	WNK1	2	11	0.154	7	62	0.101	/	1	/
chr12	1017167	+	65125	WNK1	2	9	0.182	10	46	0.179	/	1	/
chr12	4409397	+	894	CCND2	2	8	0.2	0	0	0	/	/	/
chr12	4411994	+	894	CCND2	7	7	0.583	0	0	0	1	/	/
chr12	6500005	+	4055	LTBR	11	11	1	5	28	0.152	1	1	0.363636
chr12	6646995	+	2597	GAPDH	4	28	0.125	0	0	0	/	/	/
chr12	6646998	+	2597	GAPDH	4	29	0.121	0	0	0	/	/	/
chr12	6647014	+	2597	GAPDH	4	10	0.286	0	0	0	/	/	/
chr12	6647028	+	2597	GAPDH	4	7	0.364	0	0	0	/	/	/
chr12	6647031	+	2597	GAPDH	4	7	0.364	0	0	0	/	/	/
[truncated: 7,427 more rows]

## Sheet: Header Information
Header	Description
Chromosome	Chromosome ID
Position	Position of m5C site in Chromosome
Strand	Chromosome Strand
GeneID	Gene ID for m5C containing gene
Gene Symbol	Gene Symbol for m5C containing gene
Methylated C	Number of reads suggesting the cytosine position to be methylated
Non-methylated C	Number of reads suggesting the cytosine position to be non-methylated (converted)
m5C Level	(Methylated C number)/(Methylated C number + Non-methylated C number)
State	Methylation state. Only sites with coverage depth (Methylated C number +Non-methylated C Number) ≥ 10, m5C level ≥ 0.1 and methylated cytosine depth ≥ 5 were considered as credible m5C sites and labeled with "1".
Overall m5C Level	Only sites with methylation (state labeled with "1") in both replicates were recalculated as (Methylated C number in rep1 + Methylated C number in rep2)/(Methylated C number in rep1 + Non-methylated C number in rep1 + Methylated C number in rep2 + Non-methylated C number in rep2) to gain the overall m5C level.
