# Supplementary material for: Disease Activity-Associated Alteration of mRNA m5 C Methylation in CD4+ T Cells of Systemic Lupus Erythematosus
Source: Front Cell Dev Biol. 2020 Jun 5;8:430. doi: 10.3389/fcell.2020.00430 (PMC7291606; doi:10.3389/fcell.2020.00430)
Supplement: TABLE S4 — Genes with the differential m5 C levels in SLE CD4+ T cells compared to healthy controls. [file Table_4.XLSX]

## Sheet: Table S4
Supplementary Table 4: Genes with the differential m5 C levels in SLE CD4+ T cells compared to healthy controls.

## Sheet: HC vs SA
GeneSymbol	HC	SA	SA-HC	methylated state
ACTB	0.253573	0.164444	-0.089129	hypomethylation
ACTG1	0.224636	0.212588	-0.0120484	no_diff
ALDOA	0.396494	0.263158	-0.133336	hypomethylation
APLP2	0.344828	0.203125	-0.141703	hypomethylation
B2M	0.429077	0.106796	-0.322281	hypomethylation
CD300LB	1	0	-1	hypomethylation
CEBPB	0.357143	0	-0.357143	hypomethylation
CORO7	1	0	-1	hypomethylation
CRTC2	1	0	-1	hypomethylation
DCN	1	0	-1	hypomethylation
DUSP1	0.506667	0.238628	-0.268038	hypomethylation
EEF1A1	0.387882	0.172249	-0.215633	hypomethylation
EEF1B2	0.30303	0	-0.30303	hypomethylation
EEF2	0.25	0	-0.25	hypomethylation
EHMT1	1	0	-1	hypomethylation
ELMSAN1	0.516129	0	-0.516129	hypomethylation
EWSR1	0.387097	0	-0.387097	hypomethylation
FLNA	0.465368	0.195753	-0.269615	hypomethylation
FTH1	0.57248	0.173993	-0.398487	hypomethylation
FTL	0.192223	0	-0.192223	hypomethylation
GPRIN3	1	0	-1	hypomethylation
HECA	0.416667	0	-0.416667	hypomethylation
HLA-B	0.25	0	-0.25	hypomethylation
HLA-DRA	0.319809	0.16	-0.159809	hypomethylation
ITM2B	0.75	0.129032	-0.620968	hypomethylation
KLHDC10	1	0	-1	hypomethylation
LSP1	0.352941	0.235294	-0.117647	hypomethylation
MALAT1	0.457816	0.191976	-0.26584	hypomethylation
MCL1	0.411765	0	-0.411765	hypomethylation
MGEA5	1	0	-1	hypomethylation
MICAL2	1	0	-1	hypomethylation
MT-ATP6	0.998643	0	-0.998643	hypomethylation
MT-ATP8	1	0	-1	hypomethylation
MT-CO1	0.842266	0.431332	-0.410934	hypomethylation
MT-CO2	0.976018	0	-0.976018	hypomethylation
MT-CO3	0.799075	0.142379	-0.656696	hypomethylation
MT-CYB	0.841694	0.388082	-0.453612	hypomethylation
MT-ND1	0.808137	0	-0.808137	hypomethylation
MT-ND2	1	0	-1	hypomethylation
MT-ND4	0.999545	0	-0.999545	hypomethylation
MT-ND4L	1	0	-1	hypomethylation
MT-ND5	0.979196	0	-0.979196	hypomethylation
MYH9	0.117647	0.228458	0.110811	hypermethylation
PCBP2	0.427681	0	-0.427681	hypomethylation
PRDM15	1	0	-1	hypomethylation
PSAP	0.277778	0.138317	-0.139461	hypomethylation
RPGR	1	0	-1	hypomethylation
RPL11	0.258065	0	-0.258065	hypomethylation
RPL13	0.25611	0	-0.25611	hypomethylation
RPL13A	0.424242	0.144928	-0.279315	hypomethylation
RPL18	0.413793	0	-0.413793	hypomethylation
RPL19	0.406023	0.188679	-0.217343	hypomethylation
RPL21	0.466734	0.125	-0.341734	hypomethylation
RPL23	0.562587	0.26087	-0.301718	hypomethylation
RPL26	0.30303	0	-0.30303	hypomethylation
RPL28	0.351433	0	-0.351433	hypomethylation
RPL31	0.375	0	-0.375	hypomethylation
RPL32	0.280099	0.176705	-0.103394	hypomethylation
RPL41	0.6	0	-0.6	hypomethylation
RPL7A	0.312905	0.155844	-0.157061	hypomethylation
RPLP1	0.183785	0	-0.183785	hypomethylation
RPS11	0.250837	0	-0.250837	hypomethylation
RPS12	0.386831	0	-0.386831	hypomethylation
RPS19	0.436283	0	-0.436283	hypomethylation
RPS2	0.351003	0.134831	-0.216172	hypomethylation
RPS27A	0.335162	0	-0.335162	hypomethylation
RPS3	0.42974	0	-0.42974	hypomethylation
RPS3A	0.20357	0	-0.20357	hypomethylation
S100A4	0.444444	0	-0.444444	hypomethylation
SEPT9	0.642857	0.175	-0.467857	hypomethylation
SETD1B	1	0	-1	hypomethylation
SIGMAR1	1	0	-1	hypomethylation
SLK	0.83467	0	-0.83467	hypomethylation
SPAG9	1	0	-1	hypomethylation
TMA7	0.169014	0	-0.169014	hypomethylation
TPT1	0.197141	0.21978	0.0226397	no_diff
TUBA1A	1	0	-1	hypomethylation
VCPIP1	0.636364	0	-0.636364	hypomethylation
VIM	0.381123	0.115902	-0.265221	hypomethylation
YBX1	0.47619	0	-0.47619	hypomethylation
YWHAH	0.533333	0	-0.533333	hypomethylation
ADAR	0	0.325581	0.325581	hypermethylation
ADGRE5	0	0.136364	0.136364	hypermethylation
AHNAK	0	0.131579	0.131579	hypermethylation
AIF1	0	0.208513	0.208513	hypermethylation
ANKRD44	0	0.32	0.32	hypermethylation
ANXA11	0	0.166667	0.166667	hypermethylation
APOBR	0	0.4	0.4	hypermethylation
ARHGEF1	0	0.27451	0.27451	hypermethylation
ARHGEF2	0	0.5	0.5	hypermethylation
ARPC3	0	0.333333	0.333333	hypermethylation
BCL11B	0	0.391304	0.391304	hypermethylation
C1orf162	0	0.454545	0.454545	hypermethylation
CAPN15	0	0.666667	0.666667	hypermethylation
CD37	0	0.15873	0.15873	hypermethylation
CD3D	0	0.3	0.3	hypermethylation
CD3E	0	0.16129	0.16129	hypermethylation
CD74	0	0.184751	0.184751	hypermethylation
CDK13	0	0.428571	0.428571	hypermethylation
CDKN1B	0	0.222222	0.222222	hypermethylation
CFL1	0	0.380952	0.380952	hypermethylation
CORO1A	0	0.252874	0.252874	hypermethylation
COX8A	0	0.538462	0.538462	hypermethylation
CSF3R	0	0.5	0.5	hypermethylation
CST3	0	0.25	0.25	hypermethylation
CTSS	0	0.187387	0.187387	hypermethylation
CTSZ	0	0.206897	0.206897	hypermethylation
CYBA	0	0.24	0.24	hypermethylation
EHBP1L1	0	0.359211	0.359211	hypermethylation
EIF3L	0	0.454545	0.454545	hypermethylation
EIF5A	0	0.26581	0.26581	hypermethylation
EMP3	0	0.211765	0.211765	hypermethylation
ETS1	0	0.210526	0.210526	hypermethylation
FCGRT	0	0.695652	0.695652	hypermethylation
FCN1	0	0.25	0.25	hypermethylation
FGD3	0	0.461538	0.461538	hypermethylation
FMNL1	0	0.360656	0.360656	hypermethylation
FOXK1	0	0.416667	0.416667	hypermethylation
FXYD5	0	0.153846	0.153846	hypermethylation
GAPDH	0	0.137931	0.137931	hypermethylation
GBP2	0	0.3125	0.3125	hypermethylation
GNAI2	0	0.258889	0.258889	hypermethylation
GNB1	0	0.285714	0.285714	hypermethylation
GNB2L1	0	0.179726	0.179726	hypermethylation
GRK6	0	0.297297	0.297297	hypermethylation
H3F3B	0	0.164557	0.164557	hypermethylation
HDLBP	0	0.44	0.44	hypermethylation
HIST1H2BD	0	0.384615	0.384615	hypermethylation
HLA-A	0	0.144578	0.144578	hypermethylation
HLA-C	0	0.110092	0.110092	hypermethylation
HLA-DPB1	0	0.3	0.3	hypermethylation
HNRNPA3	0	0.25641	0.25641	hypermethylation
HNRNPF	0	0.32563	0.32563	hypermethylation
HNRNPU	0	0.554348	0.554348	hypermethylation
IFITM3	0	0.119048	0.119048	hypermethylation
IL32	0	0.2	0.2	hypermethylation
IL7R	0	0.24	0.24	hypermethylation
ITGAL	0	0.25	0.25	hypermethylation
ITGB2	0	0.170213	0.170213	hypermethylation
ITGB7	0	0.344828	0.344828	hypermethylation
JUNB	0	0.451613	0.451613	hypermethylation
JUND	0	0.111111	0.111111	hypermethylation
KIAA0930	0	0.192308	0.192308	hypermethylation
KLF13	0	0.166667	0.166667	hypermethylation
KLF2	0	0.139971	0.139971	hypermethylation
LCP1	0	0.152	0.152	hypermethylation
LGALS9	0	0.428571	0.428571	hypermethylation
MAP2K2	0	0.217391	0.217391	hypermethylation
MARCKS	0	0.3125	0.3125	hypermethylation
MARK3	0	0.357143	0.357143	hypermethylation
MYO1F	0	0.210526	0.210526	hypermethylation
MYO1G	0	0.333333	0.333333	hypermethylation
NISCH	0	0.545455	0.545455	hypermethylation
OAS2	0	0.416667	0.416667	hypermethylation
OAZ1	0	0.171171	0.171171	hypermethylation
OGT	0	0.294872	0.294872	hypermethylation
PABPC1	0	0.188121	0.188121	hypermethylation
PCBP1	0	0.342857	0.342857	hypermethylation
PFN1	0	0.337243	0.337243	hypermethylation
PKM	0	0.16	0.16	hypermethylation
PLEC	0	0.195487	0.195487	hypermethylation
PLXNC1	0	0.333333	0.333333	hypermethylation
PMM2	0	0.454545	0.454545	hypermethylation
POLR2A	0	0.461538	0.461538	hypermethylation
PRRC2B	0	0.4375	0.4375	hypermethylation
PTPRC	0	0.171512	0.171512	hypermethylation
RAC2	0	0.307692	0.307692	hypermethylation
RASA2	0	0.375	0.375	hypermethylation
RBM39	0	0.377926	0.377926	hypermethylation
RCC2	0	0.615385	0.615385	hypermethylation
RNF213	0	0.224772	0.224772	hypermethylation
RPL15	0	0.2	0.2	hypermethylation
RPL3	0	0.307692	0.307692	hypermethylation
RPL36	0	0.295082	0.295082	hypermethylation
RPLP0	0	0.208955	0.208955	hypermethylation
RPS10	0	0.111111	0.111111	hypermethylation
RPS14	0	0.114286	0.114286	hypermethylation
RPS15	0	0.380952	0.380952	hypermethylation
RPS25	0	0.196721	0.196721	hypermethylation
RPS28	0	0.151515	0.151515	hypermethylation
RPS4X	0	0.164474	0.164474	hypermethylation
RPS8	0	0.200734	0.200734	hypermethylation
RPS9	0	0.207792	0.207792	hypermethylation
RSRP1	0	0.235294	0.235294	hypermethylation
S100A6	0	0.15	0.15	hypermethylation
SCAND1	0	0.375	0.375	hypermethylation
SERPINA1	0	0.133333	0.133333	hypermethylation
SH3BP1	0	0.428571	0.428571	hypermethylation
SH3TC1	0	0.5	0.5	hypermethylation
SMCHD1	0	0.193548	0.193548	hypermethylation
SPI1	0	0.307692	0.307692	hypermethylation
SPN	0	0.245614	0.245614	hypermethylation
SRRM2	0	0.371828	0.371828	hypermethylation
SRSF3	0	0.278689	0.278689	hypermethylation
SYNCRIP	0	0.3125	0.3125	hypermethylation
TAPBP	0	0.434783	0.434783	hypermethylation
TGOLN2	0	0.20339	0.20339	hypermethylation
TKT	0	0.304348	0.304348	hypermethylation
TMSB4X	0	0.111835	0.111835	hypermethylation
TPM3	0	0.322581	0.322581	hypermethylation
TPP1	0	0.5	0.5	hypermethylation
TSC22D3	0	0.307692	0.307692	hypermethylation
TSC22D4	0	0.4	0.4	hypermethylation
TYMP	0	0.130438	0.130438	hypermethylation
TYROBP	0	0.117647	0.117647	hypermethylation
UBB	0	0.238059	0.238059	hypermethylation
USP47	0	0.25	0.25	hypermethylation
VASP	0	0.210526	0.210526	hypermethylation
VPS13C	0	0.5	0.5	hypermethylation
WHSC1L1	0	0.384615	0.384615	hypermethylation
ZFAND5	0	0.230769	0.230769	hypermethylation

## Sheet: HC vs SM-MA
gene name	HC	SM-MA	(SM-MA) - HC	methylated state
ACTB	0.253573	0.15935	-0.0942239	hypomethylation
ACTG1	0.224636	0	-0.224636	hypomethylation
ALDOA	0.396494	0.204348	-0.192146	hypomethylation
APLP2	0.344828	0	-0.344828	hypomethylation
B2M	0.429077	0	-0.429077	hypomethylation
CD300LB	1	0	-1	hypomethylation
CEBPB	0.357143	0.245098	-0.112045	hypomethylation
CORO7	1	0	-1	hypomethylation
CRTC2	1	0	-1	hypomethylation
DCN	1	0	-1	hypomethylation
DUSP1	0.506667	0.223868	-0.282798	hypomethylation
EEF1A1	0.387882	0.175376	-0.212506	hypomethylation
EEF1B2	0.30303	0	-0.30303	hypomethylation
EEF2	0.25	0	-0.25	hypomethylation
EHMT1	1	0	-1	hypomethylation
ELMSAN1	0.516129	0	-0.516129	hypomethylation
EWSR1	0.387097	0.202114	-0.184983	hypomethylation
FLNA	0.465368	0.13402	-0.331348	hypomethylation
FTH1	0.57248	0.0992542	-0.473226	hypomethylation
FTL	0.192223	0	-0.192223	hypomethylation
GPRIN3	1	0	-1	hypomethylation
HECA	0.416667	0	-0.416667	hypomethylation
HLA-B	0.25	0	-0.25	hypomethylation
HLA-DRA	0.319809	0.145695	-0.174113	hypomethylation
ITM2B	0.75	0	-0.75	hypomethylation
KLHDC10	1	0	-1	hypomethylation
LSP1	0.352941	0	-0.352941	hypomethylation
MALAT1	0.457816	0.126882	-0.330934	hypomethylation
MCL1	0.411765	0	-0.411765	hypomethylation
MGEA5	1	0.527778	-0.472222	hypomethylation
MICAL2	1	0	-1	hypomethylation
MT-ATP6	0.998643	0	-0.998643	hypomethylation
MT-ATP8	1	0	-1	hypomethylation
MT-CO1	0.842266	0.21295	-0.629316	hypomethylation
MT-CO2	0.976018	0	-0.976018	hypomethylation
MT-CO3	0.799075	0	-0.799075	hypomethylation
MT-CYB	0.841694	0.236967	-0.604727	hypomethylation
MT-ND1	0.808137	0	-0.808137	hypomethylation
MT-ND2	1	0	-1	hypomethylation
MT-ND4	0.999545	0.329487	-0.670057	hypomethylation
MT-ND4L	1	0	-1	hypomethylation
MT-ND5	0.979196	0	-0.979196	hypomethylation
MYH9	0.117647	0.119803	0.00215549	no_diff
PCBP2	0.427681	0.147959	-0.279722	hypomethylation
PRDM15	1	0	-1	hypomethylation
PSAP	0.277778	0	-0.277778	hypomethylation
RPGR	1	0	-1	hypomethylation
RPL11	0.258065	0	-0.258065	hypomethylation
RPL13	0.25611	0	-0.25611	hypomethylation
RPL13A	0.424242	0	-0.424242	hypomethylation
RPL18	0.413793	0	-0.413793	hypomethylation
RPL19	0.406023	0	-0.406023	hypomethylation
RPL21	0.466734	0.135019	-0.331715	hypomethylation
RPL23	0.562587	0	-0.562587	hypomethylation
RPL26	0.30303	0	-0.30303	hypomethylation
RPL28	0.351433	0	-0.351433	hypomethylation
RPL31	0.375	0	-0.375	hypomethylation
RPL32	0.280099	0.184635	-0.0954635	hypomethylation
RPL41	0.6	0	-0.6	hypomethylation
RPL7A	0.312905	0	-0.312905	hypomethylation
RPLP1	0.183785	0	-0.183785	hypomethylation
RPS11	0.250837	0	-0.250837	hypomethylation
RPS12	0.386831	0	-0.386831	hypomethylation
RPS19	0.436283	0	-0.436283	hypomethylation
RPS2	0.351003	0	-0.351003	hypomethylation
RPS27A	0.335162	0	-0.335162	hypomethylation
RPS3	0.42974	0.138221	-0.291519	hypomethylation
RPS3A	0.20357	0	-0.20357	hypomethylation
S100A4	0.444444	0	-0.444444	hypomethylation
SEPT9	0.642857	0	-0.642857	hypomethylation
SETD1B	1	0	-1	hypomethylation
SIGMAR1	1	0	-1	hypomethylation
SLK	0.83467	0	-0.83467	hypomethylation
SPAG9	1	0	-1	hypomethylation
TMA7	0.169014	0	-0.169014	hypomethylation
TPT1	0.197141	0	-0.197141	hypomethylation
TUBA1A	1	0	-1	hypomethylation
VCPIP1	0.636364	0	-0.636364	hypomethylation
VIM	0.381123	0	-0.381123	hypomethylation
YBX1	0.47619	0.109091	-0.3671	hypomethylation
YWHAH	0.533333	0	-0.533333	hypomethylation
ADAR	0	0.211917	0.211917	hypermethylation
ADD1	0	0.283019	0.283019	hypermethylation
AHNAK	0	0.107623	0.107623	hypermethylation
ANXA5	0	0.21	0.21	hypermethylation
AOAH	0	0.230769	0.230769	hypermethylation
APP	0	0.203125	0.203125	hypermethylation
ARHGAP4	0	0.161017	0.161017	hypermethylation
ARHGEF18	0	0.209677	0.209677	hypermethylation
ARHGEF2	0	0.159292	0.159292	hypermethylation
ATF4	0	0.153846	0.153846	hypermethylation
ATP5C1	0	0.163462	0.163462	hypermethylation
BAP1	0	0.266667	0.266667	hypermethylation
BCL11B	0	0.160194	0.160194	hypermethylation
BST2	0	0.239726	0.239726	hypermethylation
C10orf54	0	0.198347	0.198347	hypermethylation
CD1D	0	0.264151	0.264151	hypermethylation
CD44	0	0.204444	0.204444	hypermethylation
CD74	0	0.107623	0.107623	hypermethylation
CDC42SE1	0	0.162162	0.162162	hypermethylation
CDK5RAP3	0	0.144444	0.144444	hypermethylation
CELF2	0	0.183673	0.183673	hypermethylation
CGGBP1	0	0.238095	0.238095	hypermethylation
CIB1	0	0.242857	0.242857	hypermethylation
CMTR1	0	0.181818	0.181818	hypermethylation
CORO1A	0	0.206226	0.206226	hypermethylation
CPVL	0	0.163793	0.163793	hypermethylation
CSDE1	0	0.149425	0.149425	hypermethylation
CTNNB1	0	0.193548	0.193548	hypermethylation
CTSB	0	0.186553	0.186553	hypermethylation
CTSS	0	0.130802	0.130802	hypermethylation
CUL3	0	0.269231	0.269231	hypermethylation
CYBA	0	0.12297	0.12297	hypermethylation
CYTH1	0	0.105882	0.105882	hypermethylation
DAP3	0	0.21519	0.21519	hypermethylation
DDX17	0	0.16	0.16	hypermethylation
DDX5	0	0.228814	0.228814	hypermethylation
DDX60L	0	0.217391	0.217391	hypermethylation
DHX9	0	0.340909	0.340909	hypermethylation
ECE1	0	0.166667	0.166667	hypermethylation
EHBP1L1	0	0.151079	0.151079	hypermethylation
EIF2S3	0	0.161804	0.161804	hypermethylation
EIF5	0	0.165517	0.165517	hypermethylation
EP400	0	0.282353	0.282353	hypermethylation
ESYT2	0	0.213115	0.213115	hypermethylation
ETS1	0	0.181347	0.181347	hypermethylation
FAM117A	0	0.308824	0.308824	hypermethylation
FMNL1	0	0.116883	0.116883	hypermethylation
GAPDH	0	0.120724	0.120724	hypermethylation
GBP2	0	0.149351	0.149351	hypermethylation
GGA3	0	0.202381	0.202381	hypermethylation
GID8	0	0.333333	0.333333	hypermethylation
GNAS	0	0.132653	0.132653	hypermethylation
GRB2	0	0.233225	0.233225	hypermethylation
GRK6	0	0.183908	0.183908	hypermethylation
H3F3B	0	0.124661	0.124661	hypermethylation
HBB	0	0.227833	0.227833	hypermethylation
HCK	0	0.160305	0.160305	hypermethylation
HERC1	0	0.235294	0.235294	hypermethylation
HK1	0	0.174603	0.174603	hypermethylation
HLA-E	0	0.213793	0.213793	hypermethylation
HMGB1	0	0.141791	0.141791	hypermethylation
HNRNPA1	0	0.122951	0.122951	hypermethylation
HNRNPH1	0	0.154639	0.154639	hypermethylation
HNRNPK	0	0.163265	0.163265	hypermethylation
HNRNPM	0	0.174888	0.174888	hypermethylation
HNRNPU	0	0.116592	0.116592	hypermethylation
HSPH1	0	0.358974	0.358974	hypermethylation
IFI30	0	0.107266	0.107266	hypermethylation
IL32	0	0.274306	0.274306	hypermethylation
IL7R	0	0.18167	0.18167	hypermethylation
IQSEC1	0	0.171875	0.171875	hypermethylation
IRF1	0	0.192308	0.192308	hypermethylation
ITGA4	0	0.140297	0.140297	hypermethylation
ITGAL	0	0.12844	0.12844	hypermethylation
JMJD1C	0	0.245098	0.245098	hypermethylation
JUNB	0	0.214765	0.214765	hypermethylation
KDM4B	0	0.218182	0.218182	hypermethylation
KPNB1	0	0.1875	0.1875	hypermethylation
LARP1	0	0.402985	0.402985	hypermethylation
LBR	0	0.141509	0.141509	hypermethylation
LEF1	0	0.463415	0.463415	hypermethylation
LILRB3	0	0.145299	0.145299	hypermethylation
LRP1	0	0.15067	0.15067	hypermethylation
LTBR	0	0.363636	0.363636	hypermethylation
LYN	0	0.17	0.17	hypermethylation
LYZ	0	0.170543	0.170543	hypermethylation
MACF1	0	0.315789	0.315789	hypermethylation
MAF	0	0.135922	0.135922	hypermethylation
MATR3	0	0.219298	0.219298	hypermethylation
MIF	0	0.125828	0.125828	hypermethylation
MPEG1	0	0.214953	0.214953	hypermethylation
MS4A6A	0	0.234694	0.234694	hypermethylation
MYD88	0	0.1625	0.1625	hypermethylation
MYO15B	0	0.195122	0.195122	hypermethylation
NBEAL2	0	0.171702	0.171702	hypermethylation
NDUFB2	0	0.194915	0.194915	hypermethylation
NLRP1	0	0.131558	0.131558	hypermethylation
NRGN	0	0.157143	0.157143	hypermethylation
NUMB	0	0.186667	0.186667	hypermethylation
OAS3	0	0.181818	0.181818	hypermethylation
OAZ1	0	0.150626	0.150626	hypermethylation
OGT	0	0.17734	0.17734	hypermethylation
PABPC1	0	0.103679	0.103679	hypermethylation
PABPC4	0	0.175676	0.175676	hypermethylation
PCBP1	0	0.241636	0.241636	hypermethylation
PCED1B	0	0.189189	0.189189	hypermethylation
PLAUR	0	0.17284	0.17284	hypermethylation
PLD3	0	0.216667	0.216667	hypermethylation
PLEC	0	0.129092	0.129092	hypermethylation
PNP	0	0.27027	0.27027	hypermethylation
PNPLA2	0	0.145946	0.145946	hypermethylation
PPIA	0	0.135849	0.135849	hypermethylation
PPIB	0	0.154506	0.154506	hypermethylation
PPP1R15A	0	0.142276	0.142276	hypermethylation
PPT1	0	0.137421	0.137421	hypermethylation
PREX1	0	0.139241	0.139241	hypermethylation
PRKACA	0	0.204819	0.204819	hypermethylation
PRKAR1A	0	0.336283	0.336283	hypermethylation
PRKCB	0	0.138158	0.138158	hypermethylation
PTP4A2	0	0.125828	0.125828	hypermethylation
PTPRC	0	0.122803	0.122803	hypermethylation
PTPRJ	0	0.322581	0.322581	hypermethylation
RAD23B	0	0.181818	0.181818	hypermethylation
RAN	0	0.145455	0.145455	hypermethylation
RAP1B	0	0.298463	0.298463	hypermethylation
RNF19B	0	0.193548	0.193548	hypermethylation
RNF213	0	0.174194	0.174194	hypermethylation
RPL12	0	0.142202	0.142202	hypermethylation
RPS24	0	0.183946	0.183946	hypermethylation
RPS28	0	0.102962	0.102962	hypermethylation
RPS4X	0	0.115427	0.115427	hypermethylation
RPS8	0	0.143187	0.143187	hypermethylation
S1PR4	0	0.220588	0.220588	hypermethylation
SAT1	0	0.147059	0.147059	hypermethylation
SCO2	0	0.252525	0.252525	hypermethylation
SEC31A	0	0.245283	0.245283	hypermethylation
SERF2	0	0.123786	0.123786	hypermethylation
SET	0	0.297872	0.297872	hypermethylation
SF1	0	0.177489	0.177489	hypermethylation
SH3BP2	0	0.291925	0.291925	hypermethylation
SIGLEC1	0	0.271875	0.271875	hypermethylation
SLC6A6	0	0.333333	0.333333	hypermethylation
SMAD3	0	0.194915	0.194915	hypermethylation
SMAP2	0	0.134752	0.134752	hypermethylation
SNRNP70	0	0.12973	0.12973	hypermethylation
SORT1	0	0.182927	0.182927	hypermethylation
SRSF5	0	0.124772	0.124772	hypermethylation
STAT1	0	0.14359	0.14359	hypermethylation
STK17B	0	0.139932	0.139932	hypermethylation
TAOK3	0	0.365079	0.365079	hypermethylation
TCERG1	0	0.416667	0.416667	hypermethylation
TCF7	0	0.148458	0.148458	hypermethylation
TCIRG1	0	0.237288	0.237288	hypermethylation
TKT	0	0.26506	0.26506	hypermethylation
TMSB4X	0	0.105263	0.105263	hypermethylation
TOMM5	0	0.12766	0.12766	hypermethylation
TPM3	0	0.439024	0.439024	hypermethylation
TRPC4AP	0	0.181818	0.181818	hypermethylation
TSC22D3	0	0.180612	0.180612	hypermethylation
TXNIP	0	0.155673	0.155673	hypermethylation
TYMP	0	0.109123	0.109123	hypermethylation
TYROBP	0	0.220657	0.220657	hypermethylation
UBB	0	0.132793	0.132793	hypermethylation
UBTF	0	0.568182	0.568182	hypermethylation
USP24	0	0.37931	0.37931	hypermethylation
UTRN	0	0.33871	0.33871	hypermethylation
