# Supplementary material for: Disease Activity-Associated Alteration of mRNA m5 C Methylation in CD4+ T Cells of Systemic Lupus Erythematosus
Source: Front Cell Dev Biol. 2020 Jun 5;8:430. doi: 10.3389/fcell.2020.00430 (PMC7291606; doi:10.3389/fcell.2020.00430)
Supplement: TABLE S5 — The enriched go terms in genes with differential RNA hypermethylation in SLE CD4+ T cells compared with healthy controls according to metascape analysis. [file Table_5.xlsx]

## Sheet: Table S5
Supplementary Table 5: The enriched go terms in genes with differential RNA hypermethylation in SLE CD4+ T cells compared with healthy controls according to metascape analysis.

## Sheet: SA vs HC
GroupID	Category	Term	Description	LogP	Log(q-value)	InTerm_InList	Genes	Symbols
1_Summary	Reactome Gene Sets	R-HSA-156827	L13a-mediated translational silencing of Ceruloplasmin expression	-14.8997	-10.626	14/111	6122,6138,6175,6191,6202,6203,6204,6208,6209,6230,6234,25873,26986,51386,1072,4627,5216,5605,5788,7305,7314,7408,10094,10154,5373,5430,10410,1890,2597,3192,4939,5315,8473,10492,221937,103,3185,5093,6428,23524,220988,3689,5880,54832,10399,1984,4946,3683,3695	RPL3,RPL15,RPLP0,RPS4X,RPS8,RPS9,RPS10,RPS14,RPS15,RPS25,RPS28,RPL36,PABPC1,EIF3L,CFL1,MYH9,PFN1,MAP2K2,PTPRC,TYROBP,UBB,VASP,ARPC3,PLXNC1,PMM2,POLR2A,IFITM3,TYMP,GAPDH,HNRNPU,OAS2,PKM,OGT,SYNCRIP,FOXK1,ADAR,HNRNPF,PCBP1,SRSF3,SRRM2,HNRNPA3,ITGB2,RAC2,VPS13C,RACK1,EIF5A,OAZ1,ITGAL,ITGB7
1_Member	Reactome Gene Sets	R-HSA-156827	L13a-mediated translational silencing of Ceruloplasmin expression	-14.8997	-10.626	14/111	6122,6138,6175,6191,6202,6203,6204,6208,6209,6230,6234,25873,26986,51386	RPL3,RPL15,RPLP0,RPS4X,RPS8,RPS9,RPS10,RPS14,RPS15,RPS25,RPS28,RPL36,PABPC1,EIF3L
1_Member	Reactome Gene Sets	R-HSA-72613	Eukaryotic Translation Initiation	-14.4664	-10.626	14/119	6122,6138,6175,6191,6202,6203,6204,6208,6209,6230,6234,25873,26986,51386	RPL3,RPL15,RPLP0,RPS4X,RPS8,RPS9,RPS10,RPS14,RPS15,RPS25,RPS28,RPL36,PABPC1,EIF3L
1_Member	Reactome Gene Sets	R-HSA-72737	Cap-dependent Translation Initiation	-14.4664	-10.626	14/119	6122,6138,6175,6191,6202,6203,6204,6208,6209,6230,6234,25873,26986,51386	RPL3,RPL15,RPLP0,RPS4X,RPS8,RPS9,RPS10,RPS14,RPS15,RPS25,RPS28,RPL36,PABPC1,EIF3L
1_Member	Reactome Gene Sets	R-HSA-975956	Nonsense Mediated Decay (NMD) independent of the Exon Junction Complex (EJC)	-14.3397	-10.6242	13/95	6122,6138,6175,6191,6202,6203,6204,6208,6209,6230,6234,25873,26986	RPL3,RPL15,RPLP0,RPS4X,RPS8,RPS9,RPS10,RPS14,RPS15,RPS25,RPS28,RPL36,PABPC1
1_Member	Reactome Gene Sets	R-HSA-72689	Formation of a pool of free 40S subunits	-13.9826	-10.364	13/101	6122,6138,6175,6191,6202,6203,6204,6208,6209,6230,6234,25873,51386	RPL3,RPL15,RPLP0,RPS4X,RPS8,RPS9,RPS10,RPS14,RPS15,RPS25,RPS28,RPL36,EIF3L
1_Member	CORUM	CORUM:306	Ribosome, cytoplasmic	-13.7679	-10.2285	12/80	6122,6138,6175,6191,6202,6203,6204,6208,6209,6230,6234,25873	RPL3,RPL15,RPLP0,RPS4X,RPS8,RPS9,RPS10,RPS14,RPS15,RPS25,RPS28,RPL36
1_Member	Reactome Gene Sets	R-HSA-422475	Axon guidance	-13.5277	-10.0553	23/553	1072,4627,5216,5605,5788,6122,6138,6175,6191,6202,6203,6204,6208,6209,6230,6234,7305,7314,7408,10094,10154,25873,26986	CFL1,MYH9,PFN1,MAP2K2,PTPRC,RPL3,RPL15,RPLP0,RPS4X,RPS8,RPS9,RPS10,RPS14,RPS15,RPS25,RPS28,TYROBP,UBB,VASP,ARPC3,PLXNC1,RPL36,PABPC1
1_Member	Reactome Gene Sets	R-HSA-72706	GTP hydrolysis and joining of the 60S ribosomal subunit	-13.3849	-9.98667	13/112	6122,6138,6175,6191,6202,6203,6204,6208,6209,6230,6234,25873,51386	RPL3,RPL15,RPLP0,RPS4X,RPS8,RPS9,RPS10,RPS14,RPS15,RPS25,RPS28,RPL36,EIF3L
1_Member	Reactome Gene Sets	R-HSA-927802	Nonsense-Mediated Decay (NMD)	-13.2331	-9.98667	13/115	6122,6138,6175,6191,6202,6203,6204,6208,6209,6230,6234,25873,26986	RPL3,RPL15,RPLP0,RPS4X,RPS8,RPS9,RPS10,RPS14,RPS15,RPS25,RPS28,RPL36,PABPC1
1_Member	Reactome Gene Sets	R-HSA-975957	Nonsense Mediated Decay (NMD) enhanced by the Exon Junction Complex (EJC)	-13.2331	-9.98667	13/115	6122,6138,6175,6191,6202,6203,6204,6208,6209,6230,6234,25873,26986	RPL3,RPL15,RPLP0,RPS4X,RPS8,RPS9,RPS10,RPS14,RPS15,RPS25,RPS28,RPL36,PABPC1
1_Member	Reactome Gene Sets	R-HSA-376176	Signaling by ROBO receptors	-13.2095	-9.98667	16/218	5216,6122,6138,6175,6191,6202,6203,6204,6208,6209,6230,6234,7314,7408,25873,26986	PFN1,RPL3,RPL15,RPLP0,RPS4X,RPS8,RPS9,RPS10,RPS14,RPS15,RPS25,RPS28,UBB,VASP,RPL36,PABPC1
1_Member	Reactome Gene Sets	R-HSA-156902	Peptide chain elongation	-13.1903	-9.98667	12/89	6122,6138,6175,6191,6202,6203,6204,6208,6209,6230,6234,25873	RPL3,RPL15,RPLP0,RPS4X,RPS8,RPS9,RPS10,RPS14,RPS15,RPS25,RPS28,RPL36
1_Member	Reactome Gene Sets	R-HSA-192823	Viral mRNA Translation	-13.1903	-9.98667	12/89	6122,6138,6175,6191,6202,6203,6204,6208,6209,6230,6234,25873	RPL3,RPL15,RPLP0,RPS4X,RPS8,RPS9,RPS10,RPS14,RPS15,RPS25,RPS28,RPL36
1_Member	GO Biological Processes	GO:0045047	protein targeting to ER	-13.0856	-9.91417	13/118	5373,6122,6138,6175,6191,6202,6203,6204,6208,6209,6230,6234,25873	PMM2,RPL3,RPL15,RPLP0,RPS4X,RPS8,RPS9,RPS10,RPS14,RPS15,RPS25,RPS28,RPL36
1_Member	GO Biological Processes	GO:0000184	nuclear-transcribed mRNA catabolic process, nonsense-mediated decay	-12.9895	-9.89167	13/120	6122,6138,6175,6191,6202,6203,6204,6208,6209,6230,6234,25873,26986	RPL3,RPL15,RPLP0,RPS4X,RPS8,RPS9,RPS10,RPS14,RPS15,RPS25,RPS28,RPL36,PABPC1
1_Member	Reactome Gene Sets	R-HSA-156842	Eukaryotic Translation Elongation	-12.9539	-9.89167	12/93	6122,6138,6175,6191,6202,6203,6204,6208,6209,6230,6234,25873	RPL3,RPL15,RPLP0,RPS4X,RPS8,RPS9,RPS10,RPS14,RPS15,RPS25,RPS28,RPL36
1_Member	Reactome Gene Sets	R-HSA-2408557	Selenocysteine synthesis	-12.9539	-9.89167	12/93	6122,6138,6175,6191,6202,6203,6204,6208,6209,6230,6234,25873	RPL3,RPL15,RPLP0,RPS4X,RPS8,RPS9,RPS10,RPS14,RPS15,RPS25,RPS28,RPL36
1_Member	Reactome Gene Sets	R-HSA-72764	Eukaryotic Translation Termination	-12.9539	-9.89167	12/93	6122,6138,6175,6191,6202,6203,6204,6208,6209,6230,6234,25873	RPL3,RPL15,RPLP0,RPS4X,RPS8,RPS9,RPS10,RPS14,RPS15,RPS25,RPS28,RPL36
1_Member	GO Biological Processes	GO:0072599	establishment of protein localization to endoplasmic reticulum	-12.8952	-9.85638	13/122	5373,6122,6138,6175,6191,6202,6203,6204,6208,6209,6230,6234,25873	PMM2,RPL3,RPL15,RPLP0,RPS4X,RPS8,RPS9,RPS10,RPS14,RPS15,RPS25,RPS28,RPL36
1_Member	GO Biological Processes	GO:0019080	viral gene expression	-12.8376	-9.82111	15/191	5430,6122,6138,6175,6191,6202,6203,6204,6208,6209,6230,6234,10410,25873,51386	POLR2A,RPL3,RPL15,RPLP0,RPS4X,RPS8,RPS9,RPS10,RPS14,RPS15,RPS25,RPS28,IFITM3,RPL36,EIF3L
1_Member	Reactome Gene Sets	R-HSA-168273	Influenza Viral RNA Transcription and Replication	-12.3626	-9.36729	13/134	5430,6122,6138,6175,6191,6202,6203,6204,6208,6209,6230,6234,25873	POLR2A,RPL3,RPL15,RPLP0,RPS4X,RPS8,RPS9,RPS10,RPS14,RPS15,RPS25,RPS28,RPL36
1_Member	GO Biological Processes	GO:0006614	SRP-dependent cotranslational protein targeting to membrane	-12.307	-9.3319	12/105	6122,6138,6175,6191,6202,6203,6204,6208,6209,6230,6234,25873	RPL3,RPL15,RPLP0,RPS4X,RPS8,RPS9,RPS10,RPS14,RPS15,RPS25,RPS28,RPL36
1_Member	Reactome Gene Sets	R-HSA-9010553	Regulation of expression of SLITs and ROBOs	-12.2568	-9.30094	14/171	6122,6138,6175,6191,6202,6203,6204,6208,6209,6230,6234,7314,25873,26986	RPL3,RPL15,RPLP0,RPS4X,RPS8,RPS9,RPS10,RPS14,RPS15,RPS25,RPS28,UBB,RPL36,PABPC1
1_Member	Reactome Gene Sets	R-HSA-72649	Translation initiation complex formation	-12.1872	-9.24983	10/58	6191,6202,6203,6204,6208,6209,6230,6234,26986,51386	RPS4X,RPS8,RPS9,RPS10,RPS14,RPS15,RPS25,RPS28,PABPC1,EIF3L
1_Member	GO Biological Processes	GO:0006613	cotranslational protein targeting to membrane	-12.1093	-9.20592	12/109	6122,6138,6175,6191,6202,6203,6204,6208,6209,6230,6234,25873	RPL3,RPL15,RPLP0,RPS4X,RPS8,RPS9,RPS10,RPS14,RPS15,RPS25,RPS28,RPL36
1_Member	Reactome Gene Sets	R-HSA-72662	Activation of the mRNA upon binding of the cap-binding complex and eIFs, and subsequent binding to 4	-12.1085	-9.20592	10/59	6191,6202,6203,6204,6208,6209,6230,6234,26986,51386	RPS4X,RPS8,RPS9,RPS10,RPS14,RPS15,RPS25,RPS28,PABPC1,EIF3L
1_Member	GO Biological Processes	GO:0019083	viral transcription	-12.0507	-9.16448	14/177	5430,6122,6138,6175,6191,6202,6203,6204,6208,6209,6230,6234,10410,25873	POLR2A,RPL3,RPL15,RPLP0,RPS4X,RPS8,RPS9,RPS10,RPS14,RPS15,RPS25,RPS28,IFITM3,RPL36
1_Member	Reactome Gene Sets	R-HSA-1799339	SRP-dependent cotranslational protein targeting to membrane	-11.9662	-9.10222	12/112	6122,6138,6175,6191,6202,6203,6204,6208,6209,6230,6234,25873	RPL3,RPL15,RPLP0,RPS4X,RPS8,RPS9,RPS10,RPS14,RPS15,RPS25,RPS28,RPL36
1_Member	Reactome Gene Sets	R-HSA-168255	Influenza Life Cycle	-11.9574	-9.10222	13/144	5430,6122,6138,6175,6191,6202,6203,6204,6208,6209,6230,6234,25873	POLR2A,RPL3,RPL15,RPLP0,RPS4X,RPS8,RPS9,RPS10,RPS14,RPS15,RPS25,RPS28,RPL36
1_Member	GO Biological Processes	GO:0070972	protein localization to endoplasmic reticulum	-11.8418	-9.00138	13/147	5373,6122,6138,6175,6191,6202,6203,6204,6208,6209,6230,6234,25873	PMM2,RPL3,RPL15,RPLP0,RPS4X,RPS8,RPS9,RPS10,RPS14,RPS15,RPS25,RPS28,RPL36
1_Member	Reactome Gene Sets	R-HSA-2408522	Selenoamino acid metabolism	-11.6922	-8.86598	12/118	6122,6138,6175,6191,6202,6203,6204,6208,6209,6230,6234,25873	RPL3,RPL15,RPLP0,RPS4X,RPS8,RPS9,RPS10,RPS14,RPS15,RPS25,RPS28,RPL36
1_Member	Reactome Gene Sets	R-HSA-168254	Influenza Infection	-11.5459	-8.73758	13/155	5430,6122,6138,6175,6191,6202,6203,6204,6208,6209,6230,6234,25873	POLR2A,RPL3,RPL15,RPLP0,RPS4X,RPS8,RPS9,RPS10,RPS14,RPS15,RPS25,RPS28,RPL36
1_Member	GO Biological Processes	GO:0006413	translational initiation	-11.5366	-8.73758	14/193	6122,6138,6175,6191,6202,6203,6204,6208,6209,6230,6234,25873,26986,51386	RPL3,RPL15,RPLP0,RPS4X,RPS8,RPS9,RPS10,RPS14,RPS15,RPS25,RPS28,RPL36,PABPC1,EIF3L
1_Member	CORUM	CORUM:338	40S ribosomal subunit, cytoplasmic	-11.3683	-8.58228	8/31	6191,6202,6203,6204,6208,6209,6230,6234	RPS4X,RPS8,RPS9,RPS10,RPS14,RPS15,RPS25,RPS28
1_Member	GO Biological Processes	GO:0034655	nucleobase-containing compound catabolic process	-11.1427	-8.36921	22/652	1890,2597,3192,4939,5315,6122,6138,6175,6191,6202,6203,6204,6208,6209,6230,6234,7314,8473,10492,25873,26986,221937	TYMP,GAPDH,HNRNPU,OAS2,PKM,RPL3,RPL15,RPLP0,RPS4X,RPS8,RPS9,RPS10,RPS14,RPS15,RPS25,RPS28,UBB,OGT,SYNCRIP,RPL36,PABPC1,FOXK1
1_Member	CORUM	CORUM:305	40S ribosomal subunit, cytoplasmic	-11.1268	-8.36553	8/33	6191,6202,6203,6204,6208,6209,6230,6234	RPS4X,RPS8,RPS9,RPS10,RPS14,RPS15,RPS25,RPS28
1_Member	Reactome Gene Sets	R-HSA-72695	Formation of the ternary complex, and subsequently, the 43S complex	-11.1129	-8.36357	9/51	6191,6202,6203,6204,6208,6209,6230,6234,51386	RPS4X,RPS8,RPS9,RPS10,RPS14,RPS15,RPS25,RPS28,EIF3L
1_Member	Reactome Gene Sets	R-HSA-8953854	Metabolism of RNA	-10.8502	-8.11244	22/675	103,3185,3192,5093,5430,6122,6138,6175,6191,6202,6203,6204,6208,6209,6230,6234,6428,7314,23524,25873,26986,220988	ADAR,HNRNPF,HNRNPU,PCBP1,POLR2A,RPL3,RPL15,RPLP0,RPS4X,RPS8,RPS9,RPS10,RPS14,RPS15,RPS25,RPS28,SRSF3,UBB,SRRM2,RPL36,PABPC1,HNRNPA3
1_Member	Reactome Gene Sets	R-HSA-72702	Ribosomal scanning and start codon recognition	-10.5827	-7.85618	9/58	6191,6202,6203,6204,6208,6209,6230,6234,51386	RPS4X,RPS8,RPS9,RPS10,RPS14,RPS15,RPS25,RPS28,EIF3L
1_Member	GO Biological Processes	GO:0046700	heterocycle catabolic process	-10.4858	-7.77035	22/705	1890,2597,3192,4939,5315,6122,6138,6175,6191,6202,6203,6204,6208,6209,6230,6234,7314,8473,10492,25873,26986,221937	TYMP,GAPDH,HNRNPU,OAS2,PKM,RPL3,RPL15,RPLP0,RPS4X,RPS8,RPS9,RPS10,RPS14,RPS15,RPS25,RPS28,UBB,OGT,SYNCRIP,RPL36,PABPC1,FOXK1
1_Member	GO Biological Processes	GO:0044270	cellular nitrogen compound catabolic process	-10.474	-7.76924	22/706	1890,2597,3192,4939,5315,6122,6138,6175,6191,6202,6203,6204,6208,6209,6230,6234,7314,8473,10492,25873,26986,221937	TYMP,GAPDH,HNRNPU,OAS2,PKM,RPL3,RPL15,RPLP0,RPS4X,RPS8,RPS9,RPS10,RPS14,RPS15,RPS25,RPS28,UBB,OGT,SYNCRIP,RPL36,PABPC1,FOXK1
1_Member	KEGG Pathway	hsa03010	Ribosome	-10.3489	-7.66111	12/153	6122,6138,6175,6191,6202,6203,6204,6208,6209,6230,6234,25873	RPL3,RPL15,RPLP0,RPS4X,RPS8,RPS9,RPS10,RPS14,RPS15,RPS25,RPS28,RPL36
1_Member	GO Biological Processes	GO:0019439	aromatic compound catabolic process	-10.3452	-7.66111	22/717	1890,2597,3192,4939,5315,6122,6138,6175,6191,6202,6203,6204,6208,6209,6230,6234,7314,8473,10492,25873,26986,221937	TYMP,GAPDH,HNRNPU,OAS2,PKM,RPL3,RPL15,RPLP0,RPS4X,RPS8,RPS9,RPS10,RPS14,RPS15,RPS25,RPS28,UBB,OGT,SYNCRIP,RPL36,PABPC1,FOXK1
1_Member	GO Biological Processes	GO:0006401	RNA catabolic process	-10.199	-7.52493	17/400	3192,4939,6122,6138,6175,6191,6202,6203,6204,6208,6209,6230,6234,7314,10492,25873,26986	HNRNPU,OAS2,RPL3,RPL15,RPLP0,RPS4X,RPS8,RPS9,RPS10,RPS14,RPS15,RPS25,RPS28,UBB,SYNCRIP,RPL36,PABPC1
1_Member	GO Biological Processes	GO:0006612	protein targeting to membrane	-10.0903	-7.42593	13/202	3689,6122,6138,6175,6191,6202,6203,6204,6208,6209,6230,6234,25873	ITGB2,RPL3,RPL15,RPLP0,RPS4X,RPS8,RPS9,RPS10,RPS14,RPS15,RPS25,RPS28,RPL36
1_Member	GO Biological Processes	GO:1901361	organic cyclic compound catabolic process	-9.91761	-7.26283	22/755	1890,2597,3192,4939,5315,6122,6138,6175,6191,6202,6203,6204,6208,6209,6230,6234,7314,8473,10492,25873,26986,221937	TYMP,GAPDH,HNRNPU,OAS2,PKM,RPL3,RPL15,RPLP0,RPS4X,RPS8,RPS9,RPS10,RPS14,RPS15,RPS25,RPS28,UBB,OGT,SYNCRIP,RPL36,PABPC1,FOXK1
1_Member	GO Biological Processes	GO:0000956	nuclear-transcribed mRNA catabolic process	-9.90594	-7.26049	13/209	6122,6138,6175,6191,6202,6203,6204,6208,6209,6230,6234,25873,26986	RPL3,RPL15,RPLP0,RPS4X,RPS8,RPS9,RPS10,RPS14,RPS15,RPS25,RPS28,RPL36,PABPC1
1_Member	GO Biological Processes	GO:0006402	mRNA catabolic process	-9.78189	-7.14559	16/367	3192,6122,6138,6175,6191,6202,6203,6204,6208,6209,6230,6234,7314,10492,25873,26986	HNRNPU,RPL3,RPL15,RPLP0,RPS4X,RPS8,RPS9,RPS10,RPS14,RPS15,RPS25,RPS28,UBB,SYNCRIP,RPL36,PABPC1
1_Member	GO Biological Processes	GO:0006605	protein targeting	-9.6823	-7.05496	17/432	3689,5373,5880,6122,6138,6175,6191,6202,6203,6204,6208,6209,6230,6234,7314,25873,54832	ITGB2,PMM2,RAC2,RPL3,RPL15,RPLP0,RPS4X,RPS8,RPS9,RPS10,RPS14,RPS15,RPS25,RPS28,UBB,RPL36,VPS13C
1_Member	Reactome Gene Sets	R-HSA-6791226	Major pathway of rRNA processing in the nucleolus and cytosol	-9.38859	-6.77862	12/185	6122,6138,6175,6191,6202,6203,6204,6208,6209,6230,6234,25873	RPL3,RPL15,RPLP0,RPS4X,RPS8,RPS9,RPS10,RPS14,RPS15,RPS25,RPS28,RPL36
1_Member	Reactome Gene Sets	R-HSA-72766	Translation	-9.16186	-6.56032	14/291	6122,6138,6175,6191,6202,6203,6204,6208,6209,6230,6234,25873,26986,51386	RPL3,RPL15,RPLP0,RPS4X,RPS8,RPS9,RPS10,RPS14,RPS15,RPS25,RPS28,RPL36,PABPC1,EIF3L
1_Member	Reactome Gene Sets	R-HSA-8868773	rRNA processing in the nucleus and cytosol	-9.1258	-6.53253	12/195	6122,6138,6175,6191,6202,6203,6204,6208,6209,6230,6234,25873	RPL3,RPL15,RPLP0,RPS4X,RPS8,RPS9,RPS10,RPS14,RPS15,RPS25,RPS28,RPL36
1_Member	Reactome Gene Sets	R-HSA-72312	rRNA processing	-8.87755	-6.2924	12/205	6122,6138,6175,6191,6202,6203,6204,6208,6209,6230,6234,25873	RPL3,RPL15,RPLP0,RPS4X,RPS8,RPS9,RPS10,RPS14,RPS15,RPS25,RPS28,RPL36
1_Member	Reactome Gene Sets	R-HSA-5663205	Infectious disease	-8.55923	-5.98988	15/383	5430,5605,6122,6138,6175,6191,6202,6203,6204,6208,6209,6230,6234,7314,25873	POLR2A,MAP2K2,RPL3,RPL15,RPLP0,RPS4X,RPS8,RPS9,RPS10,RPS14,RPS15,RPS25,RPS28,UBB,RPL36
1_Member	GO Biological Processes	GO:0090150	establishment of protein localization to membrane	-8.39099	-5.82933	14/334	3689,6122,6138,6175,6191,6202,6203,6204,6208,6209,6230,6234,10399,25873	ITGB2,RPL3,RPL15,RPLP0,RPS4X,RPS8,RPS9,RPS10,RPS14,RPS15,RPS25,RPS28,RACK1,RPL36
1_Member	CORUM	CORUM:3055	Nop56p-associated pre-rRNA complex	-8.26201	-5.71532	9/104	3192,6122,6138,6175,6202,6203,6208,6209,25873	HNRNPU,RPL3,RPL15,RPLP0,RPS8,RPS9,RPS14,RPS15,RPL36
1_Member	GO Biological Processes	GO:0072594	establishment of protein localization to organelle	-7.29377	-4.79577	16/549	5373,5880,6122,6138,6175,6191,6202,6203,6204,6208,6209,6230,6234,7314,25873,54832	PMM2,RAC2,RPL3,RPL15,RPLP0,RPS4X,RPS8,RPS9,RPS10,RPS14,RPS15,RPS25,RPS28,UBB,RPL36,VPS13C
1_Member	GO Biological Processes	GO:0006412	translation	-7.19207	-4.71962	18/715	1984,2597,6122,6138,6175,6191,6202,6203,6204,6208,6209,6230,6234,10399,10492,25873,26986,51386	EIF5A,GAPDH,RPL3,RPL15,RPLP0,RPS4X,RPS8,RPS9,RPS10,RPS14,RPS15,RPS25,RPS28,RACK1,SYNCRIP,RPL36,PABPC1,EIF3L
1_Member	GO Biological Processes	GO:0043043	peptide biosynthetic process	-6.96933	-4.51511	18/740	1984,2597,6122,6138,6175,6191,6202,6203,6204,6208,6209,6230,6234,10399,10492,25873,26986,51386	EIF5A,GAPDH,RPL3,RPL15,RPLP0,RPS4X,RPS8,RPS9,RPS10,RPS14,RPS15,RPS25,RPS28,RACK1,SYNCRIP,RPL36,PABPC1,EIF3L
1_Member	Reactome Gene Sets	R-HSA-71291	Metabolism of amino acids and derivatives	-6.90065	-4.45817	13/372	4946,6122,6138,6175,6191,6202,6203,6204,6208,6209,6230,6234,25873	OAZ1,RPL3,RPL15,RPLP0,RPS4X,RPS8,RPS9,RPS10,RPS14,RPS15,RPS25,RPS28,RPL36
1_Member	GO Biological Processes	GO:0072657	protein localization to membrane	-6.54979	-4.14606	16/623	3683,3689,3695,6122,6138,6175,6191,6202,6203,6204,6208,6209,6230,6234,10399,25873	ITGAL,ITGB2,ITGB7,RPL3,RPL15,RPLP0,RPS4X,RPS8,RPS9,RPS10,RPS14,RPS15,RPS25,RPS28,RACK1,RPL36
1_Member	GO Biological Processes	GO:0042255	ribosome assembly	-5.92232	-3.60041	6/63	6122,6175,6204,6208,6209,6234	RPL3,RPLP0,RPS10,RPS14,RPS15,RPS28
1_Member	GO Biological Processes	GO:0000028	ribosomal small subunit assembly	-5.52196	-3.25363	4/19	6204,6208,6209,6234	RPS10,RPS14,RPS15,RPS28
1_Member	GO Biological Processes	GO:0042274	ribosomal small subunit biogenesis	-4.49416	-2.41717	5/67	6202,6204,6208,6209,6234	RPS8,RPS10,RPS14,RPS15,RPS28
1_Member	CORUM	CORUM:308	60S ribosomal subunit, cytoplasmic	-3.91009	-1.94665	4/47	6122,6138,6175,25873	RPL3,RPL15,RPLP0,RPL36
1_Member	GO Biological Processes	GO:0022618	ribonucleoprotein complex assembly	-3.85845	-1.90832	8/277	103,6122,6175,6204,6208,6209,6234,51386	ADAR,RPL3,RPLP0,RPS10,RPS14,RPS15,RPS28,EIF3L
1_Member	GO Biological Processes	GO:0071826	ribonucleoprotein complex subunit organization	-3.71238	-1.79451	8/291	103,6122,6175,6204,6208,6209,6234,51386	ADAR,RPL3,RPLP0,RPS10,RPS14,RPS15,RPS28,EIF3L
1_Member	GO Biological Processes	GO:0002181	cytoplasmic translation	-3.6643	-1.755	5/100	6138,6175,6234,25873,51386	RPL15,RPLP0,RPS28,RPL36,EIF3L
1_Member	GO Biological Processes	GO:0042254	ribosome biogenesis	-3.65234	-1.7481	8/297	6122,6175,6202,6203,6204,6208,6209,6234	RPL3,RPLP0,RPS8,RPS9,RPS10,RPS14,RPS15,RPS28
1_Member	GO Biological Processes	GO:0022613	ribonucleoprotein complex biogenesis	-3.37571	-1.51907	10/502	103,6122,6175,6202,6203,6204,6208,6209,6234,51386	ADAR,RPL3,RPLP0,RPS8,RPS9,RPS10,RPS14,RPS15,RPS28,EIF3L
1_Member	GO Biological Processes	GO:0030490	maturation of SSU-rRNA	-2.6999	-0.977852	3/46	6202,6208,6234	RPS8,RPS14,RPS28
1_Member	GO Biological Processes	GO:0006364	rRNA processing	-2.20102	-0.606937	5/214	6202,6203,6208,6209,6234	RPS8,RPS9,RPS14,RPS15,RPS28
2_Summary	GO Biological Processes	GO:0019221	cytokine-mediated signaling pathway	-9.46381	-6.84524	22/798	103,972,1072,1441,2634,3105,3107,3115,3185,3575,3689,3726,3936,4939,5788,6175,6688,7114,7314,9235,10399,10410,3965,4140,5605,5922	ADAR,CD74,CFL1,CSF3R,GBP2,HLA-A,HLA-C,HLA-DPB1,HNRNPF,IL7R,ITGB2,JUNB,LCP1,OAS2,PTPRC,RPLP0,SPI1,TMSB4X,UBB,IL32,RACK1,IFITM3,LGALS9,MARK3,MAP2K2,RASA2
2_Member	GO Biological Processes	GO:0019221	cytokine-mediated signaling pathway	-9.46381	-6.84524	22/798	103,972,1072,1441,2634,3105,3107,3115,3185,3575,3689,3726,3936,4939,5788,6175,6688,7114,7314,9235,10399,10410	ADAR,CD74,CFL1,CSF3R,GBP2,HLA-A,HLA-C,HLA-DPB1,HNRNPF,IL7R,ITGB2,JUNB,LCP1,OAS2,PTPRC,RPLP0,SPI1,TMSB4X,UBB,IL32,RACK1,IFITM3
2_Member	Reactome Gene Sets	R-HSA-449147	Signaling by Interleukins	-5.03195	-2.85428	14/634	1072,1441,3185,3575,3689,3726,3936,3965,4140,5605,5922,6175,7314,9235	CFL1,CSF3R,HNRNPF,IL7R,ITGB2,JUNB,LCP1,LGALS9,MARK3,MAP2K2,RASA2,RPLP0,UBB,IL32
2_Member	Reactome Gene Sets	R-HSA-8950505	Gene and protein expression by JAK-STAT signaling after Interleukin-12 stimulation	-4.27686	-2.25599	4/38	1072,3185,3936,6175	CFL1,HNRNPF,LCP1,RPLP0
2_Member	GO Biological Processes	GO:0035722	interleukin-12-mediated signaling pathway	-3.91009	-1.94665	4/47	1072,3185,3936,6175	CFL1,HNRNPF,LCP1,RPLP0
2_Member	Reactome Gene Sets	R-HSA-9020591	Interleukin-12 signaling	-3.91009	-1.94665	4/47	1072,3185,3936,6175	CFL1,HNRNPF,LCP1,RPLP0
2_Member	GO Biological Processes	GO:0071349	cellular response to interleukin-12	-3.83895	-1.89799	4/49	1072,3185,3936,6175	CFL1,HNRNPF,LCP1,RPLP0
2_Member	GO Biological Processes	GO:0070671	response to interleukin-12	-3.80456	-1.87262	4/50	1072,3185,3936,6175	CFL1,HNRNPF,LCP1,RPLP0
2_Member	Reactome Gene Sets	R-HSA-447115	Interleukin-12 family signaling	-3.58297	-1.69356	4/57	1072,3185,3936,6175	CFL1,HNRNPF,LCP1,RPLP0
3_Summary	KEGG Pathway	hsa04810	Regulation of actin cytoskeleton	-8.71166	-6.13448	12/212	1072,3683,3689,3695,4627,5216,5605,5880,7114,9138,10094,89846,972,2771,2782,3021,5265,6693,2113,23616,55920	CFL1,ITGAL,ITGB2,ITGB7,MYH9,PFN1,MAP2K2,RAC2,TMSB4X,ARHGEF1,ARPC3,FGD3,CD74,GNAI2,GNB1,H3-3B,SERPINA1,SPN,ETS1,SH3BP1,RCC2
3_Member	KEGG Pathway	hsa04810	Regulation of actin cytoskeleton	-8.71166	-6.13448	12/212	1072,3683,3689,3695,4627,5216,5605,5880,7114,9138,10094,89846	CFL1,ITGAL,ITGB2,ITGB7,MYH9,PFN1,MAP2K2,RAC2,TMSB4X,ARHGEF1,ARPC3,FGD3
3_Member	Reactome Gene Sets	R-HSA-109582	Hemostasis	-3.83149	-1.89416	12/621	972,1072,2771,2782,3021,3683,3689,5216,5265,5880,6693,7114	CD74,CFL1,GNAI2,GNB1,H3-3B,ITGAL,ITGB2,PFN1,SERPINA1,RAC2,SPN,TMSB4X
3_Member	Reactome Gene Sets	R-HSA-76002	Platelet activation, signaling and aggregation	-3.23611	-1.40287	7/262	1072,2771,2782,5216,5265,5880,7114	CFL1,GNAI2,GNB1,PFN1,SERPINA1,RAC2,TMSB4X
3_Member	GO Biological Processes	GO:0001667	ameboidal-type cell migration	-3.00555	-1.22457	9/464	1072,2113,3689,3695,4627,5216,7114,23616,55920	CFL1,ETS1,ITGB2,ITGB7,MYH9,PFN1,TMSB4X,SH3BP1,RCC2
3_Member	Reactome Gene Sets	R-HSA-114608	Platelet degranulation	-2.26788	-0.654331	4/129	1072,5216,5265,7114	CFL1,PFN1,SERPINA1,TMSB4X
3_Member	Reactome Gene Sets	R-HSA-76005	Response to elevated platelet cytosolic Ca2+	-2.21002	-0.614295	4/134	1072,5216,5265,7114	CFL1,PFN1,SERPINA1,TMSB4X
4_Summary	GO Biological Processes	GO:0007159	leukocyte cell-cell adhesion	-8.34148	-5.78737	14/337	199,916,972,2113,3115,3575,3683,3689,3695,3965,5788,5880,6693,11151,915,64919,3936,4627,6688,7305,53827,10154,55920,1535,9181,2771,5216,7114,10399,2219,2597,10365,3726,1831,103,51621,5605	AIF1,CD3E,CD74,ETS1,HLA-DPB1,IL7R,ITGAL,ITGB2,ITGB7,LGALS9,PTPRC,RAC2,SPN,CORO1A,CD3D,BCL11B,LCP1,MYH9,SPI1,TYROBP,FXYD5,PLXNC1,RCC2,CYBA,ARHGEF2,GNAI2,PFN1,TMSB4X,RACK1,FCN1,GAPDH,KLF2,JUNB,TSC22D3,ADAR,KLF13,MAP2K2
4_Member	GO Biological Processes	GO:0007159	leukocyte cell-cell adhesion	-8.34148	-5.78737	14/337	199,916,972,2113,3115,3575,3683,3689,3695,3965,5788,5880,6693,11151	AIF1,CD3E,CD74,ETS1,HLA-DPB1,IL7R,ITGAL,ITGB2,ITGB7,LGALS9,PTPRC,RAC2,SPN,CORO1A
4_Member	GO Biological Processes	GO:0043368	positive T cell selection	-7.56992	-5.05172	6/34	915,916,972,5788,6693,64919	CD3D,CD3E,CD74,PTPRC,SPN,BCL11B
4_Member	GO Biological Processes	GO:0042110	T cell activation	-7.42374	-4.91912	15/466	199,915,916,972,3115,3575,3683,3936,3965,4627,5788,5880,6693,11151,64919	AIF1,CD3D,CD3E,CD74,HLA-DPB1,IL7R,ITGAL,LCP1,LGALS9,MYH9,PTPRC,RAC2,SPN,CORO1A,BCL11B
4_Member	GO Biological Processes	GO:0046649	lymphocyte activation	-7.00433	-4.54412	18/736	199,915,916,972,3115,3575,3683,3689,3936,3965,4627,5788,5880,6688,6693,7305,11151,64919	AIF1,CD3D,CD3E,CD74,HLA-DPB1,IL7R,ITGAL,ITGB2,LCP1,LGALS9,MYH9,PTPRC,RAC2,SPI1,SPN,TYROBP,CORO1A,BCL11B
4_Member	GO Biological Processes	GO:0045058	T cell selection	-6.69276	-4.27285	6/47	915,916,972,5788,6693,64919	CD3D,CD3E,CD74,PTPRC,SPN,BCL11B
4_Member	GO Biological Processes	GO:0050670	regulation of lymphocyte proliferation	-6.67659	-4.26214	10/208	199,916,972,3115,3965,5788,5880,6693,7305,11151	AIF1,CD3E,CD74,HLA-DPB1,LGALS9,PTPRC,RAC2,SPN,TYROBP,CORO1A
4_Member	GO Biological Processes	GO:0032944	regulation of mononuclear cell proliferation	-6.65728	-4.24823	10/209	199,916,972,3115,3965,5788,5880,6693,7305,11151	AIF1,CD3E,CD74,HLA-DPB1,LGALS9,PTPRC,RAC2,SPN,TYROBP,CORO1A
4_Member	GO Biological Processes	GO:0046651	lymphocyte proliferation	-6.50558	-4.11746	11/274	199,916,972,3115,3575,3965,5788,5880,6693,7305,11151	AIF1,CD3E,CD74,HLA-DPB1,IL7R,LGALS9,PTPRC,RAC2,SPN,TYROBP,CORO1A
4_Member	GO Biological Processes	GO:1903039	positive regulation of leukocyte cell-cell adhesion	-6.48804	-4.10499	10/218	199,916,972,2113,3115,3575,3689,3965,5788,11151	AIF1,CD3E,CD74,ETS1,HLA-DPB1,IL7R,ITGB2,LGALS9,PTPRC,CORO1A
4_Member	GO Biological Processes	GO:0032943	mononuclear cell proliferation	-6.47416	-4.09614	11/276	199,916,972,3115,3575,3965,5788,5880,6693,7305,11151	AIF1,CD3E,CD74,HLA-DPB1,IL7R,LGALS9,PTPRC,RAC2,SPN,TYROBP,CORO1A
4_Member	GO Biological Processes	GO:0070663	regulation of leukocyte proliferation	-6.41533	-4.05204	10/222	199,916,972,3115,3965,5788,5880,6693,7305,11151	AIF1,CD3E,CD74,HLA-DPB1,LGALS9,PTPRC,RAC2,SPN,TYROBP,CORO1A
4_Member	GO Biological Processes	GO:0045059	positive thymic T cell selection	-6.24507	-3.89132	4/13	915,916,972,5788	CD3D,CD3E,CD74,PTPRC
4_Member	GO Biological Processes	GO:0070661	leukocyte proliferation	-6.11636	-3.7773	11/300	199,916,972,3115,3575,3965,5788,5880,6693,7305,11151	AIF1,CD3E,CD74,HLA-DPB1,IL7R,LGALS9,PTPRC,RAC2,SPN,TYROBP,CORO1A
4_Member	GO Biological Processes	GO:1903037	regulation of leukocyte cell-cell adhesion	-6.05995	-3.73364	11/304	199,916,972,2113,3115,3575,3689,3965,5788,6693,11151	AIF1,CD3E,CD74,ETS1,HLA-DPB1,IL7R,ITGB2,LGALS9,PTPRC,SPN,CORO1A
4_Member	GO Biological Processes	GO:0022409	positive regulation of cell-cell adhesion	-5.86714	-3.5582	10/255	199,916,972,2113,3115,3575,3689,3965,5788,11151	AIF1,CD3E,CD74,ETS1,HLA-DPB1,IL7R,ITGB2,LGALS9,PTPRC,CORO1A
4_Member	GO Biological Processes	GO:0022407	regulation of cell-cell adhesion	-5.65512	-3.36618	12/405	199,916,972,2113,3115,3575,3689,3965,5788,6693,11151,53827	AIF1,CD3E,CD74,ETS1,HLA-DPB1,IL7R,ITGB2,LGALS9,PTPRC,SPN,CORO1A,FXYD5
4_Member	GO Biological Processes	GO:0042129	regulation of T cell proliferation	-5.651	-3.36618	8/156	199,916,3115,3965,5788,5880,6693,11151	AIF1,CD3E,HLA-DPB1,LGALS9,PTPRC,RAC2,SPN,CORO1A
4_Member	GO Biological Processes	GO:0033077	T cell differentiation in thymus	-5.65029	-3.36618	6/70	915,916,972,3575,5788,64919	CD3D,CD3E,CD74,IL7R,PTPRC,BCL11B
4_Member	GO Biological Processes	GO:0045061	thymic T cell selection	-5.33693	-3.10807	4/21	915,916,972,5788	CD3D,CD3E,CD74,PTPRC
4_Member	GO Biological Processes	GO:0030155	regulation of cell adhesion	-5.25557	-3.03787	15/693	199,916,972,2113,3115,3575,3689,3965,5788,5880,6693,10154,11151,53827,55920	AIF1,CD3E,CD74,ETS1,HLA-DPB1,IL7R,ITGB2,LGALS9,PTPRC,RAC2,SPN,PLXNC1,CORO1A,FXYD5,RCC2
4_Member	GO Biological Processes	GO:0050671	positive regulation of lymphocyte proliferation	-5.14676	-2.93643	7/130	199,916,972,3115,3965,5788,11151	AIF1,CD3E,CD74,HLA-DPB1,LGALS9,PTPRC,CORO1A
4_Member	GO Biological Processes	GO:0032760	positive regulation of tumor necrosis factor production	-5.12647	-2.92126	6/86	1535,3965,5788,6693,7305,9181	CYBA,LGALS9,PTPRC,SPN,TYROBP,ARHGEF2
4_Member	GO Biological Processes	GO:0032946	positive regulation of mononuclear cell proliferation	-5.12485	-2.92126	7/131	199,916,972,3115,3965,5788,11151	AIF1,CD3E,CD74,HLA-DPB1,LGALS9,PTPRC,CORO1A
4_Member	GO Biological Processes	GO:0042098	T cell proliferation	-5.08583	-2.88556	8/186	199,916,3115,3965,5788,5880,6693,11151	AIF1,CD3E,HLA-DPB1,LGALS9,PTPRC,RAC2,SPN,CORO1A
4_Member	GO Biological Processes	GO:1903557	positive regulation of tumor necrosis factor superfamily cytokine production	-5.06861	-2.87816	6/88	1535,3965,5788,6693,7305,9181	CYBA,LGALS9,PTPRC,SPN,TYROBP,ARHGEF2
4_Member	GO Biological Processes	GO:0030335	positive regulation of cell migration	-5.06712	-2.87816	13/544	199,972,2113,2771,3965,5216,5788,5880,6693,7114,9181,10399,11151	AIF1,CD74,ETS1,GNAI2,LGALS9,PFN1,PTPRC,RAC2,SPN,TMSB4X,ARHGEF2,RACK1,CORO1A
4_Member	GO Biological Processes	GO:0050863	regulation of T cell activation	-5.06537	-2.87816	10/314	199,916,972,3115,3575,3965,5788,5880,6693,11151	AIF1,CD3E,CD74,HLA-DPB1,IL7R,LGALS9,PTPRC,RAC2,SPN,CORO1A
4_Member	GO Biological Processes	GO:0001819	positive regulation of cytokine production	-5.05439	-2.87106	12/464	199,916,972,1535,2219,2597,3115,3965,5788,6693,7305,9181	AIF1,CD3E,CD74,CYBA,FCN1,GAPDH,HLA-DPB1,LGALS9,PTPRC,SPN,TYROBP,ARHGEF2
4_Member	GO Biological Processes	GO:0070665	positive regulation of leukocyte proliferation	-4.95608	-2.78775	7/139	199,916,972,3115,3965,5788,11151	AIF1,CD3E,CD74,HLA-DPB1,LGALS9,PTPRC,CORO1A
4_Member	GO Biological Processes	GO:0042102	positive regulation of T cell proliferation	-4.87693	-2.72076	6/95	199,916,3115,3965,5788,11151	AIF1,CD3E,HLA-DPB1,LGALS9,PTPRC,CORO1A
4_Member	GO Biological Processes	GO:2000147	positive regulation of cell motility	-4.86839	-2.71817	13/568	199,972,2113,2771,3965,5216,5788,5880,6693,7114,9181,10399,11151	AIF1,CD74,ETS1,GNAI2,LGALS9,PFN1,PTPRC,RAC2,SPN,TMSB4X,ARHGEF2,RACK1,CORO1A
4_Member	GO Biological Processes	GO:0032755	positive regulation of interleukin-6 production	-4.85082	-2.70354	6/96	199,972,1535,3965,7305,9181	AIF1,CD74,CYBA,LGALS9,TYROBP,ARHGEF2
4_Member	GO Biological Processes	GO:0050870	positive regulation of T cell activation	-4.8252	-2.68645	8/202	199,916,972,3115,3575,3965,5788,11151	AIF1,CD3E,CD74,HLA-DPB1,IL7R,LGALS9,PTPRC,CORO1A
4_Member	GO Biological Processes	GO:0051272	positive regulation of cellular component movement	-4.73392	-2.60628	13/585	199,972,2113,2771,3965,5216,5788,5880,6693,7114,9181,10399,11151	AIF1,CD74,ETS1,GNAI2,LGALS9,PFN1,PTPRC,RAC2,SPN,TMSB4X,ARHGEF2,RACK1,CORO1A
4_Member	GO Biological Processes	GO:0032675	regulation of interleukin-6 production	-4.70377	-2.58489	7/152	199,972,1535,3965,7305,9181,10365	AIF1,CD74,CYBA,LGALS9,TYROBP,ARHGEF2,KLF2
4_Member	GO Biological Processes	GO:0040017	positive regulation of locomotion	-4.63439	-2.52636	13/598	199,972,2113,2771,3965,5216,5788,5880,6693,7114,9181,10399,11151	AIF1,CD74,ETS1,GNAI2,LGALS9,PFN1,PTPRC,RAC2,SPN,TMSB4X,ARHGEF2,RACK1,CORO1A
4_Member	GO Biological Processes	GO:0045060	negative thymic T cell selection	-4.60351	-2.50345	3/11	916,972,5788	CD3E,CD74,PTPRC
4_Member	GO Biological Processes	GO:0002521	leukocyte differentiation	-4.59777	-2.50034	12/516	915,916,972,3575,3726,3965,4627,5788,6688,6693,7305,64919	CD3D,CD3E,CD74,IL7R,JUNB,LGALS9,MYH9,PTPRC,SPI1,SPN,TYROBP,BCL11B
4_Member	GO Biological Processes	GO:0032635	interleukin-6 production	-4.54294	-2.45585	7/161	199,972,1535,3965,7305,9181,10365	AIF1,CD74,CYBA,LGALS9,TYROBP,ARHGEF2,KLF2
4_Member	GO Biological Processes	GO:0042108	positive regulation of cytokine biosynthetic process	-4.49416	-2.41717	5/67	916,972,5788,6693,7305	CD3E,CD74,PTPRC,SPN,TYROBP
4_Member	GO Biological Processes	GO:0043383	negative T cell selection	-4.48029	-2.40579	3/12	916,972,5788	CD3E,CD74,PTPRC
4_Member	GO Biological Processes	GO:0001817	regulation of cytokine production	-4.42187	-2.36068	14/720	199,916,972,1535,2219,2597,3115,3965,5788,6693,7114,7305,9181,10365	AIF1,CD3E,CD74,CYBA,FCN1,GAPDH,HLA-DPB1,LGALS9,PTPRC,SPN,TMSB4X,TYROBP,ARHGEF2,KLF2
4_Member	GO Biological Processes	GO:0002696	positive regulation of leukocyte activation	-4.35645	-2.31537	10/380	199,916,972,3115,3575,3689,3965,5788,7305,11151	AIF1,CD3E,CD74,HLA-DPB1,IL7R,ITGB2,LGALS9,PTPRC,TYROBP,CORO1A
4_Member	GO Biological Processes	GO:0030217	T cell differentiation	-4.29106	-2.26355	8/240	915,916,972,3575,3965,5788,6693,64919	CD3D,CD3E,CD74,IL7R,LGALS9,PTPRC,SPN,BCL11B
4_Member	GO Biological Processes	GO:0050867	positive regulation of cell activation	-4.22516	-2.21297	10/394	199,916,972,3115,3575,3689,3965,5788,7305,11151	AIF1,CD3E,CD74,HLA-DPB1,IL7R,ITGB2,LGALS9,PTPRC,TYROBP,CORO1A
4_Member	GO Biological Processes	GO:0051249	regulation of lymphocyte activation	-4.15762	-2.16023	11/485	199,916,972,3115,3575,3965,5788,5880,6693,7305,11151	AIF1,CD3E,CD74,HLA-DPB1,IL7R,LGALS9,PTPRC,RAC2,SPN,TYROBP,CORO1A
4_Member	GO Biological Processes	GO:0002694	regulation of leukocyte activation	-4.15214	-2.15681	12/574	199,916,972,3115,3575,3689,3965,5788,5880,6693,7305,11151	AIF1,CD3E,CD74,HLA-DPB1,IL7R,ITGB2,LGALS9,PTPRC,RAC2,SPN,TYROBP,CORO1A
4_Member	GO Biological Processes	GO:0045785	positive regulation of cell adhesion	-4.14375	-2.15049	10/403	199,916,972,2113,3115,3575,3689,3965,5788,11151	AIF1,CD3E,CD74,ETS1,HLA-DPB1,IL7R,ITGB2,LGALS9,PTPRC,CORO1A
4_Member	GO Biological Processes	GO:0051251	positive regulation of lymphocyte activation	-4.0482	-2.06911	9/334	199,916,972,3115,3575,3965,5788,7305,11151	AIF1,CD3E,CD74,HLA-DPB1,IL7R,LGALS9,PTPRC,TYROBP,CORO1A
4_Member	GO Biological Processes	GO:0001816	cytokine production	-3.98046	-2.00927	14/792	199,916,972,1535,2219,2597,3115,3965,5788,6693,7114,7305,9181,10365	AIF1,CD3E,CD74,CYBA,FCN1,GAPDH,HLA-DPB1,LGALS9,PTPRC,SPN,TMSB4X,TYROBP,ARHGEF2,KLF2
4_Member	GO Biological Processes	GO:0001911	negative regulation of leukocyte mediated cytotoxicity	-3.92138	-1.95214	3/18	3575,3965,5788	IL7R,LGALS9,PTPRC
4_Member	GO Biological Processes	GO:0030098	lymphocyte differentiation	-3.86679	-1.91286	9/353	915,916,972,3575,3965,5788,6688,6693,64919	CD3D,CD3E,CD74,IL7R,LGALS9,PTPRC,SPI1,SPN,BCL11B
4_Member	GO Biological Processes	GO:0050865	regulation of cell activation	-3.85753	-1.90832	12/617	199,916,972,3115,3575,3689,3965,5788,5880,6693,7305,11151	AIF1,CD3E,CD74,HLA-DPB1,IL7R,ITGB2,LGALS9,PTPRC,RAC2,SPN,TYROBP,CORO1A
4_Member	GO Biological Processes	GO:0046641	positive regulation of alpha-beta T cell proliferation	-3.84847	-1.90567	3/19	916,3965,5788	CD3E,LGALS9,PTPRC
4_Member	GO Biological Processes	GO:0070228	regulation of lymphocyte apoptotic process	-3.7057	-1.79212	4/53	972,1831,3575,3965	CD74,TSC22D3,IL7R,LGALS9
4_Member	GO Biological Processes	GO:0031342	negative regulation of cell killing	-3.65244	-1.7481	3/22	3575,3965,5788	IL7R,LGALS9,PTPRC
4_Member	GO Biological Processes	GO:0032680	regulation of tumor necrosis factor production	-3.61438	-1.71516	6/160	1535,3965,5788,6693,7305,9181	CYBA,LGALS9,PTPRC,SPN,TYROBP,ARHGEF2
4_Member	GO Biological Processes	GO:0032640	tumor necrosis factor production	-3.57094	-1.68637	6/163	1535,3965,5788,6693,7305,9181	CYBA,LGALS9,PTPRC,SPN,TYROBP,ARHGEF2
4_Member	GO Biological Processes	GO:1903555	regulation of tumor necrosis factor superfamily cytokine production	-3.57094	-1.68637	6/163	1535,3965,5788,6693,7305,9181	CYBA,LGALS9,PTPRC,SPN,TYROBP,ARHGEF2
4_Member	GO Biological Processes	GO:0071706	tumor necrosis factor superfamily cytokine production	-3.50055	-1.62392	6/168	1535,3965,5788,6693,7305,9181	CYBA,LGALS9,PTPRC,SPN,TYROBP,ARHGEF2
4_Member	GO Biological Processes	GO:0002260	lymphocyte homeostasis	-3.44214	-1.57331	4/62	972,1831,3965,11151	CD74,TSC22D3,LGALS9,CORO1A
4_Member	GO Biological Processes	GO:0042035	regulation of cytokine biosynthetic process	-3.40052	-1.53782	5/114	916,972,5788,6693,7305	CD3E,CD74,PTPRC,SPN,TYROBP
4_Member	GO Biological Processes	GO:0070229	negative regulation of lymphocyte apoptotic process	-3.28923	-1.44445	3/29	972,1831,3575	CD74,TSC22D3,IL7R
4_Member	GO Biological Processes	GO:0070227	lymphocyte apoptotic process	-3.26459	-1.42272	4/69	972,1831,3575,3965	CD74,TSC22D3,IL7R,LGALS9
4_Member	GO Biological Processes	GO:0042089	cytokine biosynthetic process	-3.2495	-1.40908	5/123	916,972,5788,6693,7305	CD3E,CD74,PTPRC,SPN,TYROBP
4_Member	GO Biological Processes	GO:0046640	regulation of alpha-beta T cell proliferation	-3.2452	-1.40766	3/30	916,3965,5788	CD3E,LGALS9,PTPRC
4_Member	GO Biological Processes	GO:1903708	positive regulation of hemopoiesis	-3.24144	-1.40618	6/188	972,2113,3575,3965,5788,7305	CD74,ETS1,IL7R,LGALS9,PTPRC,TYROBP
4_Member	GO Biological Processes	GO:0042107	cytokine metabolic process	-3.2335	-1.40168	5/124	916,972,5788,6693,7305	CD3E,CD74,PTPRC,SPN,TYROBP
4_Member	GO Biological Processes	GO:0046633	alpha-beta T cell proliferation	-3.122	-1.31097	3/33	916,3965,5788	CD3E,LGALS9,PTPRC
4_Member	GO Biological Processes	GO:0070232	regulation of T cell apoptotic process	-3.122	-1.31097	3/33	1831,3575,3965	TSC22D3,IL7R,LGALS9
4_Member	GO Biological Processes	GO:0046631	alpha-beta T cell activation	-3.02374	-1.23741	5/138	916,3965,5788,6693,64919	CD3E,LGALS9,PTPRC,SPN,BCL11B
4_Member	GO Biological Processes	GO:0002683	negative regulation of immune system process	-3.0121	-1.22858	9/463	103,972,1831,3575,3965,5788,6693,7305,51621	ADAR,CD74,TSC22D3,IL7R,LGALS9,PTPRC,SPN,TYROBP,KLF13
4_Member	GO Biological Processes	GO:0007162	negative regulation of cell adhesion	-2.98681	-1.20834	7/289	972,3965,5788,6693,10154,53827,55920	CD74,LGALS9,PTPRC,SPN,PLXNC1,FXYD5,RCC2
4_Member	GO Biological Processes	GO:0043029	T cell homeostasis	-2.97532	-1.20061	3/37	1831,3965,11151	TSC22D3,LGALS9,CORO1A
4_Member	GO Biological Processes	GO:0045582	positive regulation of T cell differentiation	-2.96246	-1.19515	4/83	972,3575,3965,5788	CD74,IL7R,LGALS9,PTPRC
4_Member	GO Biological Processes	GO:2000106	regulation of leukocyte apoptotic process	-2.96246	-1.19515	4/83	972,1831,3575,3965	CD74,TSC22D3,IL7R,LGALS9
4_Member	GO Biological Processes	GO:0002707	negative regulation of lymphocyte mediated immunity	-2.94132	-1.17766	3/38	3575,3965,5788	IL7R,LGALS9,PTPRC
4_Member	GO Biological Processes	GO:1902107	positive regulation of leukocyte differentiation	-2.91455	-1.15451	5/146	972,3575,3965,5788,7305	CD74,IL7R,LGALS9,PTPRC,TYROBP
4_Member	GO Biological Processes	GO:0001776	leukocyte homeostasis	-2.90508	-1.14858	4/86	972,1831,3965,11151	CD74,TSC22D3,LGALS9,CORO1A
4_Member	GO Biological Processes	GO:0045621	positive regulation of lymphocyte differentiation	-2.76237	-1.02803	4/94	972,3575,3965,5788	CD74,IL7R,LGALS9,PTPRC
4_Member	GO Biological Processes	GO:0042100	B cell proliferation	-2.7455	-1.01342	4/95	972,3575,5788,7305	CD74,IL7R,PTPRC,TYROBP
4_Member	GO Biological Processes	GO:0070231	T cell apoptotic process	-2.67296	-0.958567	3/47	1831,3575,3965	TSC22D3,IL7R,LGALS9
4_Member	GO Biological Processes	GO:2000107	negative regulation of leukocyte apoptotic process	-2.67296	-0.958567	3/47	972,1831,3575	CD74,TSC22D3,IL7R
4_Member	GO Biological Processes	GO:0002704	negative regulation of leukocyte mediated immunity	-2.62092	-0.915101	3/49	3575,3965,5788	IL7R,LGALS9,PTPRC
4_Member	GO Biological Processes	GO:0071887	leukocyte apoptotic process	-2.60207	-0.903622	4/104	972,1831,3575,3965	CD74,TSC22D3,IL7R,LGALS9
4_Member	GO Biological Processes	GO:0002695	negative regulation of leukocyte activation	-2.57012	-0.876864	5/175	972,3965,5788,6693,7305	CD74,LGALS9,PTPRC,SPN,TYROBP
4_Member	GO Biological Processes	GO:0060627	regulation of vesicle-mediated transport	-2.5622	-0.869967	9/539	1535,2771,3689,3965,5605,5788,5880,10399,11151	CYBA,GNAI2,ITGB2,LGALS9,MAP2K2,PTPRC,RAC2,RACK1,CORO1A
4_Member	GO Biological Processes	GO:0032609	interferon-gamma production	-2.47207	-0.80191	4/113	916,3115,3965,6693	CD3E,HLA-DPB1,LGALS9,SPN
4_Member	GO Biological Processes	GO:0030888	regulation of B cell proliferation	-2.35062	-0.720608	3/61	972,5788,7305	CD74,PTPRC,TYROBP
4_Member	GO Biological Processes	GO:0050866	negative regulation of cell activation	-2.33258	-0.70521	5/199	972,3965,5788,6693,7305	CD74,LGALS9,PTPRC,SPN,TYROBP
4_Member	GO Biological Processes	GO:0046635	positive regulation of alpha-beta T cell activation	-2.33079	-0.70521	3/62	916,3965,5788	CD3E,LGALS9,PTPRC
4_Member	GO Biological Processes	GO:0032729	positive regulation of interferon-gamma production	-2.27334	-0.658228	3/65	916,3115,3965	CD3E,HLA-DPB1,LGALS9
4_Member	GO Biological Processes	GO:0045580	regulation of T cell differentiation	-2.15464	-0.572699	4/139	972,3575,3965,5788	CD74,IL7R,LGALS9,PTPRC
4_Member	GO Biological Processes	GO:0032945	negative regulation of mononuclear cell proliferation	-2.13348	-0.557536	3/73	3965,6693,7305	LGALS9,SPN,TYROBP
4_Member	GO Biological Processes	GO:0050672	negative regulation of lymphocyte proliferation	-2.13348	-0.557536	3/73	3965,6693,7305	LGALS9,SPN,TYROBP
4_Member	GO Biological Processes	GO:0051250	negative regulation of lymphocyte activation	-2.08092	-0.517724	4/146	972,3965,6693,7305	CD74,LGALS9,SPN,TYROBP
4_Member	GO Biological Processes	GO:0070664	negative regulation of leukocyte proliferation	-2.05449	-0.501124	3/78	3965,6693,7305	LGALS9,SPN,TYROBP
4_Member	GO Biological Processes	GO:0050777	negative regulation of immune response	-2.04064	-0.49342	4/150	103,3575,3965,5788	ADAR,IL7R,LGALS9,PTPRC
5_Summary	GO Biological Processes	GO:0006909	phagocytosis	-7.82808	-5.28869	14/370	199,311,1535,2219,3683,3689,4627,5788,7305,10094,10399,11151,23616,64005,2771,10365,1072,10154,5880,7408,5216,5605,972	AIF1,ANXA11,CYBA,FCN1,ITGAL,ITGB2,MYH9,PTPRC,TYROBP,ARPC3,RACK1,CORO1A,SH3BP1,MYO1G,GNAI2,KLF2,CFL1,PLXNC1,RAC2,VASP,PFN1,MAP2K2,CD74
5_Member	GO Biological Processes	GO:0006909	phagocytosis	-7.82808	-5.28869	14/370	199,311,1535,2219,3683,3689,4627,5788,7305,10094,10399,11151,23616,64005	AIF1,ANXA11,CYBA,FCN1,ITGAL,ITGB2,MYH9,PTPRC,TYROBP,ARPC3,RACK1,CORO1A,SH3BP1,MYO1G
5_Member	GO Biological Processes	GO:0032930	positive regulation of superoxide anion generation	-5.52196	-3.25363	4/19	1535,2771,3689,7305	CYBA,GNAI2,ITGB2,TYROBP
5_Member	GO Biological Processes	GO:0032928	regulation of superoxide anion generation	-5.25161	-3.03787	4/22	1535,2771,3689,7305	CYBA,GNAI2,ITGB2,TYROBP
5_Member	GO Biological Processes	GO:2000379	positive regulation of reactive oxygen species metabolic process	-4.70023	-2.58408	6/102	199,1535,2771,3689,7305,10365	AIF1,CYBA,GNAI2,ITGB2,TYROBP,KLF2
5_Member	Reactome Gene Sets	R-HSA-373755	Semaphorin interactions	-4.5583	-2.46864	5/65	1072,4627,5788,7305,10154	CFL1,MYH9,PTPRC,TYROBP,PLXNC1
5_Member	KEGG Pathway	hsa04670	Leukocyte transendothelial migration	-4.42647	-2.36178	6/114	1535,2771,3683,3689,5880,7408	CYBA,GNAI2,ITGAL,ITGB2,RAC2,VASP
5_Member	GO Biological Processes	GO:0042554	superoxide anion generation	-4.37121	-2.32318	4/36	1535,2771,3689,7305	CYBA,GNAI2,ITGB2,TYROBP
5_Member	GO Biological Processes	GO:0090322	regulation of superoxide metabolic process	-4.37121	-2.32318	4/36	1535,2771,3689,7305	CYBA,GNAI2,ITGB2,TYROBP
5_Member	GO Biological Processes	GO:2000377	regulation of reactive oxygen species metabolic process	-4.01639	-2.04324	7/195	199,1535,2771,3689,5880,7305,10365	AIF1,CYBA,GNAI2,ITGB2,RAC2,TYROBP,KLF2
5_Member	GO Biological Processes	GO:0001774	microglial cell activation	-3.87412	-1.9183	4/48	199,3689,5788,7305	AIF1,ITGB2,PTPRC,TYROBP
5_Member	GO Biological Processes	GO:0002269	leukocyte activation involved in inflammatory response	-3.87412	-1.9183	4/48	199,3689,5788,7305	AIF1,ITGB2,PTPRC,TYROBP
5_Member	Reactome Gene Sets	R-HSA-416700	Other semaphorin interactions	-3.84847	-1.90567	3/19	5788,7305,10154	PTPRC,TYROBP,PLXNC1
5_Member	KEGG Pathway	hsa04015	Rap1 signaling pathway	-3.81678	-1.88125	7/210	2771,3683,3689,5216,5605,5880,7408	GNAI2,ITGAL,ITGB2,PFN1,MAP2K2,RAC2,VASP
5_Member	GO Biological Processes	GO:0042116	macrophage activation	-3.76866	-1.84381	5/95	199,972,3689,5788,7305	AIF1,CD74,ITGB2,PTPRC,TYROBP
5_Member	GO Biological Processes	GO:1903428	positive regulation of reactive oxygen species biosynthetic process	-3.58297	-1.69356	4/57	199,1535,3689,10365	AIF1,CYBA,ITGB2,KLF2
5_Member	GO Biological Processes	GO:0061900	glial cell activation	-3.55375	-1.67078	4/58	199,3689,5788,7305	AIF1,ITGB2,PTPRC,TYROBP
5_Member	GO Biological Processes	GO:0006801	superoxide metabolic process	-3.17181	-1.34753	4/73	1535,2771,3689,7305	CYBA,GNAI2,ITGB2,TYROBP
5_Member	GO Biological Processes	GO:0150076	neuroinflammatory response	-3.1275	-1.31375	4/75	199,3689,5788,7305	AIF1,ITGB2,PTPRC,TYROBP
5_Member	GO Biological Processes	GO:0072593	reactive oxygen species metabolic process	-3.03077	-1.24086	7/284	199,1535,2771,3689,5880,7305,10365	AIF1,CYBA,GNAI2,ITGB2,RAC2,TYROBP,KLF2
5_Member	GO Biological Processes	GO:0030101	natural killer cell activation	-2.88645	-1.13475	4/87	3689,5788,7305,11151	ITGB2,PTPRC,TYROBP,CORO1A
5_Member	GO Biological Processes	GO:0045429	positive regulation of nitric oxide biosynthetic process	-2.78468	-1.04692	3/43	199,3689,10365	AIF1,ITGB2,KLF2
5_Member	GO Biological Processes	GO:1904407	positive regulation of nitric oxide metabolic process	-2.75572	-1.02251	3/44	199,3689,10365	AIF1,ITGB2,KLF2
5_Member	GO Biological Processes	GO:1903426	regulation of reactive oxygen species biosynthetic process	-2.64827	-0.93656	4/101	199,1535,3689,10365	AIF1,CYBA,ITGB2,KLF2
5_Member	GO Biological Processes	GO:0006911	phagocytosis, engulfment	-2.40486	-0.754767	4/118	199,3689,4627,23616	AIF1,ITGB2,MYH9,SH3BP1
5_Member	GO Biological Processes	GO:1903409	reactive oxygen species biosynthetic process	-2.3534	-0.720608	4/122	199,1535,3689,10365	AIF1,CYBA,ITGB2,KLF2
5_Member	GO Biological Processes	GO:0099024	plasma membrane invagination	-2.29175	-0.67405	4/127	199,3689,4627,23616	AIF1,ITGB2,MYH9,SH3BP1
5_Member	GO Biological Processes	GO:0045428	regulation of nitric oxide biosynthetic process	-2.25484	-0.646568	3/66	199,3689,10365	AIF1,ITGB2,KLF2
5_Member	GO Biological Processes	GO:0010324	membrane invagination	-2.19876	-0.605491	4/135	199,3689,4627,23616	AIF1,ITGB2,MYH9,SH3BP1
5_Member	KEGG Pathway	hsa05133	Pertussis	-2.08538	-0.521425	3/76	1072,2771,3689	CFL1,GNAI2,ITGB2
5_Member	GO Biological Processes	GO:0006809	nitric oxide biosynthetic process	-2.06982	-0.512705	3/77	199,3689,10365	AIF1,ITGB2,KLF2
6_Summary	GO Biological Processes	GO:0002274	myeloid leukocyte activation	-7.78843	-5.25622	18/653	199,972,976,1471,1520,1522,1535,2219,3683,3689,3965,5265,5315,5788,5880,6688,7305,8621,11151,3936,6693,2771,4627,7114,3107,915,916,3115,7314,10094,64005,9181	AIF1,CD74,ADGRE5,CST3,CTSS,CTSZ,CYBA,FCN1,ITGAL,ITGB2,LGALS9,SERPINA1,PKM,PTPRC,RAC2,SPI1,TYROBP,CDK13,CORO1A,LCP1,SPN,GNAI2,MYH9,TMSB4X,HLA-C,CD3D,CD3E,HLA-DPB1,UBB,ARPC3,MYO1G,ARHGEF2
6_Member	GO Biological Processes	GO:0002274	myeloid leukocyte activation	-7.78843	-5.25622	18/653	199,972,976,1471,1520,1522,1535,2219,3683,3689,3965,5265,5315,5788,5880,6688,7305,8621	AIF1,CD74,ADGRE5,CST3,CTSS,CTSZ,CYBA,FCN1,ITGAL,ITGB2,LGALS9,SERPINA1,PKM,PTPRC,RAC2,SPI1,TYROBP,CDK13
6_Member	GO Biological Processes	GO:0043299	leukocyte degranulation	-7.43698	-4.92562	16/536	976,1471,1520,1522,1535,2219,3683,3689,3965,5265,5315,5788,5880,7305,8621,11151	ADGRE5,CST3,CTSS,CTSZ,CYBA,FCN1,ITGAL,ITGB2,LGALS9,SERPINA1,PKM,PTPRC,RAC2,TYROBP,CDK13,CORO1A
6_Member	GO Biological Processes	GO:0002366	leukocyte activation involved in immune response	-7.24696	-4.75549	18/709	976,1471,1520,1522,1535,2219,3683,3689,3936,3965,5265,5315,5788,5880,6693,7305,8621,11151	ADGRE5,CST3,CTSS,CTSZ,CYBA,FCN1,ITGAL,ITGB2,LCP1,LGALS9,SERPINA1,PKM,PTPRC,RAC2,SPN,TYROBP,CDK13,CORO1A
6_Member	GO Biological Processes	GO:0045055	regulated exocytosis	-7.21849	-4.73346	19/795	976,1471,1520,1522,1535,2219,2771,3683,3689,3965,4627,5265,5315,5788,5880,7114,7305,8621,11151	ADGRE5,CST3,CTSS,CTSZ,CYBA,FCN1,GNAI2,ITGAL,ITGB2,LGALS9,MYH9,SERPINA1,PKM,PTPRC,RAC2,TMSB4X,TYROBP,CDK13,CORO1A
6_Member	GO Biological Processes	GO:0002263	cell activation involved in immune response	-7.2103	-4.73161	18/713	976,1471,1520,1522,1535,2219,3683,3689,3936,3965,5265,5315,5788,5880,6693,7305,8621,11151	ADGRE5,CST3,CTSS,CTSZ,CYBA,FCN1,ITGAL,ITGB2,LCP1,LGALS9,SERPINA1,PKM,PTPRC,RAC2,SPN,TYROBP,CDK13,CORO1A
6_Member	GO Biological Processes	GO:0002275	myeloid cell activation involved in immune response	-6.53533	-4.13686	15/546	976,1471,1520,1522,1535,2219,3683,3689,3965,5265,5315,5788,5880,7305,8621	ADGRE5,CST3,CTSS,CTSZ,CYBA,FCN1,ITGAL,ITGB2,LGALS9,SERPINA1,PKM,PTPRC,RAC2,TYROBP,CDK13
6_Member	GO Biological Processes	GO:0002444	myeloid leukocyte mediated immunity	-6.45518	-4.08212	15/554	976,1471,1520,1522,1535,2219,3683,3689,3965,5265,5315,5788,5880,7305,8621	ADGRE5,CST3,CTSS,CTSZ,CYBA,FCN1,ITGAL,ITGB2,LGALS9,SERPINA1,PKM,PTPRC,RAC2,TYROBP,CDK13
6_Member	Reactome Gene Sets	R-HSA-6798695	Neutrophil degranulation	-6.4385	-4.07035	14/480	976,1471,1520,1522,1535,2219,3107,3683,3689,5265,5315,5788,7305,8621	ADGRE5,CST3,CTSS,CTSZ,CYBA,FCN1,HLA-C,ITGAL,ITGB2,SERPINA1,PKM,PTPRC,TYROBP,CDK13
6_Member	GO Biological Processes	GO:0043312	neutrophil degranulation	-5.59597	-3.31586	13/486	976,1471,1520,1522,1535,2219,3683,3689,5265,5315,5788,7305,8621	ADGRE5,CST3,CTSS,CTSZ,CYBA,FCN1,ITGAL,ITGB2,SERPINA1,PKM,PTPRC,TYROBP,CDK13
6_Member	GO Biological Processes	GO:0002283	neutrophil activation involved in immune response	-5.56675	-3.2906	13/489	976,1471,1520,1522,1535,2219,3683,3689,5265,5315,5788,7305,8621	ADGRE5,CST3,CTSS,CTSZ,CYBA,FCN1,ITGAL,ITGB2,SERPINA1,PKM,PTPRC,TYROBP,CDK13
6_Member	GO Biological Processes	GO:0042119	neutrophil activation	-5.47091	-3.20645	13/499	976,1471,1520,1522,1535,2219,3683,3689,5265,5315,5788,7305,8621	ADGRE5,CST3,CTSS,CTSZ,CYBA,FCN1,ITGAL,ITGB2,SERPINA1,PKM,PTPRC,TYROBP,CDK13
6_Member	GO Biological Processes	GO:0002446	neutrophil mediated immunity	-5.46145	-3.20082	13/500	976,1471,1520,1522,1535,2219,3683,3689,5265,5315,5788,7305,8621	ADGRE5,CST3,CTSS,CTSZ,CYBA,FCN1,ITGAL,ITGB2,SERPINA1,PKM,PTPRC,TYROBP,CDK13
6_Member	GO Biological Processes	GO:0036230	granulocyte activation	-5.42387	-3.17451	13/504	976,1471,1520,1522,1535,2219,3683,3689,5265,5315,5788,7305,8621	ADGRE5,CST3,CTSS,CTSZ,CYBA,FCN1,ITGAL,ITGB2,SERPINA1,PKM,PTPRC,TYROBP,CDK13
6_Member	GO Biological Processes	GO:0002757	immune response-activating signal transduction	-3.68597	-1.77497	12/644	915,916,1520,1535,2219,3115,3689,3965,5788,7314,10094,64005	CD3D,CD3E,CTSS,CYBA,FCN1,HLA-DPB1,ITGB2,LGALS9,PTPRC,UBB,ARPC3,MYO1G
6_Member	GO Biological Processes	GO:0002764	immune response-regulating signaling pathway	-3.48309	-1.61116	12/678	915,916,1520,1535,2219,3115,3689,3965,5788,7314,10094,64005	CD3D,CD3E,CTSS,CYBA,FCN1,HLA-DPB1,ITGB2,LGALS9,PTPRC,UBB,ARPC3,MYO1G
6_Member	GO Biological Processes	GO:0002253	activation of immune response	-3.21382	-1.38342	12/727	915,916,1520,1535,2219,3115,3689,3965,5788,7314,10094,64005	CD3D,CD3E,CTSS,CYBA,FCN1,HLA-DPB1,ITGB2,LGALS9,PTPRC,UBB,ARPC3,MYO1G
6_Member	GO Biological Processes	GO:0002221	pattern recognition receptor signaling pathway	-3.10098	-1.29264	6/200	1520,1535,2219,3689,3965,7314	CTSS,CYBA,FCN1,ITGB2,LGALS9,UBB
6_Member	GO Biological Processes	GO:0002224	toll-like receptor signaling pathway	-2.87536	-1.12837	5/149	1520,1535,3689,3965,7314	CTSS,CYBA,ITGB2,LGALS9,UBB
6_Member	GO Biological Processes	GO:0002758	innate immune response-activating signal transduction	-2.21642	-0.618207	6/301	1520,1535,2219,3689,3965,7314	CTSS,CYBA,FCN1,ITGB2,LGALS9,UBB
6_Member	GO Biological Processes	GO:0002218	activation of innate immune response	-2.07891	-0.516484	6/322	1520,1535,2219,3689,3965,7314	CTSS,CYBA,FCN1,ITGB2,LGALS9,UBB
6_Member	GO Biological Processes	GO:0051092	positive regulation of NF-kappaB transcription factor activity	-2.04064	-0.49342	4/150	3689,3965,7314,9181	ITGB2,LGALS9,UBB,ARHGEF2
7_Summary	GO Biological Processes	GO:0030036	actin cytoskeleton organization	-7.64789	-5.12274	18/667	199,752,1072,3936,4082,4627,5216,5880,7114,7170,7305,7408,9181,10094,11151,11188,23616,89846,1027,1471,6191,3192,8473,54832,54904,3021,10399,3575	AIF1,FMNL1,CFL1,LCP1,MARCKS,MYH9,PFN1,RAC2,TMSB4X,TPM3,TYROBP,VASP,ARHGEF2,ARPC3,CORO1A,NISCH,SH3BP1,FGD3,CDKN1B,CST3,RPS4X,HNRNPU,OGT,VPS13C,NSD3,H3-3B,RACK1,IL7R
7_Member	GO Biological Processes	GO:0030036	actin cytoskeleton organization	-7.64789	-5.12274	18/667	199,752,1072,3936,4082,4627,5216,5880,7114,7170,7305,7408,9181,10094,11151,11188,23616,89846	AIF1,FMNL1,CFL1,LCP1,MARCKS,MYH9,PFN1,RAC2,TMSB4X,TPM3,TYROBP,VASP,ARHGEF2,ARPC3,CORO1A,NISCH,SH3BP1,FGD3
7_Member	GO Biological Processes	GO:0030029	actin filament-based process	-6.79776	-4.36671	18/760	199,752,1072,3936,4082,4627,5216,5880,7114,7170,7305,7408,9181,10094,11151,11188,23616,89846	AIF1,FMNL1,CFL1,LCP1,MARCKS,MYH9,PFN1,RAC2,TMSB4X,TPM3,TYROBP,VASP,ARHGEF2,ARPC3,CORO1A,NISCH,SH3BP1,FGD3
7_Member	GO Biological Processes	GO:0007015	actin filament organization	-6.51536	-4.1221	13/402	199,1072,3936,4082,5216,5880,7114,7170,7408,9181,10094,11151,23616	AIF1,CFL1,LCP1,MARCKS,PFN1,RAC2,TMSB4X,TPM3,VASP,ARHGEF2,ARPC3,CORO1A,SH3BP1
7_Member	GO Biological Processes	GO:0097435	supramolecular fiber organization	-5.40087	-3.15887	15/674	199,1027,1072,1471,3936,4082,5216,5880,7114,7170,7408,9181,10094,11151,23616	AIF1,CDKN1B,CFL1,CST3,LCP1,MARCKS,PFN1,RAC2,TMSB4X,TPM3,VASP,ARHGEF2,ARPC3,CORO1A,SH3BP1
7_Member	GO Biological Processes	GO:0008154	actin polymerization or depolymerization	-4.7185	-2.59686	8/209	199,1072,5216,7114,7408,10094,11151,23616	AIF1,CFL1,PFN1,TMSB4X,VASP,ARPC3,CORO1A,SH3BP1
7_Member	Canonical Pathways	M16801	SIG REGULATION OF THE ACTIN CYTOSKELETON BY RHO GTPASES	-4.42054	-2.36068	4/35	1072,5216,6191,7408	CFL1,PFN1,RPS4X,VASP
7_Member	GO Biological Processes	GO:0008064	regulation of actin polymerization or depolymerization	-4.24988	-2.23119	7/179	1072,5216,7114,7408,10094,11151,23616	CFL1,PFN1,TMSB4X,VASP,ARPC3,CORO1A,SH3BP1
7_Member	GO Biological Processes	GO:0030832	regulation of actin filament length	-4.23459	-2.22025	7/180	1072,5216,7114,7408,10094,11151,23616	CFL1,PFN1,TMSB4X,VASP,ARPC3,CORO1A,SH3BP1
7_Member	GO Biological Processes	GO:1902903	regulation of supramolecular fiber organization	-3.87604	-1.9183	9/352	1027,1072,5216,7114,7408,9181,10094,11151,23616	CDKN1B,CFL1,PFN1,TMSB4X,VASP,ARHGEF2,ARPC3,CORO1A,SH3BP1
7_Member	GO Biological Processes	GO:0010638	positive regulation of organelle organization	-3.81211	-1.87839	12/624	1027,1072,3192,3936,5216,5880,7408,8473,10094,11151,54832,54904	CDKN1B,CFL1,HNRNPU,LCP1,PFN1,RAC2,VASP,OGT,ARPC3,CORO1A,VPS13C,NSD3
7_Member	GO Biological Processes	GO:0043254	regulation of protein complex assembly	-3.60861	-1.71432	10/469	1027,3021,3936,5216,7114,7408,9181,10094,10399,11151	CDKN1B,H3-3B,LCP1,PFN1,TMSB4X,VASP,ARHGEF2,ARPC3,RACK1,CORO1A
7_Member	GO Biological Processes	GO:0030041	actin filament polymerization	-3.31567	-1.46796	6/182	199,5216,7114,7408,10094,11151	AIF1,PFN1,TMSB4X,VASP,ARPC3,CORO1A
7_Member	GO Biological Processes	GO:0110053	regulation of actin filament organization	-3.24594	-1.40766	7/261	1072,5216,7114,7408,10094,11151,23616	CFL1,PFN1,TMSB4X,VASP,ARPC3,CORO1A,SH3BP1
7_Member	GO Biological Processes	GO:0031334	positive regulation of protein complex assembly	-3.16857	-1.34753	7/269	1027,3936,5216,7408,10094,10399,11151	CDKN1B,LCP1,PFN1,VASP,ARPC3,RACK1,CORO1A
7_Member	GO Biological Processes	GO:0051493	regulation of cytoskeleton organization	-3.16814	-1.34753	10/534	1027,1072,3192,5216,7114,7408,9181,10094,11151,23616	CDKN1B,CFL1,HNRNPU,PFN1,TMSB4X,VASP,ARHGEF2,ARPC3,CORO1A,SH3BP1
7_Member	GO Biological Processes	GO:0032273	positive regulation of protein polymerization	-3.0811	-1.27544	5/134	1027,5216,7408,10094,11151	CDKN1B,PFN1,VASP,ARPC3,CORO1A
7_Member	GO Biological Processes	GO:1902905	positive regulation of supramolecular fiber organization	-3.05635	-1.25995	6/204	1027,1072,5216,7408,10094,11151	CDKN1B,CFL1,PFN1,VASP,ARPC3,CORO1A
7_Member	GO Biological Processes	GO:0051258	protein polymerization	-3.03077	-1.24086	7/284	199,1027,5216,7114,7408,10094,11151	AIF1,CDKN1B,PFN1,TMSB4X,VASP,ARPC3,CORO1A
7_Member	GO Biological Processes	GO:0032535	regulation of cellular component size	-3.02311	-1.23741	8/370	1072,3575,5216,7114,7408,10094,11151,23616	CFL1,IL7R,PFN1,TMSB4X,VASP,ARPC3,CORO1A,SH3BP1
7_Member	GO Biological Processes	GO:0032271	regulation of protein polymerization	-2.90797	-1.14914	6/218	1027,5216,7114,7408,10094,11151	CDKN1B,PFN1,TMSB4X,VASP,ARPC3,CORO1A
7_Member	GO Biological Processes	GO:0032970	regulation of actin filament-based process	-2.88453	-1.13401	8/389	1072,4627,5216,7114,7408,10094,11151,23616	CFL1,MYH9,PFN1,TMSB4X,VASP,ARPC3,CORO1A,SH3BP1
7_Member	GO Biological Processes	GO:0051495	positive regulation of cytoskeleton organization	-2.82821	-1.08586	6/226	1027,1072,5216,7408,10094,11151	CDKN1B,CFL1,PFN1,VASP,ARPC3,CORO1A
7_Member	GO Biological Processes	GO:0030833	regulation of actin filament polymerization	-2.71557	-0.987977	5/162	5216,7114,7408,10094,11151	PFN1,TMSB4X,VASP,ARPC3,CORO1A
7_Member	GO Biological Processes	GO:0030838	positive regulation of actin filament polymerization	-2.67994	-0.96337	4/99	5216,7408,10094,11151	PFN1,VASP,ARPC3,CORO1A
7_Member	GO Biological Processes	GO:0032956	regulation of actin cytoskeleton organization	-2.55809	-0.866887	7/344	1072,5216,7114,7408,10094,11151,23616	CFL1,PFN1,TMSB4X,VASP,ARPC3,CORO1A,SH3BP1
7_Member	GO Biological Processes	GO:0090066	regulation of anatomical structure size	-2.18594	-0.595127	8/507	1072,3575,5216,7114,7408,10094,11151,23616	CFL1,IL7R,PFN1,TMSB4X,VASP,ARPC3,CORO1A,SH3BP1
7_Member	GO Biological Processes	GO:0044089	positive regulation of cellular component biogenesis	-2.02471	-0.481681	8/541	1027,3936,5216,5880,7408,10094,10399,11151	CDKN1B,LCP1,PFN1,RAC2,VASP,ARPC3,RACK1,CORO1A
8_Summary	Canonical Pathways	M124	PID CXCR4 PATHWAY	-7.06408	-4.5978	8/102	915,916,1072,2771,2782,2870,5788,10399,3115,951,1441,3575,3105,3726,5605,7408,7314,103,1027,4939,972,4082,5315,57674,79026	CD3D,CD3E,CFL1,GNAI2,GNB1,GRK6,PTPRC,RACK1,HLA-DPB1,CD37,CSF3R,IL7R,HLA-A,JUNB,MAP2K2,VASP,UBB,ADAR,CDKN1B,OAS2,CD74,MARCKS,PKM,RNF213,AHNAK
8_Member	Canonical Pathways	M124	PID CXCR4 PATHWAY	-7.06408	-4.5978	8/102	915,916,1072,2771,2782,2870,5788,10399	CD3D,CD3E,CFL1,GNAI2,GNB1,GRK6,PTPRC,RACK1
8_Member	Reactome Gene Sets	R-HSA-202427	Phosphorylation of CD3 and TCR zeta chains	-5.25161	-3.03787	4/22	915,916,3115,5788	CD3D,CD3E,HLA-DPB1,PTPRC
8_Member	KEGG Pathway	hsa04640	Hematopoietic cell lineage	-4.82501	-2.68645	6/97	915,916,951,1441,3115,3575	CD3D,CD3E,CD37,CSF3R,HLA-DPB1,IL7R
8_Member	Canonical Pathways	M272	PID CD8 TCR DOWNSTREAM PATHWAY	-4.5583	-2.46864	5/65	915,916,3105,3726,5605	CD3D,CD3E,HLA-A,JUNB,MAP2K2
8_Member	Reactome Gene Sets	R-HSA-202433	Generation of second messenger molecules	-4.52396	-2.44195	4/33	915,916,3115,7408	CD3D,CD3E,HLA-DPB1,VASP
8_Member	KEGG Pathway	hsa05340	Primary immunodeficiency	-4.32335	-2.28748	4/37	915,916,3575,5788	CD3D,CD3E,IL7R,PTPRC
8_Member	Reactome Gene Sets	R-HSA-202403	TCR signaling	-4.32172	-2.28748	6/119	915,916,3115,5788,7314,7408	CD3D,CD3E,HLA-DPB1,PTPRC,UBB,VASP
8_Member	KEGG Pathway	hsa05162	Measles	-4.03481	-2.05772	6/134	103,915,916,1027,4939,10399	ADAR,CD3D,CD3E,CDKN1B,OAS2,RACK1
8_Member	Reactome Gene Sets	R-HSA-202430	Translocation of ZAP-70 to Immunological synapse	-3.84847	-1.90567	3/19	915,916,3115	CD3D,CD3E,HLA-DPB1
8_Member	Canonical Pathways	M88	PID CD8 TCR PATHWAY	-3.7057	-1.79212	4/53	915,916,3105,5788	CD3D,CD3E,HLA-A,PTPRC
8_Member	Reactome Gene Sets	R-HSA-389948	PD-1 signaling	-3.59346	-1.7008	3/23	915,916,3115	CD3D,CD3E,HLA-DPB1
8_Member	GO Biological Processes	GO:0051259	protein complex oligomerization	-2.96492	-1.19515	10/568	915,916,972,2782,4082,5315,7408,10399,57674,79026	CD3D,CD3E,CD74,GNB1,MARCKS,PKM,VASP,RACK1,RNF213,AHNAK
8_Member	Reactome Gene Sets	R-HSA-202424	Downstream TCR signaling	-2.69604	-0.976198	4/98	915,916,3115,7314	CD3D,CD3E,HLA-DPB1,UBB
8_Member	KEGG Pathway	hsa04660	T cell receptor signaling pathway	-2.6173	-0.912977	4/103	915,916,5605,5788	CD3D,CD3E,MAP2K2,PTPRC
8_Member	GO Biological Processes	GO:0051260	protein homooligomerization	-2.50978	-0.829728	7/351	915,916,4082,5315,7408,10399,57674	CD3D,CD3E,MARCKS,PKM,VASP,RACK1,RNF213
8_Member	Canonical Pathways	M54	PID IL12 2PATHWAY	-2.3113	-0.686608	3/63	915,916,3105	CD3D,CD3E,HLA-A
8_Member	Canonical Pathways	M34	PID TCR PATHWAY	-2.25484	-0.646568	3/66	915,916,5788	CD3D,CD3E,PTPRC
8_Member	Reactome Gene Sets	R-HSA-388841	Costimulation by the CD28 family	-2.18383	-0.593831	3/70	915,916,3115	CD3D,CD3E,HLA-DPB1
9_Summary	GO Biological Processes	GO:0048872	homeostasis of number of cells	-6.95738	-4.50907	11/247	103,972,1831,2113,3575,3965,6208,6688,10365,11151,51621,1441,3021,3726,4627,7305,5788	ADAR,CD74,TSC22D3,ETS1,IL7R,LGALS9,RPS14,SPI1,KLF2,CORO1A,KLF13,CSF3R,H3-3B,JUNB,MYH9,TYROBP,PTPRC
9_Member	GO Biological Processes	GO:0048872	homeostasis of number of cells	-6.95738	-4.50907	11/247	103,972,1831,2113,3575,3965,6208,6688,10365,11151,51621	ADAR,CD74,TSC22D3,ETS1,IL7R,LGALS9,RPS14,SPI1,KLF2,CORO1A,KLF13
9_Member	GO Biological Processes	GO:0030099	myeloid cell differentiation	-6.32348	-3.96498	13/418	103,972,1441,2113,3021,3726,3965,4627,6208,6688,7305,10365,51621	ADAR,CD74,CSF3R,ETS1,H3-3B,JUNB,LGALS9,MYH9,RPS14,SPI1,TYROBP,KLF2,KLF13
9_Member	GO Biological Processes	GO:0030218	erythrocyte differentiation	-4.40511	-2.34764	6/115	103,2113,6208,6688,10365,51621	ADAR,ETS1,RPS14,SPI1,KLF2,KLF13
9_Member	GO Biological Processes	GO:0034101	erythrocyte homeostasis	-4.24141	-2.2249	6/123	103,2113,6208,6688,10365,51621	ADAR,ETS1,RPS14,SPI1,KLF2,KLF13
9_Member	GO Biological Processes	GO:0002262	myeloid cell homeostasis	-3.79796	-1.86781	6/148	103,2113,6208,6688,10365,51621	ADAR,ETS1,RPS14,SPI1,KLF2,KLF13
9_Member	GO Biological Processes	GO:1903706	regulation of hemopoiesis	-3.55025	-1.66888	10/477	972,1441,2113,3021,3575,3965,5788,6688,7305,51621	CD74,CSF3R,ETS1,H3-3B,IL7R,LGALS9,PTPRC,SPI1,TYROBP,KLF13
9_Member	GO Biological Processes	GO:0045637	regulation of myeloid cell differentiation	-3.33648	-1.48427	7/252	972,1441,2113,3021,6688,7305,51621	CD74,CSF3R,ETS1,H3-3B,SPI1,TYROBP,KLF13
9_Member	GO Biological Processes	GO:0045646	regulation of erythrocyte differentiation	-2.64665	-0.93656	3/48	2113,6688,51621	ETS1,SPI1,KLF13
10_Summary	GO Biological Processes	GO:0034341	response to interferon-gamma	-6.85525	-4.41852	10/199	199,2597,2634,3105,3107,3115,3965,4939,10410,10492,3575,5788,7305,103,11151,972,1520,6892,7314,1535,5430,6428,3689,5880,64005,915,916,6693,57674	AIF1,GAPDH,GBP2,HLA-A,HLA-C,HLA-DPB1,LGALS9,OAS2,IFITM3,SYNCRIP,IL7R,PTPRC,TYROBP,ADAR,CORO1A,CD74,CTSS,TAPBP,UBB,CYBA,POLR2A,SRSF3,ITGB2,RAC2,MYO1G,CD3D,CD3E,SPN,RNF213
10_Member	GO Biological Processes	GO:0034341	response to interferon-gamma	-6.85525	-4.41852	10/199	199,2597,2634,3105,3107,3115,3965,4939,10410,10492	AIF1,GAPDH,GBP2,HLA-A,HLA-C,HLA-DPB1,LGALS9,OAS2,IFITM3,SYNCRIP
10_Member	GO Biological Processes	GO:0071346	cellular response to interferon-gamma	-6.20173	-3.85453	9/180	199,2597,2634,3105,3107,3115,3965,4939,10492	AIF1,GAPDH,GBP2,HLA-A,HLA-C,HLA-DPB1,LGALS9,OAS2,SYNCRIP
10_Member	GO Biological Processes	GO:0031341	regulation of cell killing	-5.87858	-3.56536	7/101	2597,3105,3107,3575,3965,5788,7305	GAPDH,HLA-A,HLA-C,IL7R,LGALS9,PTPRC,TYROBP
10_Member	Reactome Gene Sets	R-HSA-909733	Interferon alpha/beta signaling	-5.68729	-3.38678	6/69	103,2634,3105,3107,4939,10410	ADAR,GBP2,HLA-A,HLA-C,OAS2,IFITM3
10_Member	GO Biological Processes	GO:0001909	leukocyte mediated cytotoxicity	-5.68239	-3.38604	7/108	3105,3107,3575,3965,5788,7305,11151	HLA-A,HLA-C,IL7R,LGALS9,PTPRC,TYROBP,CORO1A
10_Member	KEGG Pathway	hsa04612	Antigen processing and presentation	-5.40649	-3.16083	6/77	972,1520,3105,3107,3115,6892	CD74,CTSS,HLA-A,HLA-C,HLA-DPB1,TAPBP
10_Member	GO Biological Processes	GO:0001910	regulation of leukocyte mediated cytotoxicity	-5.37365	-3.13529	6/78	3105,3107,3575,3965,5788,7305	HLA-A,HLA-C,IL7R,LGALS9,PTPRC,TYROBP
10_Member	GO Biological Processes	GO:0001906	cell killing	-5.33571	-3.10807	8/172	2597,3105,3107,3575,3965,5788,7305,11151	GAPDH,HLA-A,HLA-C,IL7R,LGALS9,PTPRC,TYROBP,CORO1A
10_Member	GO Biological Processes	GO:0019883	antigen processing and presentation of endogenous antigen	-5.25161	-3.03787	4/22	972,3105,3107,6892	CD74,HLA-A,HLA-C,TAPBP
10_Member	GO Biological Processes	GO:0060337	type I interferon signaling pathway	-4.87693	-2.72076	6/95	103,2634,3105,3107,4939,10410	ADAR,GBP2,HLA-A,HLA-C,OAS2,IFITM3
10_Member	GO Biological Processes	GO:0071357	cellular response to type I interferon	-4.87693	-2.72076	6/95	103,2634,3105,3107,4939,10410	ADAR,GBP2,HLA-A,HLA-C,OAS2,IFITM3
10_Member	Reactome Gene Sets	R-HSA-913531	Interferon Signaling	-4.87223	-2.71905	8/199	103,2634,3105,3107,3115,4939,7314,10410	ADAR,GBP2,HLA-A,HLA-C,HLA-DPB1,OAS2,UBB,IFITM3
10_Member	GO Biological Processes	GO:0034340	response to type I interferon	-4.77426	-2.64141	6/99	103,2634,3105,3107,4939,10410	ADAR,GBP2,HLA-A,HLA-C,OAS2,IFITM3
10_Member	Reactome Gene Sets	R-HSA-1236975	Antigen processing-Cross presentation	-4.77426	-2.64141	6/99	1520,1535,3105,3107,6892,7314	CTSS,CYBA,HLA-A,HLA-C,TAPBP,UBB
10_Member	Reactome Gene Sets	R-HSA-1236977	Endosomal/Vacuolar pathway	-4.60351	-2.50345	3/11	1520,3105,3107	CTSS,HLA-A,HLA-C
10_Member	GO Biological Processes	GO:0001914	regulation of T cell mediated cytotoxicity	-4.52396	-2.44195	4/33	3105,3107,3575,5788	HLA-A,HLA-C,IL7R,PTPRC
10_Member	GO Biological Processes	GO:0031343	positive regulation of cell killing	-4.46288	-2.39575	5/68	2597,3105,3107,5788,7305	GAPDH,HLA-A,HLA-C,PTPRC,TYROBP
10_Member	GO Biological Processes	GO:0002478	antigen processing and presentation of exogenous peptide antigen	-4.31201	-2.28003	7/175	972,1520,1535,3105,3107,3115,6892	CD74,CTSS,CYBA,HLA-A,HLA-C,HLA-DPB1,TAPBP
10_Member	GO Biological Processes	GO:0019884	antigen processing and presentation of exogenous antigen	-4.20432	-2.1964	7/182	972,1520,1535,3105,3107,3115,6892	CD74,CTSS,CYBA,HLA-A,HLA-C,HLA-DPB1,TAPBP
10_Member	GO Biological Processes	GO:0002483	antigen processing and presentation of endogenous peptide antigen	-4.16988	-2.16831	3/15	3105,3107,6892	HLA-A,HLA-C,TAPBP
10_Member	GO Biological Processes	GO:0019885	antigen processing and presentation of endogenous peptide antigen via MHC class I	-4.16988	-2.16831	3/15	3105,3107,6892	HLA-A,HLA-C,TAPBP
10_Member	KEGG Pathway	hsa05168	Herpes simplex infection	-4.15961	-2.16023	7/185	972,3105,3107,3115,4939,5430,6428	CD74,HLA-A,HLA-C,HLA-DPB1,OAS2,POLR2A,SRSF3
10_Member	GO Biological Processes	GO:0048002	antigen processing and presentation of peptide antigen	-4.08691	-2.09978	7/190	972,1520,1535,3105,3107,3115,6892	CD74,CTSS,CYBA,HLA-A,HLA-C,HLA-DPB1,TAPBP
10_Member	GO Biological Processes	GO:0002703	regulation of leukocyte mediated immunity	-3.89457	-1.93305	7/204	3105,3107,3575,3689,3965,5788,5880	HLA-A,HLA-C,IL7R,ITGB2,LGALS9,PTPRC,RAC2
10_Member	GO Biological Processes	GO:0060333	interferon-gamma-mediated signaling pathway	-3.85664	-1.90832	5/91	2634,3105,3107,3115,4939	GBP2,HLA-A,HLA-C,HLA-DPB1,OAS2
10_Member	Reactome Gene Sets	R-HSA-877300	Interferon gamma signaling	-3.83425	-1.89511	5/92	2634,3105,3107,3115,4939	GBP2,HLA-A,HLA-C,HLA-DPB1,OAS2
10_Member	GO Biological Processes	GO:0001913	T cell mediated cytotoxicity	-3.7709	-1.8443	4/51	3105,3107,3575,5788	HLA-A,HLA-C,IL7R,PTPRC
10_Member	GO Biological Processes	GO:0002699	positive regulation of immune effector process	-3.70483	-1.79212	7/219	972,3105,3107,3689,3965,5788,5880	CD74,HLA-A,HLA-C,ITGB2,LGALS9,PTPRC,RAC2
10_Member	GO Biological Processes	GO:0001912	positive regulation of leukocyte mediated cytotoxicity	-3.61275	-1.71516	4/56	3105,3107,5788,7305	HLA-A,HLA-C,PTPRC,TYROBP
10_Member	GO Biological Processes	GO:0019882	antigen processing and presentation	-3.60976	-1.71432	7/227	972,1520,1535,3105,3107,3115,6892	CD74,CTSS,CYBA,HLA-A,HLA-C,HLA-DPB1,TAPBP
10_Member	GO Biological Processes	GO:0002456	T cell mediated immunity	-3.50886	-1.63065	5/108	3105,3107,3575,5788,64005	HLA-A,HLA-C,IL7R,PTPRC,MYO1G
10_Member	Reactome Gene Sets	R-HSA-983170	Antigen Presentation: Folding, assembly and peptide loading of class I MHC	-3.48339	-1.61116	3/25	3105,3107,6892	HLA-A,HLA-C,TAPBP
10_Member	GO Biological Processes	GO:0001916	positive regulation of T cell mediated cytotoxicity	-3.43187	-1.56611	3/26	3105,3107,5788	HLA-A,HLA-C,PTPRC
10_Member	GO Biological Processes	GO:0002709	regulation of T cell mediated immunity	-3.24085	-1.40618	4/70	3105,3107,3575,5788	HLA-A,HLA-C,IL7R,PTPRC
10_Member	GO Biological Processes	GO:0002449	lymphocyte mediated immunity	-3.15497	-1.33574	8/353	972,3105,3107,3575,3965,5788,11151,64005	CD74,HLA-A,HLA-C,IL7R,LGALS9,PTPRC,CORO1A,MYO1G
10_Member	GO Biological Processes	GO:0002479	antigen processing and presentation of exogenous peptide antigen via MHC class I, TAP-dependent	-3.1275	-1.31375	4/75	1535,3105,3107,6892	CYBA,HLA-A,HLA-C,TAPBP
10_Member	GO Biological Processes	GO:0042590	antigen processing and presentation of exogenous peptide antigen via MHC class I	-3.04266	-1.24887	4/79	1535,3105,3107,6892	CYBA,HLA-A,HLA-C,TAPBP
10_Member	Reactome Gene Sets	R-HSA-1236974	ER-Phagosome pathway	-2.96246	-1.19515	4/83	3105,3107,6892,7314	HLA-A,HLA-C,TAPBP,UBB
10_Member	KEGG Pathway	hsa05330	Allograft rejection	-2.94132	-1.17766	3/38	3105,3107,3115	HLA-A,HLA-C,HLA-DPB1
10_Member	GO Biological Processes	GO:0002250	adaptive immune response	-2.9203	-1.15785	11/679	915,916,972,1520,3105,3107,3115,3575,5788,6693,64005	CD3D,CD3E,CD74,CTSS,HLA-A,HLA-C,HLA-DPB1,IL7R,PTPRC,SPN,MYO1G
10_Member	GO Biological Processes	GO:0002706	regulation of lymphocyte mediated immunity	-2.87536	-1.12837	5/149	3105,3107,3575,3965,5788	HLA-A,HLA-C,IL7R,LGALS9,PTPRC
10_Member	KEGG Pathway	hsa05332	Graft-versus-host disease	-2.84485	-1.10018	3/41	3105,3107,3115	HLA-A,HLA-C,HLA-DPB1
10_Member	KEGG Pathway	hsa04940	Type I diabetes mellitus	-2.78468	-1.04692	3/43	3105,3107,3115	HLA-A,HLA-C,HLA-DPB1
10_Member	GO Biological Processes	GO:0002474	antigen processing and presentation of peptide antigen via MHC class I	-2.71234	-0.986973	4/97	1535,3105,3107,6892	CYBA,HLA-A,HLA-C,TAPBP
10_Member	GO Biological Processes	GO:0002711	positive regulation of T cell mediated immunity	-2.64665	-0.93656	3/48	3105,3107,5788	HLA-A,HLA-C,PTPRC
10_Member	KEGG Pathway	hsa05320	Autoimmune thyroid disease	-2.52344	-0.841388	3/53	3105,3107,3115	HLA-A,HLA-C,HLA-DPB1
10_Member	GO Biological Processes	GO:0002460	adaptive immune response based on somatic recombination of immune receptors built from immunoglobuli	-2.42979	-0.770258	7/363	972,3105,3107,3575,5788,6693,64005	CD74,HLA-A,HLA-C,IL7R,PTPRC,SPN,MYO1G
10_Member	GO Biological Processes	GO:0002697	regulation of immune effector process	-2.42396	-0.767549	8/462	972,3105,3107,3575,3689,3965,5788,5880	CD74,HLA-A,HLA-C,IL7R,ITGB2,LGALS9,PTPRC,RAC2
10_Member	Reactome Gene Sets	R-HSA-983169	Class I MHC mediated antigen processing & presentation	-2.37834	-0.738408	7/371	1520,1535,3105,3107,6892,7314,57674	CTSS,CYBA,HLA-A,HLA-C,TAPBP,UBB,RNF213
10_Member	GO Biological Processes	GO:0002705	positive regulation of leukocyte mediated immunity	-2.22139	-0.619018	4/133	3105,3107,3689,5788	HLA-A,HLA-C,ITGB2,PTPRC
10_Member	GO Biological Processes	GO:0002822	regulation of adaptive immune response based on somatic recombination of immune receptors built from	-2.09119	-0.524928	4/145	3105,3107,3575,5788	HLA-A,HLA-C,IL7R,PTPRC
11_Summary	Reactome Gene Sets	R-HSA-194315	Signaling by Rho GTPases	-6.71876	-4.29331	14/455	752,1027,1072,1535,3017,3021,4627,5216,5880,9138,9181,10094,55920,89846,4082,5788,7408	FMNL1,CDKN1B,CFL1,CYBA,H2BC5,H3-3B,MYH9,PFN1,RAC2,ARHGEF1,ARHGEF2,ARPC3,RCC2,FGD3,MARCKS,PTPRC,VASP
11_Member	Reactome Gene Sets	R-HSA-194315	Signaling by Rho GTPases	-6.71876	-4.29331	14/455	752,1027,1072,1535,3017,3021,4627,5216,5880,9138,9181,10094,55920,89846	FMNL1,CDKN1B,CFL1,CYBA,H2BC5,H3-3B,MYH9,PFN1,RAC2,ARHGEF1,ARHGEF2,ARPC3,RCC2,FGD3
11_Member	Reactome Gene Sets	R-HSA-195258	RHO GTPase Effectors	-5.75153	-3.44682	11/327	752,1027,1072,1535,3017,3021,4627,5216,5880,10094,55920	FMNL1,CDKN1B,CFL1,CYBA,H2BC5,H3-3B,MYH9,PFN1,RAC2,ARPC3,RCC2
11_Member	KEGG Pathway	hsa04666	Fc gamma R-mediated phagocytosis	-4.98448	-2.81307	6/91	1072,4082,5788,5880,7408,10094	CFL1,MARCKS,PTPRC,RAC2,VASP,ARPC3
11_Member	Canonical Pathways	M278	PID RAC1 PATHWAY	-2.50033	-0.821921	3/54	1072,1535,10094	CFL1,CYBA,ARPC3
11_Member	Reactome Gene Sets	R-HSA-2029482	Regulation of actin dynamics for phagocytic cup formation	-2.35062	-0.720608	3/61	1072,4627,10094	CFL1,MYH9,ARPC3
12_Summary	Reactome Gene Sets	R-HSA-198933	Immunoregulatory interactions between a Lymphoid and a non-Lymphoid cell	-6.19894	-3.85453	8/132	915,916,3105,3107,3683,3689,3695,7305,972,1520,1535,3115,5788,6892,7314,7408,57674,5880,6693,5605,2113,6688,1027,5430,11151	CD3D,CD3E,HLA-A,HLA-C,ITGAL,ITGB2,ITGB7,TYROBP,CD74,CTSS,CYBA,HLA-DPB1,PTPRC,TAPBP,UBB,VASP,RNF213,RAC2,SPN,MAP2K2,ETS1,SPI1,CDKN1B,POLR2A,CORO1A
12_Member	Reactome Gene Sets	R-HSA-198933	Immunoregulatory interactions between a Lymphoid and a non-Lymphoid cell	-6.19894	-3.85453	8/132	915,916,3105,3107,3683,3689,3695,7305	CD3D,CD3E,HLA-A,HLA-C,ITGAL,ITGB2,ITGB7,TYROBP
12_Member	Reactome Gene Sets	R-HSA-1280218	Adaptive Immune System	-6.11257	-3.7773	17/758	915,916,972,1520,1535,3105,3107,3115,3683,3689,3695,5788,6892,7305,7314,7408,57674	CD3D,CD3E,CD74,CTSS,CYBA,HLA-A,HLA-C,HLA-DPB1,ITGAL,ITGB2,ITGB7,PTPRC,TAPBP,TYROBP,UBB,VASP,RNF213
12_Member	KEGG Pathway	hsa05416	Viral myocarditis	-6.09301	-3.76224	6/59	3105,3107,3115,3683,3689,5880	HLA-A,HLA-C,HLA-DPB1,ITGAL,ITGB2,RAC2
12_Member	KEGG Pathway	hsa04514	Cell adhesion molecules (CAMs)	-5.91225	-3.59471	8/144	3105,3107,3115,3683,3689,3695,5788,6693	HLA-A,HLA-C,HLA-DPB1,ITGAL,ITGB2,ITGB7,PTPRC,SPN
12_Member	KEGG Pathway	hsa04650	Natural killer cell mediated cytotoxicity	-5.0816	-2.88463	7/133	3105,3107,3683,3689,5605,5880,7305	HLA-A,HLA-C,ITGAL,ITGB2,MAP2K2,RAC2,TYROBP
12_Member	KEGG Pathway	hsa05166	HTLV-I infection	-4.94855	-2.7833	9/256	915,916,2113,3105,3107,3115,3683,3689,6688	CD3D,CD3E,ETS1,HLA-A,HLA-C,HLA-DPB1,ITGAL,ITGB2,SPI1
12_Member	KEGG Pathway	hsa05169	Epstein-Barr virus infection	-4.84079	-2.69643	8/201	1027,3105,3107,3115,3683,5430,6688,6693	CDKN1B,HLA-A,HLA-C,HLA-DPB1,ITGAL,POLR2A,SPI1,SPN
12_Member	KEGG Pathway	hsa04145	Phagosome	-4.66712	-2.55641	7/154	1520,1535,3105,3107,3115,3689,11151	CTSS,CYBA,HLA-A,HLA-C,HLA-DPB1,ITGB2,CORO1A
12_Member	KEGG Pathway	hsa05152	Tuberculosis	-2.52792	-0.843849	5/179	972,1520,3115,3689,11151	CD74,CTSS,HLA-DPB1,ITGB2,CORO1A
12_Member	KEGG Pathway	hsa05150	Staphylococcus aureus infection	-2.45548	-0.788242	3/56	3115,3683,3689	HLA-DPB1,ITGAL,ITGB2
12_Member	KEGG Pathway	hsa05140	Leishmaniasis	-2.13348	-0.557536	3/73	1535,3115,3689	CYBA,HLA-DPB1,ITGB2
13_Summary	Canonical Pathways	M222	PID CXCR3 PATHWAY	-5.45038	-3.19494	5/43	2771,2782,3683,3689,5605,5880,7408,1027,1441,2113,6688,7170,9138,4082,7086,199,10365,5922	GNAI2,GNB1,ITGAL,ITGB2,MAP2K2,RAC2,VASP,CDKN1B,CSF3R,ETS1,SPI1,TPM3,ARHGEF1,MARCKS,TKT,AIF1,KLF2,RASA2
13_Member	Canonical Pathways	M222	PID CXCR3 PATHWAY	-5.45038	-3.19494	5/43	2771,2782,3683,3689,5605	GNAI2,GNB1,ITGAL,ITGB2,MAP2K2
13_Member	Canonical Pathways	M210	PID IL8 CXCR2 PATHWAY	-4.47142	-2.40186	4/34	2771,2782,5880,7408	GNAI2,GNB1,RAC2,VASP
13_Member	KEGG Pathway	hsa05200	Pathways in cancer	-4.216	-2.20595	10/395	1027,1441,2113,2771,2782,5605,5880,6688,7170,9138	CDKN1B,CSF3R,ETS1,GNAI2,GNB1,MAP2K2,RAC2,SPI1,TPM3,ARHGEF1
13_Member	Canonical Pathways	M238	PID THROMBIN PAR1 PATHWAY	-4.06276	-2.08168	4/43	2771,2782,7408,9138	GNAI2,GNB1,VASP,ARHGEF1
13_Member	Canonical Pathways	M213	PID AR NONGENOMIC PATHWAY	-3.20271	-1.37372	3/31	2771,2782,5605	GNAI2,GNB1,MAP2K2
13_Member	Reactome Gene Sets	R-HSA-163685	Integration of energy metabolism	-2.54277	-0.855657	4/108	2771,2782,4082,7086	GNAI2,GNB1,MARCKS,TKT
13_Member	Canonical Pathways	M99	PID TXA2PATHWAY	-2.4337	-0.772259	3/57	2771,2782,9138	GNAI2,GNB1,ARHGEF1
13_Member	Canonical Pathways	M15	PID LYSOPHOSPHOLIPID PATHWAY	-2.25484	-0.646568	3/66	2771,2782,9138	GNAI2,GNB1,ARHGEF1
13_Member	GO Biological Processes	GO:0071242	cellular response to ammonium ion	-2.21876	-0.618207	3/68	199,2771,2782	AIF1,GNAI2,GNB1
13_Member	KEGG Pathway	hsa04371	Apelin signaling pathway	-2.16553	-0.580382	4/138	2771,2782,5605,10365	GNAI2,GNB1,MAP2K2,KLF2
13_Member	KEGG Pathway	hsa04014	Ras signaling pathway	-2.09583	-0.528028	5/227	2113,2782,5605,5880,5922	ETS1,GNB1,MAP2K2,RAC2,RASA2
13_Member	Reactome Gene Sets	R-HSA-9009391	Extra-nuclear estrogen signaling	-2.06982	-0.512705	3/77	1027,2771,2782	CDKN1B,GNAI2,GNB1
13_Member	Reactome Gene Sets	R-HSA-422356	Regulation of insulin secretion	-2.05449	-0.501124	3/78	2771,2782,4082	GNAI2,GNB1,MARCKS
14_Summary	GO Biological Processes	GO:0043903	regulation of symbiosis, encompassing mutualism through parasitism	-5.44802	-3.19494	9/222	103,972,1072,2219,2597,3965,5430,10410,26986,1535,5788,7114,3695,5093,7314,4939	ADAR,CD74,CFL1,FCN1,GAPDH,LGALS9,POLR2A,IFITM3,PABPC1,CYBA,PTPRC,TMSB4X,ITGB7,PCBP1,UBB,OAS2
14_Member	GO Biological Processes	GO:0043903	regulation of symbiosis, encompassing mutualism through parasitism	-5.44802	-3.19494	9/222	103,972,1072,2219,2597,3965,5430,10410,26986	ADAR,CD74,CFL1,FCN1,GAPDH,LGALS9,POLR2A,IFITM3,PABPC1
14_Member	GO Biological Processes	GO:0043902	positive regulation of multi-organism process	-5.05188	-2.87106	8/188	103,972,1072,1535,2597,3965,5430,26986	ADAR,CD74,CFL1,CYBA,GAPDH,LGALS9,POLR2A,PABPC1
14_Member	GO Biological Processes	GO:0050792	regulation of viral process	-4.73349	-2.60628	8/208	103,972,1072,2219,3965,5430,10410,26986	ADAR,CD74,CFL1,FCN1,LGALS9,POLR2A,IFITM3,PABPC1
14_Member	GO Biological Processes	GO:0046596	regulation of viral entry into host cell	-4.69259	-2.57917	4/30	972,2219,3965,10410	CD74,FCN1,LGALS9,IFITM3
14_Member	GO Biological Processes	GO:0048524	positive regulation of viral process	-4.58203	-2.4872	6/107	103,972,1072,3965,5430,26986	ADAR,CD74,CFL1,LGALS9,POLR2A,PABPC1
14_Member	GO Biological Processes	GO:0032677	regulation of interleukin-8 production	-4.28514	-2.25985	5/74	972,2219,3965,5788,7114	CD74,FCN1,LGALS9,PTPRC,TMSB4X
14_Member	GO Biological Processes	GO:0043900	regulation of multi-organism process	-4.10828	-2.11707	10/407	103,972,1072,1535,2219,2597,3965,5430,10410,26986	ADAR,CD74,CFL1,CYBA,FCN1,GAPDH,LGALS9,POLR2A,IFITM3,PABPC1
14_Member	GO Biological Processes	GO:0019058	viral life cycle	-4.09803	-2.10887	9/329	103,972,2219,3695,3965,5093,7314,10410,26986	ADAR,CD74,FCN1,ITGB7,LGALS9,PCBP1,UBB,IFITM3,PABPC1
14_Member	GO Biological Processes	GO:0032637	interleukin-8 production	-4.07131	-2.08822	5/82	972,2219,3965,5788,7114	CD74,FCN1,LGALS9,PTPRC,TMSB4X
14_Member	GO Biological Processes	GO:1903900	regulation of viral life cycle	-3.78202	-1.85364	6/149	103,972,2219,3965,10410,26986	ADAR,CD74,FCN1,LGALS9,IFITM3,PABPC1
14_Member	GO Biological Processes	GO:2000482	regulation of interleukin-8 secretion	-3.48339	-1.61116	3/25	2219,3965,7114	FCN1,LGALS9,TMSB4X
14_Member	GO Biological Processes	GO:1903902	positive regulation of viral life cycle	-3.46929	-1.59891	4/61	103,972,3965,26986	ADAR,CD74,LGALS9,PABPC1
14_Member	GO Biological Processes	GO:0072606	interleukin-8 secretion	-3.28923	-1.44445	3/29	2219,3965,7114	FCN1,LGALS9,TMSB4X
14_Member	GO Biological Processes	GO:0046718	viral entry into host cell	-3.26565	-1.42272	5/122	972,2219,3695,3965,10410	CD74,FCN1,ITGB7,LGALS9,IFITM3
14_Member	GO Biological Processes	GO:0030260	entry into host cell	-3.06658	-1.26887	5/135	972,2219,3695,3965,10410	CD74,FCN1,ITGB7,LGALS9,IFITM3
14_Member	GO Biological Processes	GO:0044409	entry into host	-3.06658	-1.26887	5/135	972,2219,3695,3965,10410	CD74,FCN1,ITGB7,LGALS9,IFITM3
14_Member	GO Biological Processes	GO:0051806	entry into cell of other organism involved in symbiotic interaction	-3.06658	-1.26887	5/135	972,2219,3695,3965,10410	CD74,FCN1,ITGB7,LGALS9,IFITM3
14_Member	GO Biological Processes	GO:0051828	entry into other organism involved in symbiotic interaction	-3.06658	-1.26887	5/135	972,2219,3695,3965,10410	CD74,FCN1,ITGB7,LGALS9,IFITM3
14_Member	GO Biological Processes	GO:0051701	interaction with host	-2.99132	-1.2116	6/210	972,2219,2597,3695,3965,10410	CD74,FCN1,GAPDH,ITGB7,LGALS9,IFITM3
14_Member	GO Biological Processes	GO:0032757	positive regulation of interleukin-8 production	-2.62092	-0.915101	3/49	972,2219,3965	CD74,FCN1,LGALS9
14_Member	GO Biological Processes	GO:0019079	viral genome replication	-2.3534	-0.720608	4/122	103,5093,10410,26986	ADAR,PCBP1,IFITM3,PABPC1
14_Member	GO Biological Processes	GO:0009615	response to virus	-2.04788	-0.495262	6/327	103,1072,3965,4939,5788,10410	ADAR,CFL1,LGALS9,OAS2,PTPRC,IFITM3
15_Summary	CORUM	CORUM:1181	C complex spliceosome	-5.34127	-3.10807	6/79	3185,3192,10492,23524,26986,220988,5093,5430,6428,8621,9584,79026,103,1984,6209,7305,55920	HNRNPF,HNRNPU,SYNCRIP,SRRM2,PABPC1,HNRNPA3,PCBP1,POLR2A,SRSF3,CDK13,RBM39,AHNAK,ADAR,EIF5A,RPS15,TYROBP,RCC2
15_Member	CORUM	CORUM:1181	C complex spliceosome	-5.34127	-3.10807	6/79	3185,3192,10492,23524,26986,220988	HNRNPF,HNRNPU,SYNCRIP,SRRM2,PABPC1,HNRNPA3
15_Member	GO Biological Processes	GO:0008380	RNA splicing	-5.00779	-2.83327	12/469	3185,3192,5093,5430,6428,8621,9584,10492,23524,26986,79026,220988	HNRNPF,HNRNPU,PCBP1,POLR2A,SRSF3,CDK13,RBM39,SYNCRIP,SRRM2,PABPC1,AHNAK,HNRNPA3
15_Member	GO Biological Processes	GO:0006397	mRNA processing	-4.39825	-2.34553	12/541	103,3185,3192,5093,5430,6428,8621,9584,10492,23524,26986,220988	ADAR,HNRNPF,HNRNPU,PCBP1,POLR2A,SRSF3,CDK13,RBM39,SYNCRIP,SRRM2,PABPC1,HNRNPA3
15_Member	GO Biological Processes	GO:0000377	RNA splicing, via transesterification reactions with bulged adenosine as nucleophile	-4.36605	-2.32267	10/379	3185,3192,5093,5430,6428,8621,10492,23524,26986,220988	HNRNPF,HNRNPU,PCBP1,POLR2A,SRSF3,CDK13,SYNCRIP,SRRM2,PABPC1,HNRNPA3
15_Member	GO Biological Processes	GO:0000398	mRNA splicing, via spliceosome	-4.36605	-2.32267	10/379	3185,3192,5093,5430,6428,8621,10492,23524,26986,220988	HNRNPF,HNRNPU,PCBP1,POLR2A,SRSF3,CDK13,SYNCRIP,SRRM2,PABPC1,HNRNPA3
15_Member	GO Biological Processes	GO:0000375	RNA splicing, via transesterification reactions	-4.33733	-2.29854	10/382	3185,3192,5093,5430,6428,8621,10492,23524,26986,220988	HNRNPF,HNRNPU,PCBP1,POLR2A,SRSF3,CDK13,SYNCRIP,SRRM2,PABPC1,HNRNPA3
15_Member	Reactome Gene Sets	R-HSA-72163	mRNA Splicing - Major Pathway	-4.18932	-2.18353	7/183	3185,3192,5093,5430,6428,23524,220988	HNRNPF,HNRNPU,PCBP1,POLR2A,SRSF3,SRRM2,HNRNPA3
15_Member	Reactome Gene Sets	R-HSA-72172	mRNA Splicing	-4.07264	-2.08822	7/191	3185,3192,5093,5430,6428,23524,220988	HNRNPF,HNRNPU,PCBP1,POLR2A,SRSF3,SRRM2,HNRNPA3
15_Member	Reactome Gene Sets	R-HSA-72203	Processing of Capped Intron-Containing Pre-mRNA	-3.42028	-1.55606	7/244	3185,3192,5093,5430,6428,23524,220988	HNRNPF,HNRNPU,PCBP1,POLR2A,SRSF3,SRRM2,HNRNPA3
15_Member	GO Biological Processes	GO:0043484	regulation of RNA splicing	-3.06658	-1.26887	5/135	3185,3192,5430,6428,79026	HNRNPF,HNRNPU,POLR2A,SRSF3,AHNAK
15_Member	GO Biological Processes	GO:0050657	nucleic acid transport	-2.38862	-0.746855	5/193	1984,3192,6209,6428,220988	EIF5A,HNRNPU,RPS15,SRSF3,HNRNPA3
15_Member	GO Biological Processes	GO:0050658	RNA transport	-2.38862	-0.746855	5/193	1984,3192,6209,6428,220988	EIF5A,HNRNPU,RPS15,SRSF3,HNRNPA3
15_Member	GO Biological Processes	GO:0051236	establishment of RNA localization	-2.36034	-0.724041	5/196	1984,3192,6209,6428,220988	EIF5A,HNRNPU,RPS15,SRSF3,HNRNPA3
15_Member	GO Biological Processes	GO:0031503	protein-containing complex localization	-2.3593	-0.7239	6/281	1984,3192,6209,6428,7305,55920	EIF5A,HNRNPU,RPS15,SRSF3,TYROBP,RCC2
15_Member	KEGG Pathway	hsa03040	Spliceosome	-2.21002	-0.614295	4/134	3192,5093,6428,220988	HNRNPU,PCBP1,SRSF3,HNRNPA3
15_Member	CORUM	CORUM:351	Spliceosome	-2.13314	-0.557536	4/141	6428,9584,23524,26986	SRSF3,RBM39,SRRM2,PABPC1
15_Member	GO Biological Processes	GO:0000380	alternative mRNA splicing, via spliceosome	-2.08538	-0.521425	3/76	3192,6428,8621	HNRNPU,SRSF3,CDK13
15_Member	GO Biological Processes	GO:0006403	RNA localization	-2.06496	-0.509345	5/231	1984,3192,6209,6428,220988	EIF5A,HNRNPU,RPS15,SRSF3,HNRNPA3
16_Summary	GO Biological Processes	GO:0050900	leukocyte migration	-4.72341	-2.59899	12/501	199,972,1441,3683,3689,3695,3965,4627,5880,6693,11151,64005,1890,7114,7408,10154,64919,1535,2113,2219,2597,4946,10399,3936,2771	AIF1,CD74,CSF3R,ITGAL,ITGB2,ITGB7,LGALS9,MYH9,RAC2,SPN,CORO1A,MYO1G,TYMP,TMSB4X,VASP,PLXNC1,BCL11B,CYBA,ETS1,FCN1,GAPDH,OAZ1,RACK1,LCP1,GNAI2
16_Member	GO Biological Processes	GO:0050900	leukocyte migration	-4.72341	-2.59899	12/501	199,972,1441,3683,3689,3695,3965,4627,5880,6693,11151,64005	AIF1,CD74,CSF3R,ITGAL,ITGB2,ITGB7,LGALS9,MYH9,RAC2,SPN,CORO1A,MYO1G
16_Member	GO Biological Processes	GO:0006935	chemotaxis	-4.29645	-2.26671	13/645	199,972,1441,1890,3689,3965,5880,6693,7114,7408,10154,11151,64919	AIF1,CD74,CSF3R,TYMP,ITGB2,LGALS9,RAC2,SPN,TMSB4X,VASP,PLXNC1,CORO1A,BCL11B
16_Member	GO Biological Processes	GO:0042330	taxis	-4.28279	-2.25971	13/647	199,972,1441,1890,3689,3965,5880,6693,7114,7408,10154,11151,64919	AIF1,CD74,CSF3R,TYMP,ITGB2,LGALS9,RAC2,SPN,TMSB4X,VASP,PLXNC1,CORO1A,BCL11B
16_Member	GO Biological Processes	GO:0030595	leukocyte chemotaxis	-3.63315	-1.73059	7/225	199,972,1441,3689,3965,5880,11151	AIF1,CD74,CSF3R,ITGB2,LGALS9,RAC2,CORO1A
16_Member	GO Biological Processes	GO:0060326	cell chemotaxis	-3.57454	-1.68675	8/305	199,972,1441,3689,3965,5880,7114,11151	AIF1,CD74,CSF3R,ITGB2,LGALS9,RAC2,TMSB4X,CORO1A
16_Member	GO Biological Processes	GO:0002687	positive regulation of leukocyte migration	-3.17092	-1.34753	5/128	199,972,3965,5880,6693	AIF1,CD74,LGALS9,RAC2,SPN
16_Member	GO Biological Processes	GO:0050921	positive regulation of chemotaxis	-3.06658	-1.26887	5/135	199,972,3965,5880,7114	AIF1,CD74,LGALS9,RAC2,TMSB4X
16_Member	GO Biological Processes	GO:0002690	positive regulation of leukocyte chemotaxis	-2.88645	-1.13475	4/87	199,972,3965,5880	AIF1,CD74,LGALS9,RAC2
16_Member	GO Biological Processes	GO:0032103	positive regulation of response to external stimulus	-2.71089	-0.986631	7/323	199,972,1535,2113,3965,5880,7114	AIF1,CD74,CYBA,ETS1,LGALS9,RAC2,TMSB4X
16_Member	GO Biological Processes	GO:0051222	positive regulation of protein transport	-2.68255	-0.963796	8/419	199,2219,2597,3689,3965,4946,5880,10399	AIF1,FCN1,GAPDH,ITGB2,LGALS9,OAZ1,RAC2,RACK1
16_Member	GO Biological Processes	GO:0090087	regulation of peptide transport	-2.6681	-0.954782	11/731	199,972,2219,2597,3689,3936,3965,4946,5880,7114,10399	AIF1,CD74,FCN1,GAPDH,ITGB2,LCP1,LGALS9,OAZ1,RAC2,TMSB4X,RACK1
16_Member	GO Biological Processes	GO:0043300	regulation of leukocyte degranulation	-2.62092	-0.915101	3/49	3689,3965,5880	ITGB2,LGALS9,RAC2
16_Member	GO Biological Processes	GO:0030593	neutrophil chemotaxis	-2.60207	-0.903622	4/104	972,1441,3689,5880	CD74,CSF3R,ITGB2,RAC2
16_Member	GO Biological Processes	GO:0002688	regulation of leukocyte chemotaxis	-2.45836	-0.789175	4/114	199,972,3965,5880	AIF1,CD74,LGALS9,RAC2
16_Member	GO Biological Processes	GO:1904951	positive regulation of establishment of protein localization	-2.45235	-0.786086	8/457	199,2219,2597,3689,3965,4946,5880,10399	AIF1,FCN1,GAPDH,ITGB2,LGALS9,OAZ1,RAC2,RACK1
16_Member	GO Biological Processes	GO:0002886	regulation of myeloid leukocyte mediated immunity	-2.41234	-0.761321	3/58	3689,3965,5880	ITGB2,LGALS9,RAC2
16_Member	GO Biological Processes	GO:0032722	positive regulation of chemokine production	-2.41234	-0.761321	3/58	199,972,3965	AIF1,CD74,LGALS9
16_Member	GO Biological Processes	GO:1990266	neutrophil migration	-2.39181	-0.747787	4/119	972,1441,3689,5880	CD74,CSF3R,ITGB2,RAC2
16_Member	GO Biological Processes	GO:0002685	regulation of leukocyte migration	-2.35103	-0.720608	5/197	199,972,3965,5880,6693	AIF1,CD74,LGALS9,RAC2,SPN
16_Member	GO Biological Processes	GO:0071621	granulocyte chemotaxis	-2.34084	-0.711718	4/123	972,1441,3689,5880	CD74,CSF3R,ITGB2,RAC2
16_Member	GO Biological Processes	GO:0051223	regulation of protein transport	-2.30647	-0.682661	10/701	199,2219,2597,3689,3936,3965,4946,5880,7114,10399	AIF1,FCN1,GAPDH,ITGB2,LCP1,LGALS9,OAZ1,RAC2,TMSB4X,RACK1
16_Member	GO Biological Processes	GO:0050707	regulation of cytokine secretion	-2.22642	-0.623205	5/211	199,2219,2597,3965,7114	AIF1,FCN1,GAPDH,LGALS9,TMSB4X
16_Member	GO Biological Processes	GO:0097529	myeloid leukocyte migration	-2.2179	-0.618207	5/212	199,972,1441,3689,5880	AIF1,CD74,CSF3R,ITGB2,RAC2
16_Member	GO Biological Processes	GO:0050920	regulation of chemotaxis	-2.17606	-0.586874	5/217	199,972,3965,5880,7114	AIF1,CD74,LGALS9,RAC2,TMSB4X
16_Member	GO Biological Processes	GO:0050715	positive regulation of cytokine secretion	-2.15464	-0.572699	4/139	199,2219,2597,3965	AIF1,FCN1,GAPDH,LGALS9
16_Member	GO Biological Processes	GO:0097530	granulocyte migration	-2.12252	-0.549273	4/142	972,1441,3689,5880	CD74,CSF3R,ITGB2,RAC2
16_Member	GO Biological Processes	GO:0070201	regulation of establishment of protein localization	-2.11517	-0.543486	10/748	199,2219,2597,3689,3936,3965,4946,5880,7114,10399	AIF1,FCN1,GAPDH,ITGB2,LCP1,LGALS9,OAZ1,RAC2,TMSB4X,RACK1
16_Member	GO Biological Processes	GO:0032418	lysosome localization	-2.06982	-0.512705	3/77	3965,4627,5880	LGALS9,MYH9,RAC2
16_Member	GO Biological Processes	GO:0051047	positive regulation of secretion	-2.04461	-0.49342	7/429	199,1535,2219,2597,2771,3689,3965	AIF1,CYBA,FCN1,GAPDH,GNAI2,ITGB2,LGALS9
17_Summary	GO Biological Processes	GO:0007229	integrin-mediated signaling pathway	-4.62856	-2.5232	6/105	3683,3689,3695,4627,7305,55920,2113,6693,916,5880,11151,64005,5788,1520,5339,6650,972	ITGAL,ITGB2,ITGB7,MYH9,TYROBP,RCC2,ETS1,SPN,CD3E,RAC2,CORO1A,MYO1G,PTPRC,CTSS,PLEC,CAPN15,CD74
17_Member	GO Biological Processes	GO:0007229	integrin-mediated signaling pathway	-4.62856	-2.5232	6/105	3683,3689,3695,4627,7305,55920	ITGAL,ITGB2,ITGB7,MYH9,TYROBP,RCC2
17_Member	GO Biological Processes	GO:0061756	leukocyte adhesion to vascular endothelial cell	-4.02319	-2.04807	4/44	2113,3689,3695,6693	ETS1,ITGB2,ITGB7,SPN
17_Member	Canonical Pathways	M47	PID INTEGRIN CS PATHWAY	-3.43187	-1.56611	3/26	3683,3689,3695	ITGAL,ITGB2,ITGB7
17_Member	GO Biological Processes	GO:0031589	cell-substrate adhesion	-3.13113	-1.31465	8/356	916,3683,3689,3695,5880,11151,55920,64005	CD3E,ITGAL,ITGB2,ITGB7,RAC2,CORO1A,RCC2,MYO1G
17_Member	GO Biological Processes	GO:0051668	localization within membrane	-2.88832	-1.13475	5/148	3683,3689,3695,5788,7305	ITGAL,ITGB2,ITGB7,PTPRC,TYROBP
17_Member	GO Biological Processes	GO:0043113	receptor clustering	-2.47768	-0.804577	3/55	3683,3689,3695	ITGAL,ITGB2,ITGB7
17_Member	GO Biological Processes	GO:0034113	heterotypic cell-cell adhesion	-2.33079	-0.70521	3/62	3689,3695,5788	ITGB2,ITGB7,PTPRC
17_Member	GO Biological Processes	GO:0045123	cellular extravasation	-2.33079	-0.70521	3/62	3689,3695,6693	ITGB2,ITGB7,SPN
17_Member	GO Biological Processes	GO:0033627	cell adhesion mediated by integrin	-2.21876	-0.618207	3/68	916,3689,3695	CD3E,ITGB2,ITGB7
17_Member	Reactome Gene Sets	R-HSA-1474244	Extracellular matrix organization	-2.21642	-0.618207	6/301	1520,3683,3689,3695,5339,6650	CTSS,ITGAL,ITGB2,ITGB7,PLEC,CAPN15
17_Member	Reactome Gene Sets	R-HSA-202733	Cell surface interactions at the vascular wall	-2.16553	-0.580382	4/138	972,3683,3689,6693	CD74,ITGAL,ITGB2,SPN
17_Member	GO Biological Processes	GO:0007160	cell-matrix adhesion	-2.10366	-0.534131	5/226	916,3683,3689,3695,55920	CD3E,ITGAL,ITGB2,ITGB7,RCC2
18_Summary	GO Biological Processes	GO:0016601	Rac protein signal transduction	-4.47142	-2.40186	4/34	199,5880,8473,11188	AIF1,RAC2,OGT,NISCH
18_Member	GO Biological Processes	GO:0016601	Rac protein signal transduction	-4.47142	-2.40186	4/34	199,5880,8473,11188	AIF1,RAC2,OGT,NISCH
19_Summary	Canonical Pathways	M167	PID AP1 PATHWAY	-4.40178	-2.34669	5/70	1027,2113,3105,3726,3727,3017,3107,5315,5922	CDKN1B,ETS1,HLA-A,JUNB,JUND,H2BC5,HLA-C,PKM,RASA2
19_Member	Canonical Pathways	M167	PID AP1 PATHWAY	-4.40178	-2.34669	5/70	1027,2113,3105,3726,3727	CDKN1B,ETS1,HLA-A,JUNB,JUND
19_Member	KEGG Pathway	hsa05203	Viral carcinogenesis	-3.08972	-1.28273	6/201	1027,3017,3105,3107,5315,5922	CDKN1B,H2BC5,HLA-A,HLA-C,PKM,RASA2
20_Summary	GO Biological Processes	GO:0008360	regulation of cell shape	-3.7662	-1.84312	6/150	752,3689,4627,10154,11151,89846,1072,55920	FMNL1,ITGB2,MYH9,PLXNC1,CORO1A,FGD3,CFL1,RCC2
20_Member	GO Biological Processes	GO:0008360	regulation of cell shape	-3.7662	-1.84312	6/150	752,3689,4627,10154,11151,89846	FMNL1,ITGB2,MYH9,PLXNC1,CORO1A,FGD3
20_Member	GO Biological Processes	GO:0022604	regulation of cell morphogenesis	-2.30381	-0.68263	8/484	752,1072,3689,4627,10154,11151,55920,89846	FMNL1,CFL1,ITGB2,MYH9,PLXNC1,CORO1A,RCC2,FGD3

## Sheet: SM-MA vs HC
GroupID	Category	Term	Description	LogP	Log(q-value)	InTerm_InList	Genes	Symbols
1_Summary	GO Biological Processes	GO:0001816	cytokine production	-13.6289	-9.58919	30/792	351,468,684,972,1499,1535,1660,2597,3098,3133,3146,3659,4035,4067,4088,4094,4282,4615,4860,5788,5795,6772,7114,7305,8314,9181,10312,22861,51176,64115,4900	APP,ATF4,BST2,CD74,CTNNB1,CYBA,DHX9,GAPDH,HK1,HLA-E,HMGB1,IRF1,LRP1,LYN,SMAD3,MAF,MIF,MYD88,PNP,PTPRC,PTPRJ,STAT1,TMSB4X,TYROBP,BAP1,ARHGEF2,TCIRG1,NLRP1,LEF1,VSIR,NRGN
1_Member	GO Biological Processes	GO:0001816	cytokine production	-13.6289	-9.58919	30/792	351,468,684,972,1499,1535,1660,2597,3098,3133,3146,3659,4035,4067,4088,4094,4282,4615,4860,5788,5795,6772,7114,7305,8314,9181,10312,22861,51176,64115	APP,ATF4,BST2,CD74,CTNNB1,CYBA,DHX9,GAPDH,HK1,HLA-E,HMGB1,IRF1,LRP1,LYN,SMAD3,MAF,MIF,MYD88,PNP,PTPRC,PTPRJ,STAT1,TMSB4X,TYROBP,BAP1,ARHGEF2,TCIRG1,NLRP1,LEF1,VSIR
1_Member	GO Biological Processes	GO:0001817	regulation of cytokine production	-12.1623	-8.68988	27/720	351,468,684,972,1499,1535,1660,2597,3098,3133,3146,3659,4035,4067,4088,4282,4615,5788,5795,6772,7114,7305,8314,9181,22861,51176,64115	APP,ATF4,BST2,CD74,CTNNB1,CYBA,DHX9,GAPDH,HK1,HLA-E,HMGB1,IRF1,LRP1,LYN,SMAD3,MIF,MYD88,PTPRC,PTPRJ,STAT1,TMSB4X,TYROBP,BAP1,ARHGEF2,NLRP1,LEF1,VSIR
1_Member	GO Biological Processes	GO:0001819	positive regulation of cytokine production	-11.0147	-7.92766	21/464	351,468,972,1499,1535,1660,2597,3098,3133,3146,3659,4035,4088,4282,4615,5788,5795,6772,7305,9181,22861	APP,ATF4,CD74,CTNNB1,CYBA,DHX9,GAPDH,HK1,HLA-E,HMGB1,IRF1,LRP1,SMAD3,MIF,MYD88,PTPRC,PTPRJ,STAT1,TYROBP,ARHGEF2,NLRP1
1_Member	GO Biological Processes	GO:0032760	positive regulation of tumor necrosis factor production	-9.39346	-6.66698	10/86	351,1535,1660,3133,3146,4282,5788,5795,7305,9181	APP,CYBA,DHX9,HLA-E,HMGB1,MIF,PTPRC,PTPRJ,TYROBP,ARHGEF2
1_Member	GO Biological Processes	GO:1903557	positive regulation of tumor necrosis factor superfamily cytokine production	-9.29315	-6.59886	10/88	351,1535,1660,3133,3146,4282,5788,5795,7305,9181	APP,CYBA,DHX9,HLA-E,HMGB1,MIF,PTPRC,PTPRJ,TYROBP,ARHGEF2
1_Member	GO Biological Processes	GO:0032680	regulation of tumor necrosis factor production	-7.82821	-5.28152	11/160	351,1535,1660,3133,3146,4282,5788,5795,7305,9181,64115	APP,CYBA,DHX9,HLA-E,HMGB1,MIF,PTPRC,PTPRJ,TYROBP,ARHGEF2,VSIR
1_Member	GO Biological Processes	GO:0032640	tumor necrosis factor production	-7.74428	-5.22608	11/163	351,1535,1660,3133,3146,4282,5788,5795,7305,9181,64115	APP,CYBA,DHX9,HLA-E,HMGB1,MIF,PTPRC,PTPRJ,TYROBP,ARHGEF2,VSIR
1_Member	GO Biological Processes	GO:1903555	regulation of tumor necrosis factor superfamily cytokine production	-7.74428	-5.22608	11/163	351,1535,1660,3133,3146,4282,5788,5795,7305,9181,64115	APP,CYBA,DHX9,HLA-E,HMGB1,MIF,PTPRC,PTPRJ,TYROBP,ARHGEF2,VSIR
1_Member	GO Biological Processes	GO:0071706	tumor necrosis factor superfamily cytokine production	-7.60819	-5.1295	11/168	351,1535,1660,3133,3146,4282,5788,5795,7305,9181,64115	APP,CYBA,DHX9,HLA-E,HMGB1,MIF,PTPRC,PTPRJ,TYROBP,ARHGEF2,VSIR
1_Member	GO Biological Processes	GO:0032755	positive regulation of interleukin-6 production	-6.47709	-4.18485	8/96	351,972,1535,1660,3146,4615,7305,9181	APP,CD74,CYBA,DHX9,HMGB1,MYD88,TYROBP,ARHGEF2
1_Member	GO Biological Processes	GO:0032675	regulation of interleukin-6 production	-4.97295	-2.9588	8/152	351,972,1535,1660,3146,4615,7305,9181	APP,CD74,CYBA,DHX9,HMGB1,MYD88,TYROBP,ARHGEF2
1_Member	GO Biological Processes	GO:0032635	interleukin-6 production	-4.79113	-2.81601	8/161	351,972,1535,1660,3146,4615,7305,9181	APP,CD74,CYBA,DHX9,HMGB1,MYD88,TYROBP,ARHGEF2
1_Member	GO Biological Processes	GO:0042108	positive regulation of cytokine biosynthetic process	-4.00526	-2.19151	5/67	351,972,3659,5788,7305	APP,CD74,IRF1,PTPRC,TYROBP
1_Member	GO Biological Processes	GO:0045410	positive regulation of interleukin-6 biosynthetic process	-3.86492	-2.0852	3/15	351,972,7305	APP,CD74,TYROBP
1_Member	GO Biological Processes	GO:0042116	macrophage activation	-3.29422	-1.64413	5/95	351,972,4282,5788,7305	APP,CD74,MIF,PTPRC,TYROBP
1_Member	GO Biological Processes	GO:0061900	glial cell activation	-3.16519	-1.55265	4/58	351,4035,5788,7305	APP,LRP1,PTPRC,TYROBP
1_Member	GO Biological Processes	GO:0045408	regulation of interleukin-6 biosynthetic process	-3.03608	-1.45969	3/28	351,972,7305	APP,CD74,TYROBP
1_Member	GO Biological Processes	GO:0042226	interleukin-6 biosynthetic process	-2.99084	-1.42304	3/29	351,972,7305	APP,CD74,TYROBP
1_Member	GO Biological Processes	GO:0042035	regulation of cytokine biosynthetic process	-2.93582	-1.38321	5/114	351,972,3659,5788,7305	APP,CD74,IRF1,PTPRC,TYROBP
1_Member	GO Biological Processes	GO:0042089	cytokine biosynthetic process	-2.7894	-1.27956	5/123	351,972,3659,5788,7305	APP,CD74,IRF1,PTPRC,TYROBP
1_Member	GO Biological Processes	GO:0042107	cytokine metabolic process	-2.77391	-1.26928	5/124	351,972,3659,5788,7305	APP,CD74,IRF1,PTPRC,TYROBP
1_Member	GO Biological Processes	GO:0150076	neuroinflammatory response	-2.74732	-1.24998	4/75	351,4035,5788,7305	APP,LRP1,PTPRC,TYROBP
1_Member	GO Biological Processes	GO:1900271	regulation of long-term synaptic potentiation	-2.43652	-1.02174	3/45	351,4900,7305	APP,NRGN,TYROBP
1_Member	GO Biological Processes	GO:0001774	microglial cell activation	-2.35708	-0.972008	3/48	351,5788,7305	APP,PTPRC,TYROBP
1_Member	GO Biological Processes	GO:0002269	leukocyte activation involved in inflammatory response	-2.35708	-0.972008	3/48	351,5788,7305	APP,PTPRC,TYROBP
2_Summary	GO Biological Processes	GO:0046649	lymphocyte activation	-13.6057	-9.58919	29/736	684,912,960,972,1499,2885,3133,3146,3575,3659,3676,3683,4067,4088,4282,4860,5573,5579,5788,5795,6932,7305,10312,10808,11151,51176,57580,64115,64919,351,2778,3726,3930,4055,11025,2113,4035,7402,9267,10519,23499,103,1831,3021,6772,2597,4069,1520,127544	BST2,CD1D,CD44,CD74,CTNNB1,GRB2,HLA-E,HMGB1,IL7R,IRF1,ITGA4,ITGAL,LYN,SMAD3,MIF,PNP,PRKAR1A,PRKCB,PTPRC,PTPRJ,TCF7,TYROBP,TCIRG1,HSPH1,CORO1A,LEF1,PREX1,VSIR,BCL11B,APP,GNAS,JUNB,LBR,LTBR,LILRB3,ETS1,LRP1,UTRN,CYTH1,CIB1,MACF1,ADAR,TSC22D3,H3-3B,STAT1,GAPDH,LYZ,CTSS,RNF19B
2_Member	GO Biological Processes	GO:0046649	lymphocyte activation	-13.6057	-9.58919	29/736	684,912,960,972,1499,2885,3133,3146,3575,3659,3676,3683,4067,4088,4282,4860,5573,5579,5788,5795,6932,7305,10312,10808,11151,51176,57580,64115,64919	BST2,CD1D,CD44,CD74,CTNNB1,GRB2,HLA-E,HMGB1,IL7R,IRF1,ITGA4,ITGAL,LYN,SMAD3,MIF,PNP,PRKAR1A,PRKCB,PTPRC,PTPRJ,TCF7,TYROBP,TCIRG1,HSPH1,CORO1A,LEF1,PREX1,VSIR,BCL11B
2_Member	GO Biological Processes	GO:0042110	T cell activation	-12.8182	-9.09244	23/466	912,960,972,1499,2885,3133,3146,3575,3659,3683,4067,4088,4860,5573,5788,6932,10312,10808,11151,51176,57580,64115,64919	CD1D,CD44,CD74,CTNNB1,GRB2,HLA-E,HMGB1,IL7R,IRF1,ITGAL,LYN,SMAD3,PNP,PRKAR1A,PTPRC,TCF7,TCIRG1,HSPH1,CORO1A,LEF1,PREX1,VSIR,BCL11B
2_Member	GO Biological Processes	GO:0002521	leukocyte differentiation	-12.8079	-9.09244	24/516	351,912,972,1499,2778,3146,3575,3659,3676,3726,3930,4055,4067,4860,5788,5795,6932,7305,10312,11025,51176,57580,64115,64919	APP,CD1D,CD74,CTNNB1,GNAS,HMGB1,IL7R,IRF1,ITGA4,JUNB,LBR,LTBR,LYN,PNP,PTPRC,PTPRJ,TCF7,TYROBP,TCIRG1,LILRB3,LEF1,PREX1,VSIR,BCL11B
2_Member	GO Biological Processes	GO:0030155	regulation of cell adhesion	-11.7201	-8.40252	26/693	912,960,972,2113,2885,3133,3146,3575,3659,3676,4035,4067,4088,4860,5573,5788,5795,7402,9267,10519,10808,11151,23499,51176,57580,64115	CD1D,CD44,CD74,ETS1,GRB2,HLA-E,HMGB1,IL7R,IRF1,ITGA4,LRP1,LYN,SMAD3,PNP,PRKAR1A,PTPRC,PTPRJ,UTRN,CYTH1,CIB1,HSPH1,CORO1A,MACF1,LEF1,PREX1,VSIR
2_Member	GO Biological Processes	GO:0070661	leukocyte proliferation	-11.5044	-8.22824	18/300	684,912,972,1499,3133,3146,3575,3659,4067,4282,4860,5573,5788,7305,10312,11151,51176,64115	BST2,CD1D,CD74,CTNNB1,HLA-E,HMGB1,IL7R,IRF1,LYN,MIF,PNP,PRKAR1A,PTPRC,TYROBP,TCIRG1,CORO1A,LEF1,VSIR
2_Member	GO Biological Processes	GO:0045785	positive regulation of cell adhesion	-11.2263	-8.104	20/403	912,960,972,2113,2885,3133,3146,3575,3676,4067,4088,4860,5788,5795,7402,10519,10808,11151,57580,64115	CD1D,CD44,CD74,ETS1,GRB2,HLA-E,HMGB1,IL7R,ITGA4,LYN,SMAD3,PNP,PTPRC,PTPRJ,UTRN,CIB1,HSPH1,CORO1A,PREX1,VSIR
2_Member	GO Biological Processes	GO:0007159	leukocyte cell-cell adhesion	-10.6642	-7.64345	18/337	912,960,972,2113,2885,3133,3146,3575,3659,3676,3683,4067,4860,5573,5788,10808,11151,64115	CD1D,CD44,CD74,ETS1,GRB2,HLA-E,HMGB1,IL7R,IRF1,ITGA4,ITGAL,LYN,PNP,PRKAR1A,PTPRC,HSPH1,CORO1A,VSIR
2_Member	GO Biological Processes	GO:1903039	positive regulation of leukocyte cell-cell adhesion	-10.4976	-7.56026	15/218	912,960,972,2113,2885,3133,3146,3575,3676,4067,4860,5788,10808,11151,64115	CD1D,CD44,CD74,ETS1,GRB2,HLA-E,HMGB1,IL7R,ITGA4,LYN,PNP,PTPRC,HSPH1,CORO1A,VSIR
2_Member	GO Biological Processes	GO:1903037	regulation of leukocyte cell-cell adhesion	-10.406	-7.50347	17/304	912,960,972,2113,2885,3133,3146,3575,3659,3676,4067,4860,5573,5788,10808,11151,64115	CD1D,CD44,CD74,ETS1,GRB2,HLA-E,HMGB1,IL7R,IRF1,ITGA4,LYN,PNP,PRKAR1A,PTPRC,HSPH1,CORO1A,VSIR
2_Member	GO Biological Processes	GO:0070663	regulation of leukocyte proliferation	-10.3854	-7.49927	15/222	684,912,972,1499,3133,3146,3659,4067,4282,4860,5573,5788,7305,11151,64115	BST2,CD1D,CD74,CTNNB1,HLA-E,HMGB1,IRF1,LYN,MIF,PNP,PRKAR1A,PTPRC,TYROBP,CORO1A,VSIR
2_Member	GO Biological Processes	GO:0046651	lymphocyte proliferation	-10.0976	-7.22726	16/274	912,972,1499,3133,3146,3575,3659,4067,4282,4860,5573,5788,7305,11151,51176,64115	CD1D,CD74,CTNNB1,HLA-E,HMGB1,IL7R,IRF1,LYN,MIF,PNP,PRKAR1A,PTPRC,TYROBP,CORO1A,LEF1,VSIR
2_Member	GO Biological Processes	GO:0032943	mononuclear cell proliferation	-10.0508	-7.19565	16/276	912,972,1499,3133,3146,3575,3659,4067,4282,4860,5573,5788,7305,11151,51176,64115	CD1D,CD74,CTNNB1,HLA-E,HMGB1,IL7R,IRF1,LYN,MIF,PNP,PRKAR1A,PTPRC,TYROBP,CORO1A,LEF1,VSIR
2_Member	GO Biological Processes	GO:0050670	regulation of lymphocyte proliferation	-9.70264	-6.92917	14/208	912,972,1499,3133,3146,3659,4067,4282,4860,5573,5788,7305,11151,64115	CD1D,CD74,CTNNB1,HLA-E,HMGB1,IRF1,LYN,MIF,PNP,PRKAR1A,PTPRC,TYROBP,CORO1A,VSIR
2_Member	GO Biological Processes	GO:0032944	regulation of mononuclear cell proliferation	-9.6751	-6.91386	14/209	912,972,1499,3133,3146,3659,4067,4282,4860,5573,5788,7305,11151,64115	CD1D,CD74,CTNNB1,HLA-E,HMGB1,IRF1,LYN,MIF,PNP,PRKAR1A,PTPRC,TYROBP,CORO1A,VSIR
2_Member	GO Biological Processes	GO:0022409	positive regulation of cell-cell adhesion	-9.53948	-6.80172	15/255	912,960,972,2113,2885,3133,3146,3575,3676,4067,4860,5788,10808,11151,64115	CD1D,CD44,CD74,ETS1,GRB2,HLA-E,HMGB1,IL7R,ITGA4,LYN,PNP,PTPRC,HSPH1,CORO1A,VSIR
2_Member	GO Biological Processes	GO:0022407	regulation of cell-cell adhesion	-9.36651	-6.65927	18/405	912,960,972,2113,2885,3133,3146,3575,3659,3676,4067,4860,5573,5788,10808,11151,51176,64115	CD1D,CD44,CD74,ETS1,GRB2,HLA-E,HMGB1,IL7R,IRF1,ITGA4,LYN,PNP,PRKAR1A,PTPRC,HSPH1,CORO1A,LEF1,VSIR
2_Member	GO Biological Processes	GO:0030217	T cell differentiation	-8.88825	-6.21417	14/240	912,972,1499,3146,3575,3659,4860,5788,6932,10312,51176,57580,64115,64919	CD1D,CD74,CTNNB1,HMGB1,IL7R,IRF1,PNP,PTPRC,TCF7,TCIRG1,LEF1,PREX1,VSIR,BCL11B
2_Member	GO Biological Processes	GO:0046631	alpha-beta T cell activation	-8.5035	-5.85914	11/138	3133,3146,3659,4860,5788,6932,10312,10808,51176,64115,64919	HLA-E,HMGB1,IRF1,PNP,PTPRC,TCF7,TCIRG1,HSPH1,LEF1,VSIR,BCL11B
2_Member	GO Biological Processes	GO:0030098	lymphocyte differentiation	-8.49544	-5.85914	16/353	912,972,1499,3146,3575,3659,3676,4860,5788,5795,6932,10312,51176,57580,64115,64919	CD1D,CD74,CTNNB1,HMGB1,IL7R,IRF1,ITGA4,PNP,PTPRC,PTPRJ,TCF7,TCIRG1,LEF1,PREX1,VSIR,BCL11B
2_Member	GO Biological Processes	GO:0002683	negative regulation of immune system process	-8.44714	-5.8198	18/463	103,684,972,1499,1831,3133,3146,3575,3659,4067,4282,5573,5788,5795,7305,10519,11025,64115	ADAR,BST2,CD74,CTNNB1,TSC22D3,HLA-E,HMGB1,IL7R,IRF1,LYN,MIF,PRKAR1A,PTPRC,PTPRJ,TYROBP,CIB1,LILRB3,VSIR
2_Member	GO Biological Processes	GO:0050863	regulation of T cell activation	-8.30008	-5.69011	15/314	912,972,1499,2885,3133,3146,3575,3659,4067,4860,5573,5788,10808,11151,64115	CD1D,CD74,CTNNB1,GRB2,HLA-E,HMGB1,IL7R,IRF1,LYN,PNP,PRKAR1A,PTPRC,HSPH1,CORO1A,VSIR
2_Member	GO Biological Processes	GO:1903706	regulation of hemopoiesis	-8.2457	-5.65244	18/477	972,1499,2113,2778,3021,3146,3575,3659,4067,4860,5579,5788,6772,7305,10519,11025,51176,64115	CD74,CTNNB1,ETS1,GNAS,H3-3B,HMGB1,IL7R,IRF1,LYN,PNP,PRKCB,PTPRC,STAT1,TYROBP,CIB1,LILRB3,LEF1,VSIR
2_Member	GO Biological Processes	GO:0050870	positive regulation of T cell activation	-7.77854	-5.23915	12/202	912,972,2885,3133,3146,3575,4067,4860,5788,10808,11151,64115	CD1D,CD74,GRB2,HLA-E,HMGB1,IL7R,LYN,PNP,PTPRC,HSPH1,CORO1A,VSIR
2_Member	GO Biological Processes	GO:0070665	positive regulation of leukocyte proliferation	-7.3515	-4.92045	10/139	684,912,972,3133,3146,4067,4282,4860,5788,11151	BST2,CD1D,CD74,HLA-E,HMGB1,LYN,MIF,PNP,PTPRC,CORO1A
2_Member	GO Biological Processes	GO:0051249	regulation of lymphocyte activation	-7.34542	-4.91997	17/485	912,972,1499,2885,3133,3146,3575,3659,4067,4282,4860,5573,5788,7305,10808,11151,64115	CD1D,CD74,CTNNB1,GRB2,HLA-E,HMGB1,IL7R,IRF1,LYN,MIF,PNP,PRKAR1A,PTPRC,TYROBP,HSPH1,CORO1A,VSIR
2_Member	GO Biological Processes	GO:1902105	regulation of leukocyte differentiation	-7.2243	-4.82583	13/274	972,1499,2778,3146,3575,3659,4067,4860,5788,7305,11025,51176,64115	CD74,CTNNB1,GNAS,HMGB1,IL7R,IRF1,LYN,PNP,PTPRC,TYROBP,LILRB3,LEF1,VSIR
2_Member	GO Biological Processes	GO:1903708	positive regulation of hemopoiesis	-7.10632	-4.71819	11/188	972,2113,2778,3146,3575,4860,5788,6772,7305,51176,64115	CD74,ETS1,GNAS,HMGB1,IL7R,PNP,PTPRC,STAT1,TYROBP,LEF1,VSIR
2_Member	GO Biological Processes	GO:0051251	positive regulation of lymphocyte activation	-7.0721	-4.69407	14/334	912,972,2885,3133,3146,3575,4067,4282,4860,5788,7305,10808,11151,64115	CD1D,CD74,GRB2,HLA-E,HMGB1,IL7R,LYN,MIF,PNP,PTPRC,TYROBP,HSPH1,CORO1A,VSIR
2_Member	GO Biological Processes	GO:0042129	regulation of T cell proliferation	-6.87779	-4.52404	10/156	912,1499,3133,3146,3659,4860,5573,5788,11151,64115	CD1D,CTNNB1,HLA-E,HMGB1,IRF1,PNP,PRKAR1A,PTPRC,CORO1A,VSIR
2_Member	GO Biological Processes	GO:0002696	positive regulation of leukocyte activation	-6.39097	-4.12651	14/380	912,972,2885,3133,3146,3575,4067,4282,4860,5788,7305,10808,11151,64115	CD1D,CD74,GRB2,HLA-E,HMGB1,IL7R,LYN,MIF,PNP,PTPRC,TYROBP,HSPH1,CORO1A,VSIR
2_Member	GO Biological Processes	GO:0002694	regulation of leukocyte activation	-6.31029	-4.07193	17/574	912,972,1499,2885,3133,3146,3575,3659,4067,4282,4860,5573,5788,7305,10808,11151,64115	CD1D,CD74,CTNNB1,GRB2,HLA-E,HMGB1,IL7R,IRF1,LYN,MIF,PNP,PRKAR1A,PTPRC,TYROBP,HSPH1,CORO1A,VSIR
2_Member	GO Biological Processes	GO:0050867	positive regulation of cell activation	-6.20316	-3.97198	14/394	912,972,2885,3133,3146,3575,4067,4282,4860,5788,7305,10808,11151,64115	CD1D,CD74,GRB2,HLA-E,HMGB1,IL7R,LYN,MIF,PNP,PTPRC,TYROBP,HSPH1,CORO1A,VSIR
2_Member	GO Biological Processes	GO:0042098	T cell proliferation	-6.16948	-3.94536	10/186	912,1499,3133,3146,3659,4860,5573,5788,11151,64115	CD1D,CTNNB1,HLA-E,HMGB1,IRF1,PNP,PRKAR1A,PTPRC,CORO1A,VSIR
2_Member	GO Biological Processes	GO:1902107	positive regulation of leukocyte differentiation	-6.0997	-3.88253	9/146	972,2778,3146,3575,4860,5788,7305,51176,64115	CD74,GNAS,HMGB1,IL7R,PNP,PTPRC,TYROBP,LEF1,VSIR
2_Member	GO Biological Processes	GO:0050865	regulation of cell activation	-5.87991	-3.6959	17/617	912,972,1499,2885,3133,3146,3575,3659,4067,4282,4860,5573,5788,7305,10808,11151,64115	CD1D,CD74,CTNNB1,GRB2,HLA-E,HMGB1,IL7R,IRF1,LYN,MIF,PNP,PRKAR1A,PTPRC,TYROBP,HSPH1,CORO1A,VSIR
2_Member	GO Biological Processes	GO:0050671	positive regulation of lymphocyte proliferation	-5.47477	-3.35035	8/130	912,972,3133,3146,4282,4860,5788,11151	CD1D,CD74,HLA-E,HMGB1,MIF,PNP,PTPRC,CORO1A
2_Member	GO Biological Processes	GO:0032946	positive regulation of mononuclear cell proliferation	-5.44992	-3.33104	8/131	912,972,3133,3146,4282,4860,5788,11151	CD1D,CD74,HLA-E,HMGB1,MIF,PNP,PTPRC,CORO1A
2_Member	GO Biological Processes	GO:0046634	regulation of alpha-beta T cell activation	-5.43434	-3.32092	7/93	3133,3146,3659,4860,5788,10808,64115	HLA-E,HMGB1,IRF1,PNP,PTPRC,HSPH1,VSIR
2_Member	GO Biological Processes	GO:0035740	CD8-positive, alpha-beta T cell proliferation	-5.20211	-3.15174	3/6	3133,3659,64115	HLA-E,IRF1,VSIR
2_Member	GO Biological Processes	GO:2000564	regulation of CD8-positive, alpha-beta T cell proliferation	-5.20211	-3.15174	3/6	3133,3659,64115	HLA-E,IRF1,VSIR
2_Member	GO Biological Processes	GO:0001906	cell killing	-4.58421	-2.64868	8/172	912,2597,3133,3575,4069,5788,7305,11151	CD1D,GAPDH,HLA-E,IL7R,LYZ,PTPRC,TYROBP,CORO1A
2_Member	GO Biological Processes	GO:0042102	positive regulation of T cell proliferation	-4.29702	-2.41371	6/95	912,3133,3146,4860,5788,11151	CD1D,HLA-E,HMGB1,PNP,PTPRC,CORO1A
2_Member	GO Biological Processes	GO:0045580	regulation of T cell differentiation	-4.2935	-2.41371	7/139	972,3146,3575,3659,4860,5788,64115	CD74,HMGB1,IL7R,IRF1,PNP,PTPRC,VSIR
2_Member	GO Biological Processes	GO:0046640	regulation of alpha-beta T cell proliferation	-4.29008	-2.41301	4/30	3133,3659,5788,64115	HLA-E,IRF1,PTPRC,VSIR
2_Member	GO Biological Processes	GO:0031341	regulation of cell killing	-4.14792	-2.30314	6/101	912,2597,3133,3575,5788,7305	CD1D,GAPDH,HLA-E,IL7R,PTPRC,TYROBP
2_Member	GO Biological Processes	GO:0001914	regulation of T cell mediated cytotoxicity	-4.12294	-2.28828	4/33	912,3133,3575,5788	CD1D,HLA-E,IL7R,PTPRC
2_Member	GO Biological Processes	GO:0046633	alpha-beta T cell proliferation	-4.12294	-2.28828	4/33	3133,3659,5788,64115	HLA-E,IRF1,PTPRC,VSIR
2_Member	GO Biological Processes	GO:0001909	leukocyte mediated cytotoxicity	-3.98613	-2.17914	6/108	912,3133,3575,5788,7305,11151	CD1D,HLA-E,IL7R,PTPRC,TYROBP,CORO1A
2_Member	GO Biological Processes	GO:0031343	positive regulation of cell killing	-3.9745	-2.17069	5/68	912,2597,3133,5788,7305	CD1D,GAPDH,HLA-E,PTPRC,TYROBP
2_Member	GO Biological Processes	GO:0002709	regulation of T cell mediated immunity	-3.91444	-2.12324	5/70	912,3133,3146,3575,5788	CD1D,HLA-E,HMGB1,IL7R,PTPRC
2_Member	GO Biological Processes	GO:2001185	regulation of CD8-positive, alpha-beta T cell activation	-3.86492	-2.0852	3/15	3133,3659,64115	HLA-E,IRF1,VSIR
2_Member	GO Biological Processes	GO:0045619	regulation of lymphocyte differentiation	-3.76199	-2.00911	7/169	972,3146,3575,3659,4860,5788,64115	CD74,HMGB1,IL7R,IRF1,PNP,PTPRC,VSIR
2_Member	GO Biological Processes	GO:0001910	regulation of leukocyte mediated cytotoxicity	-3.692	-1.95653	5/78	912,3133,3575,5788,7305	CD1D,HLA-E,IL7R,PTPRC,TYROBP
2_Member	GO Biological Processes	GO:0001911	negative regulation of leukocyte mediated cytotoxicity	-3.61783	-1.89798	3/18	3133,3575,5788	HLA-E,IL7R,PTPRC
2_Member	GO Biological Processes	GO:0002250	adaptive immune response	-3.58281	-1.8747	14/679	912,972,1520,3133,3146,3575,3659,4067,5579,5788,10312,11025,51176,127544	CD1D,CD74,CTSS,HLA-E,HMGB1,IL7R,IRF1,LYN,PRKCB,PTPRC,TCIRG1,LILRB3,LEF1,RNF19B
2_Member	GO Biological Processes	GO:0045582	positive regulation of T cell differentiation	-3.56558	-1.86109	5/83	972,3575,4860,5788,64115	CD74,IL7R,PNP,PTPRC,VSIR
2_Member	GO Biological Processes	GO:0002704	negative regulation of leukocyte mediated immunity	-3.44592	-1.76286	4/49	684,3133,3575,5788	BST2,HLA-E,IL7R,PTPRC
2_Member	GO Biological Processes	GO:0001913	T cell mediated cytotoxicity	-3.37887	-1.70773	4/51	912,3133,3575,5788	CD1D,HLA-E,IL7R,PTPRC
2_Member	GO Biological Processes	GO:0031342	negative regulation of cell killing	-3.35077	-1.68836	3/22	3133,3575,5788	HLA-E,IL7R,PTPRC
2_Member	GO Biological Processes	GO:0045621	positive regulation of lymphocyte differentiation	-3.31531	-1.66147	5/94	972,3575,4860,5788,64115	CD74,IL7R,PNP,PTPRC,VSIR
2_Member	GO Biological Processes	GO:0036037	CD8-positive, alpha-beta T cell activation	-3.29226	-1.64404	3/23	3133,3659,64115	HLA-E,IRF1,VSIR
2_Member	GO Biological Processes	GO:0002703	regulation of leukocyte mediated immunity	-3.2671	-1.62442	7/204	684,912,3133,3146,3575,4067,5788	BST2,CD1D,HLA-E,HMGB1,IL7R,LYN,PTPRC
2_Member	GO Biological Processes	GO:0001912	positive regulation of leukocyte mediated cytotoxicity	-3.22319	-1.59585	4/56	912,3133,5788,7305	CD1D,HLA-E,PTPRC,TYROBP
2_Member	GO Biological Processes	GO:0050777	negative regulation of immune response	-3.21543	-1.58986	6/150	103,684,3133,3575,4067,5788	ADAR,BST2,HLA-E,IL7R,LYN,PTPRC
2_Member	GO Biological Processes	GO:0001916	positive regulation of T cell mediated cytotoxicity	-3.13207	-1.5297	3/26	912,3133,5788	CD1D,HLA-E,PTPRC
2_Member	GO Biological Processes	GO:0002819	regulation of adaptive immune response	-3.06887	-1.4813	6/160	912,3133,3146,3575,3659,5788	CD1D,HLA-E,HMGB1,IL7R,IRF1,PTPRC
2_Member	GO Biological Processes	GO:0046635	positive regulation of alpha-beta T cell activation	-3.05556	-1.47287	4/62	3133,4860,5788,10808	HLA-E,PNP,PTPRC,HSPH1
2_Member	GO Biological Processes	GO:0002456	T cell mediated immunity	-3.04109	-1.4613	5/108	912,3133,3146,3575,5788	CD1D,HLA-E,HMGB1,IL7R,PTPRC
2_Member	GO Biological Processes	GO:0002707	negative regulation of lymphocyte mediated immunity	-2.64712	-1.1678	3/38	3133,3575,5788	HLA-E,IL7R,PTPRC
2_Member	GO Biological Processes	GO:0030101	natural killer cell activation	-2.51216	-1.07544	4/87	3133,5788,7305,11151	HLA-E,PTPRC,TYROBP,CORO1A
2_Member	GO Biological Processes	GO:0002449	lymphocyte mediated immunity	-2.50214	-1.06712	8/353	912,972,3133,3146,3575,5788,10312,11151	CD1D,CD74,HLA-E,HMGB1,IL7R,PTPRC,TCIRG1,CORO1A
2_Member	GO Biological Processes	GO:0002822	regulation of adaptive immune response based on somatic recombination of immune receptors built from	-2.47889	-1.05288	5/145	912,3133,3146,3575,5788	CD1D,HLA-E,HMGB1,IL7R,PTPRC
2_Member	GO Biological Processes	GO:0002460	adaptive immune response based on somatic recombination of immune receptors built from immunoglobuli	-2.42899	-1.01564	8/363	912,972,3133,3146,3575,5788,10312,51176	CD1D,CD74,HLA-E,HMGB1,IL7R,PTPRC,TCIRG1,LEF1
2_Member	GO Biological Processes	GO:0002706	regulation of lymphocyte mediated immunity	-2.42846	-1.01564	5/149	912,3133,3146,3575,5788	CD1D,HLA-E,HMGB1,IL7R,PTPRC
2_Member	GO Biological Processes	GO:0002711	positive regulation of T cell mediated immunity	-2.35708	-0.972008	3/48	912,3133,5788	CD1D,HLA-E,PTPRC
2_Member	GO Biological Processes	GO:0002698	negative regulation of immune effector process	-2.02063	-0.713385	4/120	684,3133,3575,5788	BST2,HLA-E,IL7R,PTPRC
3_Summary	GO Biological Processes	GO:0043299	leukocyte degranulation	-12.4526	-8.834	24/536	684,960,1508,1520,1535,3043,3055,3146,3683,3837,4067,4069,4282,4860,5329,5478,5788,5795,5908,7305,10312,11025,11151,23218,351,972,4055,57580,308,5579,7114,4035,51176,3133	BST2,CD44,CTSB,CTSS,CYBA,HBB,HCK,HMGB1,ITGAL,KPNB1,LYN,LYZ,MIF,PNP,PLAUR,PPIA,PTPRC,PTPRJ,RAP1B,TYROBP,TCIRG1,LILRB3,CORO1A,NBEAL2,APP,CD74,LTBR,PREX1,ANXA5,PRKCB,TMSB4X,LRP1,LEF1,HLA-E
3_Member	GO Biological Processes	GO:0043299	leukocyte degranulation	-12.4526	-8.834	24/536	684,960,1508,1520,1535,3043,3055,3146,3683,3837,4067,4069,4282,4860,5329,5478,5788,5795,5908,7305,10312,11025,11151,23218	BST2,CD44,CTSB,CTSS,CYBA,HBB,HCK,HMGB1,ITGAL,KPNB1,LYN,LYZ,MIF,PNP,PLAUR,PPIA,PTPRC,PTPRJ,RAP1B,TYROBP,TCIRG1,LILRB3,CORO1A,NBEAL2
3_Member	GO Biological Processes	GO:0002274	myeloid leukocyte activation	-12.3049	-8.76547	26/653	351,684,960,972,1508,1520,1535,3043,3146,3683,3837,4055,4067,4069,4282,4860,5329,5478,5788,5795,5908,7305,10312,11025,23218,57580	APP,BST2,CD44,CD74,CTSB,CTSS,CYBA,HBB,HMGB1,ITGAL,KPNB1,LTBR,LYN,LYZ,MIF,PNP,PLAUR,PPIA,PTPRC,PTPRJ,RAP1B,TYROBP,TCIRG1,LILRB3,NBEAL2,PREX1
3_Member	GO Biological Processes	GO:0045055	regulated exocytosis	-11.9539	-8.53944	28/795	308,351,684,960,1508,1520,1535,3043,3055,3146,3683,3837,4067,4069,4282,4860,5329,5478,5579,5788,5795,5908,7114,7305,10312,11025,11151,23218	ANXA5,APP,BST2,CD44,CTSB,CTSS,CYBA,HBB,HCK,HMGB1,ITGAL,KPNB1,LYN,LYZ,MIF,PNP,PLAUR,PPIA,PRKCB,PTPRC,PTPRJ,RAP1B,TMSB4X,TYROBP,TCIRG1,LILRB3,CORO1A,NBEAL2
3_Member	GO Biological Processes	GO:0002263	cell activation involved in immune response	-11.4426	-8.20428	26/713	351,684,960,1508,1520,1535,3043,3146,3683,3837,4035,4067,4069,4282,4860,5329,5478,5788,5795,5908,7305,10312,11025,11151,23218,51176	APP,BST2,CD44,CTSB,CTSS,CYBA,HBB,HMGB1,ITGAL,KPNB1,LRP1,LYN,LYZ,MIF,PNP,PLAUR,PPIA,PTPRC,PTPRJ,RAP1B,TYROBP,TCIRG1,LILRB3,CORO1A,NBEAL2,LEF1
3_Member	GO Biological Processes	GO:0042119	neutrophil activation	-11.3021	-8.104	22/499	684,960,1508,1520,1535,3043,3146,3683,3837,4069,4282,4860,5329,5478,5788,5795,5908,7305,10312,11025,23218,57580	BST2,CD44,CTSB,CTSS,CYBA,HBB,HMGB1,ITGAL,KPNB1,LYZ,MIF,PNP,PLAUR,PPIA,PTPRC,PTPRJ,RAP1B,TYROBP,TCIRG1,LILRB3,NBEAL2,PREX1
3_Member	GO Biological Processes	GO:0002444	myeloid leukocyte mediated immunity	-11.2725	-8.104	23/554	684,960,1508,1520,1535,3043,3133,3146,3683,3837,4067,4069,4282,4860,5329,5478,5788,5795,5908,7305,10312,11025,23218	BST2,CD44,CTSB,CTSS,CYBA,HBB,HLA-E,HMGB1,ITGAL,KPNB1,LYN,LYZ,MIF,PNP,PLAUR,PPIA,PTPRC,PTPRJ,RAP1B,TYROBP,TCIRG1,LILRB3,NBEAL2
3_Member	GO Biological Processes	GO:0036230	granulocyte activation	-11.2174	-8.104	22/504	684,960,1508,1520,1535,3043,3146,3683,3837,4069,4282,4860,5329,5478,5788,5795,5908,7305,10312,11025,23218,57580	BST2,CD44,CTSB,CTSS,CYBA,HBB,HMGB1,ITGAL,KPNB1,LYZ,MIF,PNP,PLAUR,PPIA,PTPRC,PTPRJ,RAP1B,TYROBP,TCIRG1,LILRB3,NBEAL2,PREX1
3_Member	GO Biological Processes	GO:0043312	neutrophil degranulation	-10.6387	-7.64339	21/486	684,960,1508,1520,1535,3043,3146,3683,3837,4069,4282,4860,5329,5478,5788,5795,5908,7305,10312,11025,23218	BST2,CD44,CTSB,CTSS,CYBA,HBB,HMGB1,ITGAL,KPNB1,LYZ,MIF,PNP,PLAUR,PPIA,PTPRC,PTPRJ,RAP1B,TYROBP,TCIRG1,LILRB3,NBEAL2
3_Member	GO Biological Processes	GO:0002283	neutrophil activation involved in immune response	-10.589	-7.61387	21/489	684,960,1508,1520,1535,3043,3146,3683,3837,4069,4282,4860,5329,5478,5788,5795,5908,7305,10312,11025,23218	BST2,CD44,CTSB,CTSS,CYBA,HBB,HMGB1,ITGAL,KPNB1,LYZ,MIF,PNP,PLAUR,PPIA,PTPRC,PTPRJ,RAP1B,TYROBP,TCIRG1,LILRB3,NBEAL2
3_Member	GO Biological Processes	GO:0002275	myeloid cell activation involved in immune response	-10.5428	-7.58695	22/546	684,960,1508,1520,1535,3043,3146,3683,3837,4067,4069,4282,4860,5329,5478,5788,5795,5908,7305,10312,11025,23218	BST2,CD44,CTSB,CTSS,CYBA,HBB,HMGB1,ITGAL,KPNB1,LYN,LYZ,MIF,PNP,PLAUR,PPIA,PTPRC,PTPRJ,RAP1B,TYROBP,TCIRG1,LILRB3,NBEAL2
3_Member	GO Biological Processes	GO:0002446	neutrophil mediated immunity	-10.4097	-7.50347	21/500	684,960,1508,1520,1535,3043,3146,3683,3837,4069,4282,4860,5329,5478,5788,5795,5908,7305,10312,11025,23218	BST2,CD44,CTSB,CTSS,CYBA,HBB,HMGB1,ITGAL,KPNB1,LYZ,MIF,PNP,PLAUR,PPIA,PTPRC,PTPRJ,RAP1B,TYROBP,TCIRG1,LILRB3,NBEAL2
3_Member	GO Biological Processes	GO:0002366	leukocyte activation involved in immune response	-9.91423	-7.10184	24/709	684,960,1508,1520,1535,3043,3146,3683,3837,4067,4069,4282,4860,5329,5478,5788,5795,5908,7305,10312,11025,11151,23218,51176	BST2,CD44,CTSB,CTSS,CYBA,HBB,HMGB1,ITGAL,KPNB1,LYN,LYZ,MIF,PNP,PLAUR,PPIA,PTPRC,PTPRJ,RAP1B,TYROBP,TCIRG1,LILRB3,CORO1A,NBEAL2,LEF1
3_Member	Reactome Gene Sets	R-HSA-6798695	Neutrophil degranulation	-9.86893	-7.0699	20/480	684,960,1508,1520,1535,3043,3146,3683,3837,4069,4282,4860,5329,5478,5788,5795,5908,7305,10312,23218	BST2,CD44,CTSB,CTSS,CYBA,HBB,HMGB1,ITGAL,KPNB1,LYZ,MIF,PNP,PLAUR,PPIA,PTPRC,PTPRJ,RAP1B,TYROBP,TCIRG1,NBEAL2
4_Summary	GO Biological Processes	GO:0030099	myeloid cell differentiation	-11.8731	-8.50977	21/418	103,118,351,972,1499,2113,2778,3021,3726,3930,4055,4067,5579,6772,7305,8761,10312,10519,11025,23218,51176	ADAR,ADD1,APP,CD74,CTNNB1,ETS1,GNAS,H3-3B,JUNB,LBR,LTBR,LYN,PRKCB,STAT1,TYROBP,PABPC4,TCIRG1,CIB1,LILRB3,NBEAL2,LEF1
4_Member	GO Biological Processes	GO:0030099	myeloid cell differentiation	-11.8731	-8.50977	21/418	103,118,351,972,1499,2113,2778,3021,3726,3930,4055,4067,5579,6772,7305,8761,10312,10519,11025,23218,51176	ADAR,ADD1,APP,CD74,CTNNB1,ETS1,GNAS,H3-3B,JUNB,LBR,LTBR,LYN,PRKCB,STAT1,TYROBP,PABPC4,TCIRG1,CIB1,LILRB3,NBEAL2,LEF1
4_Member	GO Biological Processes	GO:0002573	myeloid leukocyte differentiation	-7.70724	-5.20262	12/205	351,972,1499,2778,3726,3930,4055,4067,7305,10312,11025,51176	APP,CD74,CTNNB1,GNAS,JUNB,LBR,LTBR,LYN,TYROBP,TCIRG1,LILRB3,LEF1
4_Member	GO Biological Processes	GO:0045637	regulation of myeloid cell differentiation	-6.72502	-4.3987	12/252	972,1499,2113,2778,3021,4067,5579,6772,7305,10519,11025,51176	CD74,CTNNB1,ETS1,GNAS,H3-3B,LYN,PRKCB,STAT1,TYROBP,CIB1,LILRB3,LEF1
4_Member	GO Biological Processes	GO:0002761	regulation of myeloid leukocyte differentiation	-4.77529	-2.8041	7/117	972,1499,2778,4067,7305,11025,51176	CD74,CTNNB1,GNAS,LYN,TYROBP,LILRB3,LEF1
4_Member	GO Biological Processes	GO:0045639	positive regulation of myeloid cell differentiation	-4.3756	-2.47303	6/92	972,2113,2778,6772,7305,51176	CD74,ETS1,GNAS,STAT1,TYROBP,LEF1
4_Member	GO Biological Processes	GO:0030316	osteoclast differentiation	-4.24617	-2.37888	6/97	1499,2778,3726,7305,10312,11025	CTNNB1,GNAS,JUNB,TYROBP,TCIRG1,LILRB3
4_Member	GO Biological Processes	GO:0002763	positive regulation of myeloid leukocyte differentiation	-3.28354	-1.6381	4/54	972,2778,7305,51176	CD74,GNAS,TYROBP,LEF1
4_Member	GO Biological Processes	GO:0045670	regulation of osteoclast differentiation	-3.00366	-1.43353	4/64	1499,2778,7305,11025	CTNNB1,GNAS,TYROBP,LILRB3
5_Summary	Reactome Gene Sets	R-HSA-1280218	Adaptive Immune System	-10.8515	-7.78922	26/758	912,972,1508,1520,1535,2885,3133,3676,3683,4067,4615,5478,5566,5579,5788,5795,5908,6614,7305,7314,8452,8925,10437,22872,57674,127544,103,1660,3055,3146,3659,6772,9782,2113	CD1D,CD74,CTSB,CTSS,CYBA,GRB2,HLA-E,ITGA4,ITGAL,LYN,MYD88,PPIA,PRKACA,PRKCB,PTPRC,PTPRJ,RAP1B,SIGLEC1,TYROBP,UBB,CUL3,HERC1,IFI30,SEC31A,RNF213,RNF19B,ADAR,DHX9,HCK,HMGB1,IRF1,STAT1,MATR3,ETS1
5_Member	Reactome Gene Sets	R-HSA-1280218	Adaptive Immune System	-10.8515	-7.78922	26/758	912,972,1508,1520,1535,2885,3133,3676,3683,4067,4615,5478,5566,5579,5788,5795,5908,6614,7305,7314,8452,8925,10437,22872,57674,127544	CD1D,CD74,CTSB,CTSS,CYBA,GRB2,HLA-E,ITGA4,ITGAL,LYN,MYD88,PPIA,PRKACA,PRKCB,PTPRC,PTPRJ,RAP1B,SIGLEC1,TYROBP,UBB,CUL3,HERC1,IFI30,SEC31A,RNF213,RNF19B
5_Member	GO Biological Processes	GO:0045088	regulation of innate immune response	-6.97208	-4.60878	16/454	103,912,1508,1520,1535,1660,3055,3133,3146,3659,4067,4615,5566,6772,7314,9782	ADAR,CD1D,CTSB,CTSS,CYBA,DHX9,HCK,HLA-E,HMGB1,IRF1,LYN,MYD88,PRKACA,STAT1,UBB,MATR3
5_Member	GO Biological Processes	GO:0045089	positive regulation of innate immune response	-6.33647	-4.08721	14/384	912,1508,1520,1535,1660,3055,3133,3146,3659,4067,4615,5566,7314,9782	CD1D,CTSB,CTSS,CYBA,DHX9,HCK,HLA-E,HMGB1,IRF1,LYN,MYD88,PRKACA,UBB,MATR3
5_Member	GO Biological Processes	GO:0031349	positive regulation of defense response	-5.44337	-3.32723	15/524	912,1508,1520,1535,1660,2113,3055,3133,3146,3659,4067,4615,5566,7314,9782	CD1D,CTSB,CTSS,CYBA,DHX9,ETS1,HCK,HLA-E,HMGB1,IRF1,LYN,MYD88,PRKACA,UBB,MATR3
5_Member	GO Biological Processes	GO:0002224	toll-like receptor signaling pathway	-5.03632	-3.01104	8/149	1508,1520,1535,3146,3659,4067,4615,7314	CTSB,CTSS,CYBA,HMGB1,IRF1,LYN,MYD88,UBB
5_Member	GO Biological Processes	GO:0002218	activation of innate immune response	-4.82393	-2.8368	11/322	1508,1520,1535,3055,3146,3659,4067,4615,5566,7314,9782	CTSB,CTSS,CYBA,HCK,HMGB1,IRF1,LYN,MYD88,PRKACA,UBB,MATR3
5_Member	GO Biological Processes	GO:0002758	innate immune response-activating signal transduction	-4.33067	-2.43766	10/301	1508,1520,1535,3055,3146,3659,4067,4615,5566,7314	CTSB,CTSS,CYBA,HCK,HMGB1,IRF1,LYN,MYD88,PRKACA,UBB
5_Member	GO Biological Processes	GO:0002221	pattern recognition receptor signaling pathway	-4.1204	-2.28716	8/200	1508,1520,1535,3146,3659,4067,4615,7314	CTSB,CTSS,CYBA,HMGB1,IRF1,LYN,MYD88,UBB
5_Member	GO Biological Processes	GO:0002757	immune response-activating signal transduction	-3.81796	-2.05672	14/644	1508,1520,1535,2885,3055,3146,3659,4067,4615,5566,5579,5788,5795,7314	CTSB,CTSS,CYBA,GRB2,HCK,HMGB1,IRF1,LYN,MYD88,PRKACA,PRKCB,PTPRC,PTPRJ,UBB
5_Member	GO Biological Processes	GO:0002253	activation of immune response	-3.80716	-2.04833	15/727	1508,1520,1535,2885,3055,3146,3659,4067,4615,5566,5579,5788,5795,7314,9782	CTSB,CTSS,CYBA,GRB2,HCK,HMGB1,IRF1,LYN,MYD88,PRKACA,PRKCB,PTPRC,PTPRJ,UBB,MATR3
5_Member	GO Biological Processes	GO:0002764	immune response-regulating signaling pathway	-3.58929	-1.8767	14/678	1508,1520,1535,2885,3055,3146,3659,4067,4615,5566,5579,5788,5795,7314	CTSB,CTSS,CYBA,GRB2,HCK,HMGB1,IRF1,LYN,MYD88,PRKACA,PRKCB,PTPRC,PTPRJ,UBB
5_Member	Reactome Gene Sets	R-HSA-983169	Class I MHC mediated antigen processing & presentation	-3.58801	-1.8767	10/371	1520,1535,3133,4615,7314,8452,8925,22872,57674,127544	CTSS,CYBA,HLA-E,MYD88,UBB,CUL3,HERC1,SEC31A,RNF213,RNF19B
5_Member	Reactome Gene Sets	R-HSA-1236975	Antigen processing-Cross presentation	-3.21232	-1.58762	5/99	1520,1535,3133,4615,7314	CTSS,CYBA,HLA-E,MYD88,UBB
6_Summary	GO Biological Processes	GO:0034655	nucleobase-containing compound catabolic process	-10.66	-7.64345	24/652	351,1655,1660,1890,2597,3098,3146,3192,3837,4615,4670,4860,6136,6191,6202,6229,6234,6418,7314,7812,8473,8761,23367,26986,3178,3190,6430,6625,10521,10659,4088,8925,80279	APP,DDX5,DHX9,TYMP,GAPDH,HK1,HMGB1,HNRNPU,KPNB1,MYD88,HNRNPM,PNP,RPL12,RPS4X,RPS8,RPS24,RPS28,SET,UBB,CSDE1,OGT,PABPC4,LARP1,PABPC1,HNRNPA1,HNRNPK,SRSF5,SNRNP70,DDX17,CELF2,SMAD3,HERC1,CDK5RAP3
6_Member	GO Biological Processes	GO:0034655	nucleobase-containing compound catabolic process	-10.66	-7.64345	24/652	351,1655,1660,1890,2597,3098,3146,3192,3837,4615,4670,4860,6136,6191,6202,6229,6234,6418,7314,7812,8473,8761,23367,26986	APP,DDX5,DHX9,TYMP,GAPDH,HK1,HMGB1,HNRNPU,KPNB1,MYD88,HNRNPM,PNP,RPL12,RPS4X,RPS8,RPS24,RPS28,SET,UBB,CSDE1,OGT,PABPC4,LARP1,PABPC1
6_Member	GO Biological Processes	GO:0046700	heterocycle catabolic process	-9.96414	-7.12545	24/705	351,1655,1660,1890,2597,3098,3146,3192,3837,4615,4670,4860,6136,6191,6202,6229,6234,6418,7314,7812,8473,8761,23367,26986	APP,DDX5,DHX9,TYMP,GAPDH,HK1,HMGB1,HNRNPU,KPNB1,MYD88,HNRNPM,PNP,RPL12,RPS4X,RPS8,RPS24,RPS28,SET,UBB,CSDE1,OGT,PABPC4,LARP1,PABPC1
6_Member	GO Biological Processes	GO:0044270	cellular nitrogen compound catabolic process	-9.95163	-7.12545	24/706	351,1655,1660,1890,2597,3098,3146,3192,3837,4615,4670,4860,6136,6191,6202,6229,6234,6418,7314,7812,8473,8761,23367,26986	APP,DDX5,DHX9,TYMP,GAPDH,HK1,HMGB1,HNRNPU,KPNB1,MYD88,HNRNPM,PNP,RPL12,RPS4X,RPS8,RPS24,RPS28,SET,UBB,CSDE1,OGT,PABPC4,LARP1,PABPC1
6_Member	GO Biological Processes	GO:0019439	aromatic compound catabolic process	-9.81544	-7.02937	24/717	351,1655,1660,1890,2597,3098,3146,3192,3837,4615,4670,4860,6136,6191,6202,6229,6234,6418,7314,7812,8473,8761,23367,26986	APP,DDX5,DHX9,TYMP,GAPDH,HK1,HMGB1,HNRNPU,KPNB1,MYD88,HNRNPM,PNP,RPL12,RPS4X,RPS8,RPS24,RPS28,SET,UBB,CSDE1,OGT,PABPC4,LARP1,PABPC1
6_Member	GO Biological Processes	GO:1901361	organic cyclic compound catabolic process	-9.36403	-6.65927	24/755	351,1655,1660,1890,2597,3098,3146,3192,3837,4615,4670,4860,6136,6191,6202,6229,6234,6418,7314,7812,8473,8761,23367,26986	APP,DDX5,DHX9,TYMP,GAPDH,HK1,HMGB1,HNRNPU,KPNB1,MYD88,HNRNPM,PNP,RPL12,RPS4X,RPS8,RPS24,RPS28,SET,UBB,CSDE1,OGT,PABPC4,LARP1,PABPC1
6_Member	GO Biological Processes	GO:1903311	regulation of mRNA metabolic process	-9.03049	-6.34642	16/324	1655,1660,3178,3190,3192,4615,4670,6418,6430,6625,7314,8761,10521,10659,23367,26986	DDX5,DHX9,HNRNPA1,HNRNPK,HNRNPU,MYD88,HNRNPM,SET,SRSF5,SNRNP70,UBB,PABPC4,DDX17,CELF2,LARP1,PABPC1
6_Member	GO Biological Processes	GO:0006402	mRNA catabolic process	-8.25524	-5.65371	16/367	1655,1660,3192,4615,4670,6136,6191,6202,6229,6234,6418,7314,7812,8761,23367,26986	DDX5,DHX9,HNRNPU,MYD88,HNRNPM,RPL12,RPS4X,RPS8,RPS24,RPS28,SET,UBB,CSDE1,PABPC4,LARP1,PABPC1
6_Member	GO Biological Processes	GO:0006401	RNA catabolic process	-7.72946	-5.21809	16/400	1655,1660,3192,4615,4670,6136,6191,6202,6229,6234,6418,7314,7812,8761,23367,26986	DDX5,DHX9,HNRNPU,MYD88,HNRNPM,RPL12,RPS4X,RPS8,RPS24,RPS28,SET,UBB,CSDE1,PABPC4,LARP1,PABPC1
6_Member	GO Biological Processes	GO:0043488	regulation of mRNA stability	-5.40637	-3.30367	9/177	1660,3192,4615,4670,6418,7314,8761,23367,26986	DHX9,HNRNPU,MYD88,HNRNPM,SET,UBB,PABPC4,LARP1,PABPC1
6_Member	GO Biological Processes	GO:0043487	regulation of RNA stability	-5.2883	-3.21871	9/183	1660,3192,4615,4670,6418,7314,8761,23367,26986	DHX9,HNRNPU,MYD88,HNRNPM,SET,UBB,PABPC4,LARP1,PABPC1
6_Member	GO Biological Processes	GO:0061013	regulation of mRNA catabolic process	-4.99418	-2.9711	9/199	1660,3192,4615,4670,6418,7314,8761,23367,26986	DHX9,HNRNPU,MYD88,HNRNPM,SET,UBB,PABPC4,LARP1,PABPC1
6_Member	GO Biological Processes	GO:0048255	mRNA stabilization	-4.85027	-2.85495	5/45	1660,3192,4615,23367,26986	DHX9,HNRNPU,MYD88,LARP1,PABPC1
6_Member	GO Biological Processes	GO:1903312	negative regulation of mRNA metabolic process	-4.75282	-2.7913	6/79	1660,3190,3192,4615,23367,26986	DHX9,HNRNPK,HNRNPU,MYD88,LARP1,PABPC1
6_Member	GO Biological Processes	GO:0043489	RNA stabilization	-4.62321	-2.67302	5/50	1660,3192,4615,23367,26986	DHX9,HNRNPU,MYD88,LARP1,PABPC1
6_Member	GO Biological Processes	GO:1902373	negative regulation of mRNA catabolic process	-4.5393	-2.61138	5/52	1660,3192,4615,23367,26986	DHX9,HNRNPU,MYD88,LARP1,PABPC1
6_Member	GO Biological Processes	GO:1902369	negative regulation of RNA catabolic process	-4.2714	-2.39946	5/59	1660,3192,4615,23367,26986	DHX9,HNRNPU,MYD88,LARP1,PABPC1
6_Member	GO Biological Processes	GO:0009895	negative regulation of catabolic process	-4.22369	-2.36099	10/310	1660,3192,4088,4615,6625,8473,8925,23367,26986,80279	DHX9,HNRNPU,SMAD3,MYD88,SNRNP70,OGT,HERC1,LARP1,PABPC1,CDK5RAP3
6_Member	GO Biological Processes	GO:0031330	negative regulation of cellular catabolic process	-4.00928	-2.19417	9/266	1660,3192,4615,6625,8473,8925,23367,26986,80279	DHX9,HNRNPU,MYD88,SNRNP70,OGT,HERC1,LARP1,PABPC1,CDK5RAP3
7_Summary	GO Biological Processes	GO:0019221	cytokine-mediated signaling pathway	-9.61334	-6.864	25/798	103,684,960,972,2634,2885,3055,3133,3575,3659,3726,4055,4282,4615,4940,5478,5566,5788,5908,6772,7114,7314,9235,10437,10519,351,3146,4067,4088,8452	ADAR,BST2,CD44,CD74,GBP2,GRB2,HCK,HLA-E,IL7R,IRF1,JUNB,LTBR,MIF,MYD88,OAS3,PPIA,PRKACA,PTPRC,RAP1B,STAT1,TMSB4X,UBB,IL32,IFI30,CIB1,APP,HMGB1,LYN,SMAD3,CUL3
7_Member	GO Biological Processes	GO:0019221	cytokine-mediated signaling pathway	-9.61334	-6.864	25/798	103,684,960,972,2634,2885,3055,3133,3575,3659,3726,4055,4282,4615,4940,5478,5566,5788,5908,6772,7114,7314,9235,10437,10519	ADAR,BST2,CD44,CD74,GBP2,GRB2,HCK,HLA-E,IL7R,IRF1,JUNB,LTBR,MIF,MYD88,OAS3,PPIA,PRKACA,PTPRC,RAP1B,STAT1,TMSB4X,UBB,IL32,IFI30,CIB1
7_Member	Reactome Gene Sets	R-HSA-449147	Signaling by Interleukins	-5.72024	-3.56106	17/634	351,2885,3055,3146,3575,3726,4067,4088,4282,4615,5478,5566,5908,6772,7314,8452,9235	APP,GRB2,HCK,HMGB1,IL7R,JUNB,LYN,SMAD3,MIF,MYD88,PPIA,PRKACA,RAP1B,STAT1,UBB,CUL3,IL32
8_Summary	GO Biological Processes	GO:0048872	homeostasis of number of cells	-8.72657	-6.06224	14/247	103,118,972,1831,2113,3146,3575,4067,4282,6229,6772,8314,10312,11151,684,3676,5579,5788,5795,7305,51176,960,3190,7314,2885,3683,5478,1655,912,1660,3098,3133,351,4035,5908,10519,1499,4055,51347,80279,5329,7114,8452,9181,3055,57580,4088	ADAR,ADD1,CD74,TSC22D3,ETS1,HMGB1,IL7R,LYN,MIF,RPS24,STAT1,BAP1,TCIRG1,CORO1A,BST2,ITGA4,PRKCB,PTPRC,PTPRJ,TYROBP,LEF1,CD44,HNRNPK,UBB,GRB2,ITGAL,PPIA,DDX5,CD1D,DHX9,HK1,HLA-E,APP,LRP1,RAP1B,CIB1,CTNNB1,LTBR,TAOK3,CDK5RAP3,PLAUR,TMSB4X,CUL3,ARHGEF2,HCK,PREX1,SMAD3
8_Member	GO Biological Processes	GO:0048872	homeostasis of number of cells	-8.72657	-6.06224	14/247	103,118,972,1831,2113,3146,3575,4067,4282,6229,6772,8314,10312,11151	ADAR,ADD1,CD74,TSC22D3,ETS1,HMGB1,IL7R,LYN,MIF,RPS24,STAT1,BAP1,TCIRG1,CORO1A
8_Member	GO Biological Processes	GO:0001776	leukocyte homeostasis	-6.84961	-4.5052	8/86	972,1831,3146,4067,4282,8314,10312,11151	CD74,TSC22D3,HMGB1,LYN,MIF,BAP1,TCIRG1,CORO1A
8_Member	GO Biological Processes	GO:0042113	B cell activation	-5.7723	-3.60088	12/310	684,972,3575,3676,4067,4282,5579,5788,5795,7305,10312,51176	BST2,CD74,IL7R,ITGA4,LYN,MIF,PRKCB,PTPRC,PTPRJ,TYROBP,TCIRG1,LEF1
8_Member	GO Biological Processes	GO:1902253	regulation of intrinsic apoptotic signaling pathway by p53 class mediator	-5.6733	-3.52011	5/31	960,972,3190,4282,7314	CD44,CD74,HNRNPK,MIF,UBB
8_Member	GO Biological Processes	GO:0042100	B cell proliferation	-5.37248	-3.28025	7/95	972,3575,4067,4282,5788,7305,51176	CD74,IL7R,LYN,MIF,PTPRC,TYROBP,LEF1
8_Member	GO Biological Processes	GO:0002260	lymphocyte homeostasis	-5.3663	-3.27664	6/62	972,1831,4067,4282,10312,11151	CD74,TSC22D3,LYN,MIF,TCIRG1,CORO1A
8_Member	Reactome Gene Sets	R-HSA-202733	Cell surface interactions at the vascular wall	-5.28181	-3.21469	8/138	960,972,2885,3676,3683,4067,4282,5478	CD44,CD74,GRB2,ITGA4,ITGAL,LYN,MIF,PPIA
8_Member	GO Biological Processes	GO:1902165	regulation of intrinsic apoptotic signaling pathway in response to DNA damage by p53 class mediator	-5.21425	-3.15761	4/18	960,972,3190,4282	CD44,CD74,HNRNPK,MIF
8_Member	GO Biological Processes	GO:0072332	intrinsic apoptotic signaling pathway by p53 class mediator	-4.78466	-2.81152	6/78	960,972,1655,3190,4282,7314	CD44,CD74,DDX5,HNRNPK,MIF,UBB
8_Member	GO Biological Processes	GO:0002697	regulation of immune effector process	-4.70559	-2.74789	13/462	684,912,972,1660,3098,3133,3146,3575,4067,4282,5788,5795,6772	BST2,CD1D,CD74,DHX9,HK1,HLA-E,HMGB1,IL7R,LYN,MIF,PTPRC,PTPRJ,STAT1
8_Member	GO Biological Processes	GO:0070374	positive regulation of ERK1 and ERK2 cascade	-4.69464	-2.73882	9/217	351,960,972,3146,4035,4282,5788,5908,10519	APP,CD44,CD74,HMGB1,LRP1,MIF,PTPRC,RAP1B,CIB1
8_Member	GO Biological Processes	GO:0043408	regulation of MAPK cascade	-4.58949	-2.65034	17/774	351,960,972,1499,2885,3146,4035,4055,4067,4282,5788,5795,5908,7314,10519,51347,80279	APP,CD44,CD74,CTNNB1,GRB2,HMGB1,LRP1,LTBR,LYN,MIF,PTPRC,PTPRJ,RAP1B,UBB,CIB1,TAOK3,CDK5RAP3
8_Member	GO Biological Processes	GO:2000343	positive regulation of chemokine (C-X-C motif) ligand 2 production	-4.58546	-2.64868	3/9	972,4035,4282	CD74,LRP1,MIF
8_Member	GO Biological Processes	GO:0043410	positive regulation of MAPK cascade	-4.56387	-2.63194	14/548	351,960,972,1499,3146,4035,4055,4282,5788,5795,5908,7314,10519,51347	APP,CD44,CD74,CTNNB1,HMGB1,LRP1,LTBR,MIF,PTPRC,PTPRJ,RAP1B,UBB,CIB1,TAOK3
8_Member	GO Biological Processes	GO:0070228	regulation of lymphocyte apoptotic process	-4.49867	-2.58253	5/53	972,1831,3575,4067,4282	CD74,TSC22D3,IL7R,LYN,MIF
8_Member	GO Biological Processes	GO:1902532	negative regulation of intracellular signal transduction	-4.40297	-2.49819	14/567	960,972,4067,4282,5329,5788,5795,6772,7114,8452,9181,10519,51347,80279	CD44,CD74,LYN,MIF,PLAUR,PTPRC,PTPRJ,STAT1,TMSB4X,CUL3,ARHGEF2,CIB1,TAOK3,CDK5RAP3
8_Member	GO Biological Processes	GO:0070229	negative regulation of lymphocyte apoptotic process	-4.3499	-2.45066	4/29	972,1831,3575,4282	CD74,TSC22D3,IL7R,MIF
8_Member	GO Biological Processes	GO:0050900	leukocyte migration	-4.34228	-2.44469	13/501	351,960,972,2885,3055,3146,3676,3683,4067,4282,5478,11151,57580	APP,CD44,CD74,GRB2,HCK,HMGB1,ITGA4,ITGAL,LYN,MIF,PPIA,CORO1A,PREX1
8_Member	GO Biological Processes	GO:0070372	regulation of ERK1 and ERK2 cascade	-4.29458	-2.41371	10/304	351,960,972,3146,4035,4067,4282,5788,5908,10519	APP,CD44,CD74,HMGB1,LRP1,LYN,MIF,PTPRC,RAP1B,CIB1
8_Member	GO Biological Processes	GO:0030888	regulation of B cell proliferation	-4.20127	-2.3401	5/61	972,4067,4282,5788,7305	CD74,LYN,MIF,PTPRC,TYROBP
8_Member	GO Biological Processes	GO:2000341	regulation of chemokine (C-X-C motif) ligand 2 production	-4.17392	-2.32027	3/12	972,4035,4282	CD74,LRP1,MIF
8_Member	GO Biological Processes	GO:0070371	ERK1 and ERK2 cascade	-4.08686	-2.26069	10/322	351,960,972,3146,4035,4067,4282,5788,5908,10519	APP,CD44,CD74,HMGB1,LRP1,LYN,MIF,PTPRC,RAP1B,CIB1
8_Member	GO Biological Processes	GO:0043516	regulation of DNA damage response, signal transduction by p53 class mediator	-4.07091	-2.2503	4/34	960,972,1655,4282	CD44,CD74,DDX5,MIF
8_Member	GO Biological Processes	GO:0072567	chemokine (C-X-C motif) ligand 2 production	-3.95963	-2.15929	3/14	972,4035,4282	CD74,LRP1,MIF
8_Member	GO Biological Processes	GO:0070227	lymphocyte apoptotic process	-3.94423	-2.14651	5/69	972,1831,3575,4067,4282	CD74,TSC22D3,IL7R,LYN,MIF
8_Member	GO Biological Processes	GO:0043518	negative regulation of DNA damage response, signal transduction by p53 class mediator	-3.86492	-2.0852	3/15	960,972,4282	CD44,CD74,MIF
8_Member	GO Biological Processes	GO:0002699	positive regulation of immune effector process	-3.84739	-2.07391	8/219	912,972,3098,3133,4067,4282,5788,5795	CD1D,CD74,HK1,HLA-E,LYN,MIF,PTPRC,PTPRJ
8_Member	GO Biological Processes	GO:1902229	regulation of intrinsic apoptotic signaling pathway in response to DNA damage	-3.83367	-2.06636	4/39	960,972,3190,4282	CD44,CD74,HNRNPK,MIF
8_Member	GO Biological Processes	GO:2001242	regulation of intrinsic apoptotic signaling pathway	-3.82622	-2.06377	7/165	960,972,3190,4282,5329,7314,9181	CD44,CD74,HNRNPK,MIF,PLAUR,UBB,ARHGEF2
8_Member	GO Biological Processes	GO:1902166	negative regulation of intrinsic apoptotic signaling pathway in response to DNA damage by p53 class	-3.77694	-2.01931	3/16	960,972,4282	CD44,CD74,MIF
8_Member	GO Biological Processes	GO:0002902	regulation of B cell apoptotic process	-3.61783	-1.89798	3/18	972,4067,4282	CD74,LYN,MIF
8_Member	GO Biological Processes	GO:1901796	regulation of signal transduction by p53 class mediator	-3.59421	-1.87764	7/180	960,972,1655,3190,4282,7314,80279	CD44,CD74,DDX5,HNRNPK,MIF,UBB,CDK5RAP3
8_Member	GO Biological Processes	GO:0042771	intrinsic apoptotic signaling pathway in response to DNA damage by p53 class mediator	-3.58956	-1.8767	4/45	960,972,3190,4282	CD44,CD74,HNRNPK,MIF
8_Member	GO Biological Processes	GO:2000106	regulation of leukocyte apoptotic process	-3.56558	-1.86109	5/83	972,1831,3575,4067,4282	CD74,TSC22D3,IL7R,LYN,MIF
8_Member	GO Biological Processes	GO:0002718	regulation of cytokine production involved in immune response	-3.54132	-1.84183	5/84	684,972,3098,3133,4282	BST2,CD74,HK1,HLA-E,MIF
8_Member	GO Biological Processes	GO:2000107	negative regulation of leukocyte apoptotic process	-3.51606	-1.82177	4/47	972,1831,3575,4282	CD74,TSC22D3,IL7R,MIF
8_Member	GO Biological Processes	GO:0050731	positive regulation of peptidyl-tyrosine phosphorylation	-3.42453	-1.74547	7/192	960,972,4067,4282,5788,5795,9181	CD44,CD74,LYN,MIF,PTPRC,PTPRJ,ARHGEF2
8_Member	GO Biological Processes	GO:0050730	regulation of peptidyl-tyrosine phosphorylation	-3.38957	-1.71646	8/256	351,960,972,4067,4282,5788,5795,9181	APP,CD44,CD74,LYN,MIF,PTPRC,PTPRJ,ARHGEF2
8_Member	GO Biological Processes	GO:0002700	regulation of production of molecular mediator of immune response	-3.37398	-1.70523	6/140	684,972,3098,3133,4282,5788	BST2,CD74,HK1,HLA-E,MIF,PTPRC
8_Member	GO Biological Processes	GO:0019883	antigen processing and presentation of endogenous antigen	-3.35077	-1.68836	3/22	912,972,3133	CD1D,CD74,HLA-E
8_Member	GO Biological Processes	GO:1902254	negative regulation of intrinsic apoptotic signaling pathway by p53 class mediator	-3.29226	-1.64404	3/23	960,972,4282	CD44,CD74,MIF
8_Member	GO Biological Processes	GO:0002720	positive regulation of cytokine production involved in immune response	-3.28354	-1.6381	4/54	972,3098,3133,4282	CD74,HK1,HLA-E,MIF
8_Member	GO Biological Processes	GO:0002702	positive regulation of production of molecular mediator of immune response	-3.27338	-1.62978	5/96	972,3098,3133,4282,5788	CD74,HK1,HLA-E,MIF,PTPRC
8_Member	GO Biological Processes	GO:0001783	B cell apoptotic process	-3.23646	-1.60376	3/24	972,4067,4282	CD74,LYN,MIF
8_Member	GO Biological Processes	GO:2001243	negative regulation of intrinsic apoptotic signaling pathway	-3.23243	-1.60242	5/98	960,972,4282,5329,9181	CD44,CD74,MIF,PLAUR,ARHGEF2
8_Member	GO Biological Processes	GO:0032722	positive regulation of chemokine production	-3.16519	-1.55265	4/58	351,972,4035,4282	APP,CD74,LRP1,MIF
8_Member	GO Biological Processes	GO:2001020	regulation of response to DNA damage stimulus	-3.14423	-1.53511	7/214	960,972,1655,1660,3146,3190,4282	CD44,CD74,DDX5,DHX9,HMGB1,HNRNPK,MIF
8_Member	GO Biological Processes	GO:0002367	cytokine production involved in immune response	-3.1341	-1.5297	5/103	684,972,3098,3133,4282	BST2,CD74,HK1,HLA-E,MIF
8_Member	GO Biological Processes	GO:0071887	leukocyte apoptotic process	-3.11509	-1.51605	5/104	972,1831,3575,4067,4282	CD74,TSC22D3,IL7R,LYN,MIF
8_Member	GO Biological Processes	GO:0002440	production of molecular mediator of immune response	-3.05501	-1.47287	8/288	684,972,3098,3133,3575,4282,5788,10312	BST2,CD74,HK1,HLA-E,IL7R,MIF,PTPRC,TCIRG1
8_Member	GO Biological Processes	GO:0018108	peptidyl-tyrosine phosphorylation	-3.01448	-1.4428	9/364	351,960,972,3055,4067,4282,5788,5795,9181	APP,CD44,CD74,HCK,LYN,MIF,PTPRC,PTPRJ,ARHGEF2
8_Member	GO Biological Processes	GO:0018212	peptidyl-tyrosine modification	-2.9896	-1.42256	9/367	351,960,972,3055,4067,4282,5788,5795,9181	APP,CD44,CD74,HCK,LYN,MIF,PTPRC,PTPRJ,ARHGEF2
8_Member	GO Biological Processes	GO:0001782	B cell homeostasis	-2.94727	-1.39166	3/30	972,4067,4282	CD74,LYN,MIF
8_Member	GO Biological Processes	GO:1902230	negative regulation of intrinsic apoptotic signaling pathway in response to DNA damage	-2.90525	-1.36168	3/31	960,972,4282	CD44,CD74,MIF
8_Member	GO Biological Processes	GO:0060326	cell chemotaxis	-2.89582	-1.35353	8/305	972,3146,4067,4282,7114,11151,51176,57580	CD74,HMGB1,LYN,MIF,TMSB4X,CORO1A,LEF1,PREX1
8_Member	GO Biological Processes	GO:1901797	negative regulation of signal transduction by p53 class mediator	-2.82547	-1.30034	3/33	960,972,4282	CD44,CD74,MIF
8_Member	GO Biological Processes	GO:0042770	signal transduction in response to DNA damage	-2.64074	-1.16393	5/133	960,972,1655,2885,4282	CD44,CD74,DDX5,GRB2,MIF
8_Member	GO Biological Processes	GO:0002685	regulation of leukocyte migration	-2.60898	-1.14274	6/197	351,972,3146,3676,4067,4282	APP,CD74,HMGB1,ITGA4,LYN,MIF
8_Member	GO Biological Processes	GO:0032642	regulation of chemokine production	-2.60537	-1.14274	4/82	351,972,4035,4282	APP,CD74,LRP1,MIF
8_Member	GO Biological Processes	GO:0048145	regulation of fibroblast proliferation	-2.58622	-1.12867	4/83	972,1499,1660,4282	CD74,CTNNB1,DHX9,MIF
8_Member	GO Biological Processes	GO:0072331	signal transduction by p53 class mediator	-2.58476	-1.12815	7/268	960,972,1655,3190,4282,7314,80279	CD44,CD74,DDX5,HNRNPK,MIF,UBB,CDK5RAP3
8_Member	GO Biological Processes	GO:0048144	fibroblast proliferation	-2.56733	-1.1132	4/84	972,1499,1660,4282	CD74,CTNNB1,DHX9,MIF
8_Member	GO Biological Processes	GO:0030890	positive regulation of B cell proliferation	-2.55204	-1.10431	3/41	972,4282,5788	CD74,MIF,PTPRC
8_Member	GO Biological Processes	GO:0032602	chemokine production	-2.47658	-1.05169	4/89	351,972,4035,4282	APP,CD74,LRP1,MIF
8_Member	GO Biological Processes	GO:0050920	regulation of chemotaxis	-2.4024	-1.00132	6/217	972,3146,4067,4088,4282,7114	CD74,HMGB1,LYN,SMAD3,MIF,TMSB4X
8_Member	GO Biological Processes	GO:0030595	leukocyte chemotaxis	-2.32634	-0.951306	6/225	972,3146,4067,4282,11151,57580	CD74,HMGB1,LYN,MIF,CORO1A,PREX1
8_Member	GO Biological Processes	GO:0048146	positive regulation of fibroblast proliferation	-2.28295	-0.918687	3/51	972,1660,4282	CD74,DHX9,MIF
8_Member	GO Biological Processes	GO:2001234	negative regulation of apoptotic signaling pathway	-2.28052	-0.917707	6/230	960,972,1499,4282,5329,9181	CD44,CD74,CTNNB1,MIF,PLAUR,ARHGEF2
8_Member	GO Biological Processes	GO:0008630	intrinsic apoptotic signaling pathway in response to DNA damage	-2.23607	-0.883145	4/104	960,972,3190,4282	CD44,CD74,HNRNPK,MIF
8_Member	GO Biological Processes	GO:0030330	DNA damage response, signal transduction by p53 class mediator	-2.19282	-0.849223	4/107	960,972,1655,4282	CD44,CD74,DDX5,MIF
8_Member	GO Biological Processes	GO:0043030	regulation of macrophage activation	-2.19133	-0.849223	3/55	972,4282,5788	CD74,MIF,PTPRC
8_Member	GO Biological Processes	GO:0002688	regulation of leukocyte chemotaxis	-2.0972	-0.770003	4/114	972,3146,4067,4282	CD74,HMGB1,LYN,MIF
8_Member	GO Biological Processes	GO:0050864	regulation of B cell activation	-2.0474	-0.734612	5/184	972,4067,4282,5788,7305	CD74,LYN,MIF,PTPRC,TYROBP
9_Summary	Reactome Gene Sets	R-HSA-109582	Hemostasis	-8.70319	-6.04841	21/621	308,351,960,972,2778,2885,3021,3043,3659,3676,3683,4067,4282,5329,5478,5566,5573,5579,5908,7114,221037,2113,4035,4088,5339,7305,8761,23499,1535	ANXA5,APP,CD44,CD74,GNAS,GRB2,H3-3B,HBB,IRF1,ITGA4,ITGAL,LYN,MIF,PLAUR,PPIA,PRKACA,PRKAR1A,PRKCB,RAP1B,TMSB4X,JMJD1C,ETS1,LRP1,SMAD3,PLEC,TYROBP,PABPC4,MACF1,CYBA
9_Member	Reactome Gene Sets	R-HSA-109582	Hemostasis	-8.70319	-6.04841	21/621	308,351,960,972,2778,2885,3021,3043,3659,3676,3683,4067,4282,5329,5478,5566,5573,5579,5908,7114,221037	ANXA5,APP,CD44,CD74,GNAS,GRB2,H3-3B,HBB,IRF1,ITGA4,ITGAL,LYN,MIF,PLAUR,PPIA,PRKACA,PRKAR1A,PRKCB,RAP1B,TMSB4X,JMJD1C
9_Member	GO Biological Processes	GO:0009611	response to wounding	-6.59358	-4.28464	19/682	308,960,2113,2778,3021,3043,3659,4035,4067,4088,5329,5339,5566,5573,5579,7305,8761,23499,221037	ANXA5,CD44,ETS1,GNAS,H3-3B,HBB,IRF1,LRP1,LYN,SMAD3,PLAUR,PLEC,PRKACA,PRKAR1A,PRKCB,TYROBP,PABPC4,MACF1,JMJD1C
9_Member	GO Biological Processes	GO:0042060	wound healing	-6.38423	-4.12359	17/567	308,960,2113,2778,3021,3043,3659,4067,4088,5329,5339,5566,5573,5579,8761,23499,221037	ANXA5,CD44,ETS1,GNAS,H3-3B,HBB,IRF1,LYN,SMAD3,PLAUR,PLEC,PRKACA,PRKAR1A,PRKCB,PABPC4,MACF1,JMJD1C
9_Member	GO Biological Processes	GO:0007596	blood coagulation	-5.39869	-3.30126	12/337	308,2778,3021,3043,3659,4067,5329,5566,5573,5579,8761,221037	ANXA5,GNAS,H3-3B,HBB,IRF1,LYN,PLAUR,PRKACA,PRKAR1A,PRKCB,PABPC4,JMJD1C
9_Member	GO Biological Processes	GO:0007599	hemostasis	-5.33348	-3.25146	12/342	308,2778,3021,3043,3659,4067,5329,5566,5573,5579,8761,221037	ANXA5,GNAS,H3-3B,HBB,IRF1,LYN,PLAUR,PRKACA,PRKAR1A,PRKCB,PABPC4,JMJD1C
9_Member	GO Biological Processes	GO:0050817	coagulation	-5.32057	-3.24358	12/343	308,2778,3021,3043,3659,4067,5329,5566,5573,5579,8761,221037	ANXA5,GNAS,H3-3B,HBB,IRF1,LYN,PLAUR,PRKACA,PRKAR1A,PRKCB,PABPC4,JMJD1C
9_Member	GO Biological Processes	GO:0050878	regulation of body fluid levels	-4.31586	-2.42807	13/504	308,1535,2778,3021,3043,3659,4067,5329,5566,5573,5579,8761,221037	ANXA5,CYBA,GNAS,H3-3B,HBB,IRF1,LYN,PLAUR,PRKACA,PRKAR1A,PRKCB,PABPC4,JMJD1C
9_Member	Reactome Gene Sets	R-HSA-983231	Factors involved in megakaryocyte development and platelet production	-2.95924	-1.39909	6/168	3021,3043,3659,5566,5573,221037	H3-3B,HBB,IRF1,PRKACA,PRKAR1A,JMJD1C
9_Member	GO Biological Processes	GO:0003014	renal system process	-2.02063	-0.713385	4/120	1535,3043,5566,5573	CYBA,HBB,PRKACA,PRKAR1A
10_Summary	GO Biological Processes	GO:0043903	regulation of symbiosis, encompassing mutualism through parasitism	-8.30899	-5.69042	13/222	103,684,972,1655,1660,2597,4940,5478,5479,6772,23367,26986,51176,1535,4282,10519,1508,3837,5093,5901,7314	ADAR,BST2,CD74,DDX5,DHX9,GAPDH,OAS3,PPIA,PPIB,STAT1,LARP1,PABPC1,LEF1,CYBA,MIF,CIB1,CTSB,KPNB1,PCBP1,RAN,UBB
10_Member	GO Biological Processes	GO:0043903	regulation of symbiosis, encompassing mutualism through parasitism	-8.30899	-5.69042	13/222	103,684,972,1655,1660,2597,4940,5478,5479,6772,23367,26986,51176	ADAR,BST2,CD74,DDX5,DHX9,GAPDH,OAS3,PPIA,PPIB,STAT1,LARP1,PABPC1,LEF1
10_Member	GO Biological Processes	GO:0043902	positive regulation of multi-organism process	-8.12796	-5.5586	12/188	103,972,1535,1660,2597,4282,5478,5479,10519,23367,26986,51176	ADAR,CD74,CYBA,DHX9,GAPDH,MIF,PPIA,PPIB,CIB1,LARP1,PABPC1,LEF1
10_Member	GO Biological Processes	GO:0050792	regulation of viral process	-7.63713	-5.13913	12/208	103,684,972,1655,1660,4940,5478,5479,6772,23367,26986,51176	ADAR,BST2,CD74,DDX5,DHX9,OAS3,PPIA,PPIB,STAT1,LARP1,PABPC1,LEF1
10_Member	GO Biological Processes	GO:0043900	regulation of multi-organism process	-7.62455	-5.13334	16/407	103,684,972,1535,1655,1660,2597,4282,4940,5478,5479,6772,10519,23367,26986,51176	ADAR,BST2,CD74,CYBA,DDX5,DHX9,GAPDH,MIF,OAS3,PPIA,PPIB,STAT1,CIB1,LARP1,PABPC1,LEF1
10_Member	GO Biological Processes	GO:0019058	viral life cycle	-7.15282	-4.75956	14/329	103,684,972,1508,1655,3837,4940,5093,5478,5479,5901,7314,23367,26986	ADAR,BST2,CD74,CTSB,DDX5,KPNB1,OAS3,PCBP1,PPIA,PPIB,RAN,UBB,LARP1,PABPC1
10_Member	GO Biological Processes	GO:0019079	viral genome replication	-6.76267	-4.42819	9/122	103,684,1655,4940,5093,5478,5479,23367,26986	ADAR,BST2,DDX5,OAS3,PCBP1,PPIA,PPIB,LARP1,PABPC1
10_Member	GO Biological Processes	GO:0045069	regulation of viral genome replication	-6.51235	-4.216	8/95	103,684,1655,4940,5478,5479,23367,26986	ADAR,BST2,DDX5,OAS3,PPIA,PPIB,LARP1,PABPC1
10_Member	GO Biological Processes	GO:0048524	positive regulation of viral process	-6.11425	-3.89361	8/107	103,972,1660,5478,5479,23367,26986,51176	ADAR,CD74,DHX9,PPIA,PPIB,LARP1,PABPC1,LEF1
10_Member	GO Biological Processes	GO:1903900	regulation of viral life cycle	-6.02558	-3.81863	9/149	103,684,972,1655,4940,5478,5479,23367,26986	ADAR,BST2,CD74,DDX5,OAS3,PPIA,PPIB,LARP1,PABPC1
10_Member	GO Biological Processes	GO:1903902	positive regulation of viral life cycle	-5.40804	-3.30367	6/61	103,972,5478,5479,23367,26986	ADAR,CD74,PPIA,PPIB,LARP1,PABPC1
10_Member	GO Biological Processes	GO:0045070	positive regulation of viral genome replication	-5.40178	-3.30172	5/35	103,5478,5479,23367,26986	ADAR,PPIA,PPIB,LARP1,PABPC1
11_Summary	CORUM	CORUM:3082	DGCR8 multiprotein complex	-8.19059	-5.60838	5/11	1655,1660,3187,3192,10521,103,3178,3190,4670,5093,5901,6136,6191,6202,6229,6234,6418,6430,6625,7314,7536,26986,10659,79026,351,5566,23070,10915	DDX5,DHX9,HNRNPH1,HNRNPU,DDX17,ADAR,HNRNPA1,HNRNPK,HNRNPM,PCBP1,RAN,RPL12,RPS4X,RPS8,RPS24,RPS28,SET,SRSF5,SNRNP70,UBB,SF1,PABPC1,CELF2,AHNAK,APP,PRKACA,CMTR1,TCERG1
11_Member	CORUM	CORUM:3082	DGCR8 multiprotein complex	-8.19059	-5.60838	5/11	1655,1660,3187,3192,10521	DDX5,DHX9,HNRNPH1,HNRNPU,DDX17
11_Member	Reactome Gene Sets	R-HSA-8953854	Metabolism of RNA	-8.06779	-5.50613	21/675	103,1655,1660,3178,3187,3190,3192,4670,5093,5901,6136,6191,6202,6229,6234,6418,6430,6625,7314,7536,26986	ADAR,DDX5,DHX9,HNRNPA1,HNRNPH1,HNRNPK,HNRNPU,HNRNPM,PCBP1,RAN,RPL12,RPS4X,RPS8,RPS24,RPS28,SET,SRSF5,SNRNP70,UBB,SF1,PABPC1
11_Member	GO Biological Processes	GO:0043484	regulation of RNA splicing	-7.47247	-5.01226	10/135	1655,3178,3187,3190,3192,6430,6625,10521,10659,79026	DDX5,HNRNPA1,HNRNPH1,HNRNPK,HNRNPU,SRSF5,SNRNP70,DDX17,CELF2,AHNAK
11_Member	GO Biological Processes	GO:0006397	mRNA processing	-7.40817	-4.95986	18/541	103,351,1655,1660,3178,3187,3190,3192,4670,5093,5566,6430,6625,7536,10521,10659,23070,26986	ADAR,APP,DDX5,DHX9,HNRNPA1,HNRNPH1,HNRNPK,HNRNPU,HNRNPM,PCBP1,PRKACA,SRSF5,SNRNP70,SF1,DDX17,CELF2,CMTR1,PABPC1
11_Member	GO Biological Processes	GO:0000380	alternative mRNA splicing, via spliceosome	-7.27367	-4.85922	8/76	1655,1660,3178,3192,4670,6430,10521,10659	DDX5,DHX9,HNRNPA1,HNRNPU,HNRNPM,SRSF5,DDX17,CELF2
11_Member	Reactome Gene Sets	R-HSA-72163	mRNA Splicing - Major Pathway	-7.2259	-4.82583	11/183	1655,1660,3178,3187,3190,3192,4670,5093,6430,6625,7536	DDX5,DHX9,HNRNPA1,HNRNPH1,HNRNPK,HNRNPU,HNRNPM,PCBP1,SRSF5,SNRNP70,SF1
11_Member	Reactome Gene Sets	R-HSA-72172	mRNA Splicing	-7.03629	-4.66324	11/191	1655,1660,3178,3187,3190,3192,4670,5093,6430,6625,7536	DDX5,DHX9,HNRNPA1,HNRNPH1,HNRNPK,HNRNPU,HNRNPM,PCBP1,SRSF5,SNRNP70,SF1
11_Member	CORUM	CORUM:1332	Large Drosha complex	-6.68653	-4.36463	5/20	1655,3187,3192,4670,10521	DDX5,HNRNPH1,HNRNPU,HNRNPM,DDX17
11_Member	KEGG Pathway	hsa03040	Spliceosome	-6.41445	-4.13638	9/134	1655,3178,3190,3192,4670,5093,6430,6625,10915	DDX5,HNRNPA1,HNRNPK,HNRNPU,HNRNPM,PCBP1,SRSF5,SNRNP70,TCERG1
11_Member	GO Biological Processes	GO:0048024	regulation of mRNA splicing, via spliceosome	-6.40777	-4.13638	8/98	1655,3178,3190,3192,6430,6625,10521,10659	DDX5,HNRNPA1,HNRNPK,HNRNPU,SRSF5,SNRNP70,DDX17,CELF2
11_Member	GO Biological Processes	GO:0000377	RNA splicing, via transesterification reactions with bulged adenosine as nucleophile	-6.40471	-4.13638	14/379	1655,1660,3178,3187,3190,3192,4670,5093,6430,6625,7536,10521,10659,26986	DDX5,DHX9,HNRNPA1,HNRNPH1,HNRNPK,HNRNPU,HNRNPM,PCBP1,SRSF5,SNRNP70,SF1,DDX17,CELF2,PABPC1
11_Member	GO Biological Processes	GO:0000398	mRNA splicing, via spliceosome	-6.40471	-4.13638	14/379	1655,1660,3178,3187,3190,3192,4670,5093,6430,6625,7536,10521,10659,26986	DDX5,DHX9,HNRNPA1,HNRNPH1,HNRNPK,HNRNPU,HNRNPM,PCBP1,SRSF5,SNRNP70,SF1,DDX17,CELF2,PABPC1
11_Member	GO Biological Processes	GO:0000375	RNA splicing, via transesterification reactions	-6.36363	-4.11055	14/382	1655,1660,3178,3187,3190,3192,4670,5093,6430,6625,7536,10521,10659,26986	DDX5,DHX9,HNRNPA1,HNRNPH1,HNRNPK,HNRNPU,HNRNPM,PCBP1,SRSF5,SNRNP70,SF1,DDX17,CELF2,PABPC1
11_Member	GO Biological Processes	GO:0050684	regulation of mRNA processing	-6.33286	-4.08721	9/137	1655,1660,3178,3190,3192,6430,6625,10521,10659	DDX5,DHX9,HNRNPA1,HNRNPK,HNRNPU,SRSF5,SNRNP70,DDX17,CELF2
11_Member	GO Biological Processes	GO:0008380	RNA splicing	-6.03491	-3.82118	15/469	1655,1660,3178,3187,3190,3192,4670,5093,6430,6625,7536,10521,10659,26986,79026	DDX5,DHX9,HNRNPA1,HNRNPH1,HNRNPK,HNRNPU,HNRNPM,PCBP1,SRSF5,SNRNP70,SF1,DDX17,CELF2,PABPC1,AHNAK
11_Member	Reactome Gene Sets	R-HSA-72203	Processing of Capped Intron-Containing Pre-mRNA	-5.97393	-3.77697	11/244	1655,1660,3178,3187,3190,3192,4670,5093,6430,6625,7536	DDX5,DHX9,HNRNPA1,HNRNPH1,HNRNPK,HNRNPU,HNRNPM,PCBP1,SRSF5,SNRNP70,SF1
11_Member	CORUM	CORUM:1181	C complex spliceosome	-5.91368	-3.72324	7/79	1655,3178,3187,3190,3192,4670,26986	DDX5,HNRNPA1,HNRNPH1,HNRNPK,HNRNPU,HNRNPM,PABPC1
11_Member	GO Biological Processes	GO:0000381	regulation of alternative mRNA splicing, via spliceosome	-5.2454	-3.18313	6/65	1655,3178,3192,6430,10521,10659	DDX5,HNRNPA1,HNRNPU,SRSF5,DDX17,CELF2
11_Member	CORUM	CORUM:351	Spliceosome	-5.2127	-3.15761	8/141	1655,1660,6430,6625,7536,10521,10915,26986	DDX5,DHX9,SRSF5,SNRNP70,SF1,DDX17,TCERG1,PABPC1
12_Summary	GO Biological Processes	GO:0010942	positive regulation of cell death	-8.18556	-5.60838	22/730	308,468,1499,2597,3043,3146,3676,4035,4055,4067,4088,5329,5788,6272,7305,7314,9181,9262,10628,22861,23370,57580,960,972,1655,3190,4282,7818,8452,10519,23645,351,1660,10808,51347	ANXA5,ATF4,CTNNB1,GAPDH,HBB,HMGB1,ITGA4,LRP1,LTBR,LYN,SMAD3,PLAUR,PTPRC,SORT1,TYROBP,UBB,ARHGEF2,STK17B,TXNIP,NLRP1,ARHGEF18,PREX1,CD44,CD74,DDX5,HNRNPK,MIF,DAP3,CUL3,CIB1,PPP1R15A,APP,DHX9,HSPH1,TAOK3
12_Member	GO Biological Processes	GO:0010942	positive regulation of cell death	-8.18556	-5.60838	22/730	308,468,1499,2597,3043,3146,3676,4035,4055,4067,4088,5329,5788,6272,7305,7314,9181,9262,10628,22861,23370,57580	ANXA5,ATF4,CTNNB1,GAPDH,HBB,HMGB1,ITGA4,LRP1,LTBR,LYN,SMAD3,PLAUR,PTPRC,SORT1,TYROBP,UBB,ARHGEF2,STK17B,TXNIP,NLRP1,ARHGEF18,PREX1
12_Member	GO Biological Processes	GO:0097190	apoptotic signaling pathway	-7.43355	-4.97933	19/602	468,960,972,1499,1655,3190,4055,4088,4282,5329,5788,6272,7305,7314,7818,8452,9181,10519,23645	ATF4,CD44,CD74,CTNNB1,DDX5,HNRNPK,LTBR,SMAD3,MIF,PLAUR,PTPRC,SORT1,TYROBP,UBB,DAP3,CUL3,ARHGEF2,CIB1,PPP1R15A
12_Member	GO Biological Processes	GO:0043065	positive regulation of apoptotic process	-7.38436	-4.94188	20/672	308,468,1499,2597,3146,3676,4055,4067,4088,5329,5788,6272,7305,7314,9181,9262,10628,22861,23370,57580	ANXA5,ATF4,CTNNB1,GAPDH,HMGB1,ITGA4,LTBR,LYN,SMAD3,PLAUR,PTPRC,SORT1,TYROBP,UBB,ARHGEF2,STK17B,TXNIP,NLRP1,ARHGEF18,PREX1
12_Member	GO Biological Processes	GO:0043068	positive regulation of programmed cell death	-7.30049	-4.88057	20/680	308,468,1499,2597,3146,3676,4055,4067,4088,5329,5788,6272,7305,7314,9181,9262,10628,22861,23370,57580	ANXA5,ATF4,CTNNB1,GAPDH,HMGB1,ITGA4,LTBR,LYN,SMAD3,PLAUR,PTPRC,SORT1,TYROBP,UBB,ARHGEF2,STK17B,TXNIP,NLRP1,ARHGEF18,PREX1
12_Member	GO Biological Processes	GO:0097193	intrinsic apoptotic signaling pathway	-5.26478	-3.2001	11/289	468,960,972,1655,3190,4282,5329,7314,8452,9181,23645	ATF4,CD44,CD74,DDX5,HNRNPK,MIF,PLAUR,UBB,CUL3,ARHGEF2,PPP1R15A
12_Member	GO Biological Processes	GO:0080135	regulation of cellular response to stress	-4.77025	-2.80102	17/749	351,468,960,972,1499,1655,1660,3146,3190,4035,4055,4067,4282,9181,10808,23645,51347	APP,ATF4,CD44,CD74,CTNNB1,DDX5,DHX9,HMGB1,HNRNPK,LRP1,LTBR,LYN,MIF,ARHGEF2,HSPH1,PPP1R15A,TAOK3
12_Member	GO Biological Processes	GO:2001233	regulation of apoptotic signaling pathway	-3.91539	-2.12324	11/406	960,972,1499,3190,4055,4088,4282,5329,5788,7314,9181	CD44,CD74,CTNNB1,HNRNPK,LTBR,SMAD3,MIF,PLAUR,PTPRC,UBB,ARHGEF2
12_Member	GO Biological Processes	GO:0097191	extrinsic apoptotic signaling pathway	-2.33566	-0.954132	6/224	4055,4088,5788,6272,9181,10519	LTBR,SMAD3,PTPRC,SORT1,ARHGEF2,CIB1
12_Member	GO Biological Processes	GO:2001235	positive regulation of apoptotic signaling pathway	-2.09611	-0.76979	5/179	4055,4088,5329,5788,7314	LTBR,SMAD3,PLAUR,PTPRC,UBB
13_Summary	GO Biological Processes	GO:1901653	cellular response to peptide	-7.89882	-5.3447	16/389	308,351,1535,2885,3676,4035,4067,5566,5573,5579,5908,6430,6772,8473,9181,10312,1499,1508,1520,1655,3192,3726,5901,10521,51176,6272,22861,468,1660,23367,3178,3187,4670,5795,7314,23163,3055,5329,10628	ANXA5,APP,CYBA,GRB2,ITGA4,LRP1,LYN,PRKACA,PRKAR1A,PRKCB,RAP1B,SRSF5,STAT1,OGT,ARHGEF2,TCIRG1,CTNNB1,CTSB,CTSS,DDX5,HNRNPU,JUNB,RAN,DDX17,LEF1,SORT1,NLRP1,ATF4,DHX9,LARP1,HNRNPA1,HNRNPH1,HNRNPM,PTPRJ,UBB,GGA3,HCK,PLAUR,TXNIP
13_Member	GO Biological Processes	GO:1901653	cellular response to peptide	-7.89882	-5.3447	16/389	308,351,1535,2885,3676,4035,4067,5566,5573,5579,5908,6430,6772,8473,9181,10312	ANXA5,APP,CYBA,GRB2,ITGA4,LRP1,LYN,PRKACA,PRKAR1A,PRKCB,RAP1B,SRSF5,STAT1,OGT,ARHGEF2,TCIRG1
13_Member	GO Biological Processes	GO:0032870	cellular response to hormone stimulus	-7.76275	-5.23054	21/703	308,1499,1508,1520,1535,1655,2885,3192,3726,4067,5566,5573,5579,5901,5908,6430,6772,8473,10312,10521,51176	ANXA5,CTNNB1,CTSB,CTSS,CYBA,DDX5,GRB2,HNRNPU,JUNB,LYN,PRKACA,PRKAR1A,PRKCB,RAN,RAP1B,SRSF5,STAT1,OGT,TCIRG1,DDX17,LEF1
13_Member	GO Biological Processes	GO:1901652	response to peptide	-7.61837	-5.13334	18/524	308,351,1535,2885,3676,4035,4067,5566,5573,5579,5908,6272,6430,6772,8473,9181,10312,22861	ANXA5,APP,CYBA,GRB2,ITGA4,LRP1,LYN,PRKACA,PRKAR1A,PRKCB,RAP1B,SORT1,SRSF5,STAT1,OGT,ARHGEF2,TCIRG1,NLRP1
13_Member	GO Biological Processes	GO:1901699	cellular response to nitrogen compound	-7.59968	-5.12724	20/652	308,351,468,1499,1535,1660,2885,3676,4035,4067,5566,5573,5579,5908,6430,6772,8473,9181,10312,23367	ANXA5,APP,ATF4,CTNNB1,CYBA,DHX9,GRB2,ITGA4,LRP1,LYN,PRKACA,PRKAR1A,PRKCB,RAP1B,SRSF5,STAT1,OGT,ARHGEF2,TCIRG1,LARP1
13_Member	GO Biological Processes	GO:0071417	cellular response to organonitrogen compound	-7.58329	-5.11701	19/589	308,351,468,1499,1535,2885,3676,4035,4067,5566,5573,5579,5908,6430,6772,8473,9181,10312,23367	ANXA5,APP,ATF4,CTNNB1,CYBA,GRB2,ITGA4,LRP1,LYN,PRKACA,PRKAR1A,PRKCB,RAP1B,SRSF5,STAT1,OGT,ARHGEF2,TCIRG1,LARP1
13_Member	Reactome Gene Sets	R-HSA-9006934	Signaling by Receptor Tyrosine Kinases	-6.01191	-3.80831	15/471	1499,1535,2885,3178,3187,4067,4670,5566,5579,5795,5908,6772,7314,10312,23163	CTNNB1,CYBA,GRB2,HNRNPA1,HNRNPH1,LYN,HNRNPM,PRKACA,PRKCB,PTPRJ,RAP1B,STAT1,UBB,TCIRG1,GGA3
13_Member	GO Biological Processes	GO:0071375	cellular response to peptide hormone stimulus	-5.58771	-3.44043	12/323	308,1535,2885,4067,5566,5573,5579,5908,6430,6772,8473,10312	ANXA5,CYBA,GRB2,LYN,PRKACA,PRKAR1A,PRKCB,RAP1B,SRSF5,STAT1,OGT,TCIRG1
13_Member	GO Biological Processes	GO:0007169	transmembrane receptor protein tyrosine kinase signaling pathway	-4.97496	-2.9588	17/722	351,1499,1535,2885,3055,3178,3187,4035,4067,4670,5329,5579,5795,6272,8473,10312,10628	APP,CTNNB1,CYBA,GRB2,HCK,HNRNPA1,HNRNPH1,LRP1,LYN,HNRNPM,PLAUR,PRKCB,PTPRJ,SORT1,OGT,TCIRG1,TXNIP
13_Member	GO Biological Processes	GO:0043434	response to peptide hormone	-4.9493	-2.94139	13/438	308,1535,2885,4067,5566,5573,5579,5908,6272,6430,6772,8473,10312	ANXA5,CYBA,GRB2,LYN,PRKACA,PRKAR1A,PRKCB,RAP1B,SORT1,SRSF5,STAT1,OGT,TCIRG1
13_Member	GO Biological Processes	GO:0032868	response to insulin	-3.19535	-1.57272	8/274	2885,4067,5579,6272,6430,6772,8473,10312	GRB2,LYN,PRKCB,SORT1,SRSF5,STAT1,OGT,TCIRG1
13_Member	GO Biological Processes	GO:0032869	cellular response to insulin stimulus	-2.3927	-0.993716	6/218	2885,5579,6430,6772,8473,10312	GRB2,PRKCB,SRSF5,STAT1,OGT,TCIRG1
14_Summary	GO Biological Processes	GO:0030335	positive regulation of cell migration	-7.37192	-4.93519	18/544	351,972,2113,3146,3676,4035,4067,4088,5788,7114,8650,9181,9922,10519,11151,51176,57580,64115,1890,2885,4282,5329,5795,64919,393,1660,1983,3192,8698,22861,23645,64744	APP,CD74,ETS1,HMGB1,ITGA4,LRP1,LYN,SMAD3,PTPRC,TMSB4X,NUMB,ARHGEF2,IQSEC1,CIB1,CORO1A,LEF1,PREX1,VSIR,TYMP,GRB2,MIF,PLAUR,PTPRJ,BCL11B,ARHGAP4,DHX9,EIF5,HNRNPU,S1PR4,NLRP1,PPP1R15A,SMAP2
14_Member	GO Biological Processes	GO:0030335	positive regulation of cell migration	-7.37192	-4.93519	18/544	351,972,2113,3146,3676,4035,4067,4088,5788,7114,8650,9181,9922,10519,11151,51176,57580,64115	APP,CD74,ETS1,HMGB1,ITGA4,LRP1,LYN,SMAD3,PTPRC,TMSB4X,NUMB,ARHGEF2,IQSEC1,CIB1,CORO1A,LEF1,PREX1,VSIR
14_Member	GO Biological Processes	GO:2000147	positive regulation of cell motility	-7.09054	-4.7075	18/568	351,972,2113,3146,3676,4035,4067,4088,5788,7114,8650,9181,9922,10519,11151,51176,57580,64115	APP,CD74,ETS1,HMGB1,ITGA4,LRP1,LYN,SMAD3,PTPRC,TMSB4X,NUMB,ARHGEF2,IQSEC1,CIB1,CORO1A,LEF1,PREX1,VSIR
14_Member	GO Biological Processes	GO:0051272	positive regulation of cellular component movement	-6.90003	-4.54153	18/585	351,972,2113,3146,3676,4035,4067,4088,5788,7114,8650,9181,9922,10519,11151,51176,57580,64115	APP,CD74,ETS1,HMGB1,ITGA4,LRP1,LYN,SMAD3,PTPRC,TMSB4X,NUMB,ARHGEF2,IQSEC1,CIB1,CORO1A,LEF1,PREX1,VSIR
14_Member	GO Biological Processes	GO:0040017	positive regulation of locomotion	-6.75896	-4.42819	18/598	351,972,2113,3146,3676,4035,4067,4088,5788,7114,8650,9181,9922,10519,11151,51176,57580,64115	APP,CD74,ETS1,HMGB1,ITGA4,LRP1,LYN,SMAD3,PTPRC,TMSB4X,NUMB,ARHGEF2,IQSEC1,CIB1,CORO1A,LEF1,PREX1,VSIR
14_Member	GO Biological Processes	GO:0006935	chemotaxis	-4.98761	-2.96686	16/645	351,972,1890,2885,3146,4035,4067,4088,4282,5329,5795,7114,11151,51176,57580,64919	APP,CD74,TYMP,GRB2,HMGB1,LRP1,LYN,SMAD3,MIF,PLAUR,PTPRJ,TMSB4X,CORO1A,LEF1,PREX1,BCL11B
14_Member	GO Biological Processes	GO:0042330	taxis	-4.97098	-2.9588	16/647	351,972,1890,2885,3146,4035,4067,4088,4282,5329,5795,7114,11151,51176,57580,64919	APP,CD74,TYMP,GRB2,HMGB1,LRP1,LYN,SMAD3,MIF,PLAUR,PTPRJ,TMSB4X,CORO1A,LEF1,PREX1,BCL11B
14_Member	GO Biological Processes	GO:0051345	positive regulation of hydrolase activity	-4.61075	-2.66796	17/771	351,393,1660,1983,3146,3192,4067,4088,5788,7114,8698,9922,22861,23645,57580,64115,64744	APP,ARHGAP4,DHX9,EIF5,HMGB1,HNRNPU,LYN,SMAD3,PTPRC,TMSB4X,S1PR4,IQSEC1,NLRP1,PPP1R15A,PREX1,VSIR,SMAP2
15_Summary	GO Biological Processes	GO:0001649	osteoblast differentiation	-7.23937	-4.83032	12/226	103,1499,1655,1660,2778,3021,3192,3726,4088,5566,10312,51176,6272,351,468,1535,5901,5908,6772,10521,23367,10628,3055,3146,4067,4282	ADAR,CTNNB1,DDX5,DHX9,GNAS,H3-3B,HNRNPU,JUNB,SMAD3,PRKACA,TCIRG1,LEF1,SORT1,APP,ATF4,CYBA,RAN,RAP1B,STAT1,DDX17,LARP1,TXNIP,HCK,HMGB1,LYN,MIF
15_Member	GO Biological Processes	GO:0001649	osteoblast differentiation	-7.23937	-4.83032	12/226	103,1499,1655,1660,2778,3021,3192,3726,4088,5566,10312,51176	ADAR,CTNNB1,DDX5,DHX9,GNAS,H3-3B,HNRNPU,JUNB,SMAD3,PRKACA,TCIRG1,LEF1
15_Member	GO Biological Processes	GO:0001503	ossification	-5.38346	-3.28863	13/399	103,1499,1655,1660,2778,3021,3192,3726,4088,5566,6272,10312,51176	ADAR,CTNNB1,DDX5,DHX9,GNAS,H3-3B,HNRNPU,JUNB,SMAD3,PRKACA,SORT1,TCIRG1,LEF1
15_Member	GO Biological Processes	GO:0071407	cellular response to organic cyclic compound	-4.61622	-2.67159	14/542	351,468,1499,1535,1655,1660,3192,5566,5901,5908,6772,10521,23367,51176	APP,ATF4,CTNNB1,CYBA,DDX5,DHX9,HNRNPU,PRKACA,RAN,RAP1B,STAT1,DDX17,LARP1,LEF1
15_Member	GO Biological Processes	GO:0045667	regulation of osteoblast differentiation	-3.61962	-1.89798	6/126	1499,1655,2778,4088,5566,10312	CTNNB1,DDX5,GNAS,SMAD3,PRKACA,TCIRG1
15_Member	GO Biological Processes	GO:0030521	androgen receptor signaling pathway	-3.08221	-1.49221	4/61	1499,1655,5901,10521	CTNNB1,DDX5,RAN,DDX17
15_Member	GO Biological Processes	GO:0030278	regulation of ossification	-2.54436	-1.10125	6/203	1499,1655,2778,4088,5566,10312	CTNNB1,DDX5,GNAS,SMAD3,PRKACA,TCIRG1
15_Member	GO Biological Processes	GO:0001837	epithelial to mesenchymal transition	-2.51781	-1.08051	5/142	1499,1655,4088,10521,51176	CTNNB1,DDX5,SMAD3,DDX17,LEF1
15_Member	GO Biological Processes	GO:0016202	regulation of striated muscle tissue development	-2.3917	-0.993237	5/152	1499,1655,4088,10521,51176	CTNNB1,DDX5,SMAD3,DDX17,LEF1
15_Member	GO Biological Processes	GO:0048762	mesenchymal cell differentiation	-2.36394	-0.975816	6/221	1499,1655,4088,6772,10521,51176	CTNNB1,DDX5,SMAD3,STAT1,DDX17,LEF1
15_Member	GO Biological Processes	GO:1901861	regulation of muscle tissue development	-2.3558	-0.971242	5/155	1499,1655,4088,10521,51176	CTNNB1,DDX5,SMAD3,DDX17,LEF1
15_Member	GO Biological Processes	GO:0048634	regulation of muscle organ development	-2.34402	-0.960903	5/156	1499,1655,4088,10521,51176	CTNNB1,DDX5,SMAD3,DDX17,LEF1
15_Member	GO Biological Processes	GO:0048641	regulation of skeletal muscle tissue development	-2.28295	-0.918687	3/51	1499,1655,10521	CTNNB1,DDX5,DDX17
15_Member	GO Biological Processes	GO:0048545	response to steroid hormone	-2.27727	-0.915421	8/385	1499,1535,1655,3192,5901,10521,10628,51176	CTNNB1,CYBA,DDX5,HNRNPU,RAN,DDX17,TXNIP,LEF1
15_Member	GO Biological Processes	GO:0071383	cellular response to steroid hormone stimulus	-2.10924	-0.778473	6/250	1499,1655,3192,5901,10521,51176	CTNNB1,DDX5,HNRNPU,RAN,DDX17,LEF1
15_Member	GO Biological Processes	GO:0043401	steroid hormone mediated signaling pathway	-2.0474	-0.734612	5/184	1499,1655,5901,10521,51176	CTNNB1,DDX5,RAN,DDX17,LEF1
15_Member	GO Biological Processes	GO:0071396	cellular response to lipid	-2.01144	-0.705466	10/610	1499,1655,3055,3146,3192,4067,4282,5901,10521,51176	CTNNB1,DDX5,HCK,HMGB1,HNRNPU,LYN,MIF,RAN,DDX17,LEF1
16_Summary	GO Biological Processes	GO:0006413	translational initiation	-6.99031	-4.62215	11/193	468,1968,1983,6136,6191,6202,6229,6234,23367,23645,26986,351,1660,2597,7818,8761,6625,23163	ATF4,EIF2S3,EIF5,RPL12,RPS4X,RPS8,RPS24,RPS28,LARP1,PPP1R15A,PABPC1,APP,DHX9,GAPDH,DAP3,PABPC4,SNRNP70,GGA3
16_Member	GO Biological Processes	GO:0006413	translational initiation	-6.99031	-4.62215	11/193	468,1968,1983,6136,6191,6202,6229,6234,23367,23645,26986	ATF4,EIF2S3,EIF5,RPL12,RPS4X,RPS8,RPS24,RPS28,LARP1,PPP1R15A,PABPC1
16_Member	GO Biological Processes	GO:0006412	translation	-4.4435	-2.53589	16/715	351,468,1660,1968,1983,2597,6136,6191,6202,6229,6234,7818,8761,23367,23645,26986	APP,ATF4,DHX9,EIF2S3,EIF5,GAPDH,RPL12,RPS4X,RPS8,RPS24,RPS28,DAP3,PABPC4,LARP1,PPP1R15A,PABPC1
16_Member	GO Biological Processes	GO:0043043	peptide biosynthetic process	-4.26644	-2.39606	16/740	351,468,1660,1968,1983,2597,6136,6191,6202,6229,6234,7818,8761,23367,23645,26986	APP,ATF4,DHX9,EIF2S3,EIF5,GAPDH,RPL12,RPS4X,RPS8,RPS24,RPS28,DAP3,PABPC4,LARP1,PPP1R15A,PABPC1
16_Member	GO Biological Processes	GO:0034250	positive regulation of cellular amide metabolic process	-4.0304	-2.21255	7/153	351,1660,1968,6191,23367,23645,26986	APP,DHX9,EIF2S3,RPS4X,LARP1,PPP1R15A,PABPC1
16_Member	GO Biological Processes	GO:0034248	regulation of cellular amide metabolic process	-3.86218	-2.08383	12/484	351,468,1660,1968,1983,2597,6191,6625,23163,23367,23645,26986	APP,ATF4,DHX9,EIF2S3,EIF5,GAPDH,RPS4X,SNRNP70,GGA3,LARP1,PPP1R15A,PABPC1
16_Member	GO Biological Processes	GO:0045727	positive regulation of translation	-3.60105	-1.88339	6/127	1660,1968,6191,23367,23645,26986	DHX9,EIF2S3,RPS4X,LARP1,PPP1R15A,PABPC1
16_Member	GO Biological Processes	GO:0006417	regulation of translation	-3.12803	-1.52732	10/425	351,468,1660,1968,1983,2597,6191,23367,23645,26986	APP,ATF4,DHX9,EIF2S3,EIF5,GAPDH,RPS4X,LARP1,PPP1R15A,PABPC1
16_Member	GO Biological Processes	GO:0006446	regulation of translational initiation	-2.66446	-1.18006	4/79	468,1983,23367,23645	ATF4,EIF5,LARP1,PPP1R15A
17_Summary	Reactome Gene Sets	R-HSA-913531	Interferon Signaling	-6.85554	-4.50648	11/199	103,684,960,2634,3133,3659,3837,4940,6772,7314,10437,3055,4615,2597,1535,1660,4069,5788,10521,22861,219972,972,3190,6430	ADAR,BST2,CD44,GBP2,HLA-E,IRF1,KPNB1,OAS3,STAT1,UBB,IFI30,HCK,MYD88,GAPDH,CYBA,DHX9,LYZ,PTPRC,DDX17,NLRP1,MPEG1,CD74,HNRNPK,SRSF5
17_Member	Reactome Gene Sets	R-HSA-913531	Interferon Signaling	-6.85554	-4.50648	11/199	103,684,960,2634,3133,3659,3837,4940,6772,7314,10437	ADAR,BST2,CD44,GBP2,HLA-E,IRF1,KPNB1,OAS3,STAT1,UBB,IFI30
17_Member	GO Biological Processes	GO:0060333	interferon-gamma-mediated signaling pathway	-6.65766	-4.34012	8/91	960,2634,3055,3133,3659,4940,6772,10437	CD44,GBP2,HCK,HLA-E,IRF1,OAS3,STAT1,IFI30
17_Member	GO Biological Processes	GO:0060337	type I interferon signaling pathway	-6.51235	-4.216	8/95	103,684,2634,3133,3659,4615,4940,6772	ADAR,BST2,GBP2,HLA-E,IRF1,MYD88,OAS3,STAT1
17_Member	GO Biological Processes	GO:0071357	cellular response to type I interferon	-6.51235	-4.216	8/95	103,684,2634,3133,3659,4615,4940,6772	ADAR,BST2,GBP2,HLA-E,IRF1,MYD88,OAS3,STAT1
17_Member	GO Biological Processes	GO:0034340	response to type I interferon	-6.3737	-4.11686	8/99	103,684,2634,3133,3659,4615,4940,6772	ADAR,BST2,GBP2,HLA-E,IRF1,MYD88,OAS3,STAT1
17_Member	Reactome Gene Sets	R-HSA-909733	Interferon alpha/beta signaling	-6.31791	-4.07592	7/69	103,684,2634,3133,3659,4940,6772	ADAR,BST2,GBP2,HLA-E,IRF1,OAS3,STAT1
17_Member	GO Biological Processes	GO:0034341	response to interferon-gamma	-5.90214	-3.71493	10/199	684,960,2597,2634,3055,3133,3659,4940,6772,10437	BST2,CD44,GAPDH,GBP2,HCK,HLA-E,IRF1,OAS3,STAT1,IFI30
17_Member	GO Biological Processes	GO:0098542	defense response to other organism	-5.655	-3.50478	16/571	103,684,1535,1660,2597,2634,3133,3659,4069,4615,4940,5788,6772,10521,22861,219972	ADAR,BST2,CYBA,DHX9,GAPDH,GBP2,HLA-E,IRF1,LYZ,MYD88,OAS3,PTPRC,STAT1,DDX17,NLRP1,MPEG1
17_Member	Reactome Gene Sets	R-HSA-877300	Interferon gamma signaling	-5.46583	-3.34419	7/92	960,2634,3133,3659,4940,6772,10437	CD44,GBP2,HLA-E,IRF1,OAS3,STAT1,IFI30
17_Member	GO Biological Processes	GO:0071346	cellular response to interferon-gamma	-5.34677	-3.25967	9/180	960,2597,2634,3055,3133,3659,4940,6772,10437	CD44,GAPDH,GBP2,HCK,HLA-E,IRF1,OAS3,STAT1,IFI30
17_Member	GO Biological Processes	GO:0051607	defense response to virus	-3.58916	-1.8767	8/239	103,684,1660,3659,4940,5788,6772,10521	ADAR,BST2,DHX9,IRF1,OAS3,PTPRC,STAT1,DDX17
17_Member	KEGG Pathway	hsa05168	Herpes simplex infection	-3.52192	-1.82555	7/185	972,3133,3190,4615,4940,6430,6772	CD74,HLA-E,HNRNPK,MYD88,OAS3,SRSF5,STAT1
17_Member	GO Biological Processes	GO:0009615	response to virus	-2.70599	-1.21446	8/327	103,684,1660,3659,4940,5788,6772,10521	ADAR,BST2,DHX9,IRF1,OAS3,PTPRC,STAT1,DDX17
18_Summary	GO Biological Processes	GO:0090087	regulation of peptide transport	-6.79374	-4.45392	20/731	308,972,1660,2597,3098,3133,3146,4035,4067,4088,4282,4946,5478,5566,5901,7114,8314,10312,10519,22861,4860,1535,2113,4615,2778,5579,5908,3055,5788	ANXA5,CD74,DHX9,GAPDH,HK1,HLA-E,HMGB1,LRP1,LYN,SMAD3,MIF,OAZ1,PPIA,PRKACA,RAN,TMSB4X,BAP1,TCIRG1,CIB1,NLRP1,PNP,CYBA,ETS1,MYD88,GNAS,PRKCB,RAP1B,HCK,PTPRC
18_Member	GO Biological Processes	GO:0090087	regulation of peptide transport	-6.79374	-4.45392	20/731	308,972,1660,2597,3098,3133,3146,4035,4067,4088,4282,4946,5478,5566,5901,7114,8314,10312,10519,22861	ANXA5,CD74,DHX9,GAPDH,HK1,HLA-E,HMGB1,LRP1,LYN,SMAD3,MIF,OAZ1,PPIA,PRKACA,RAN,TMSB4X,BAP1,TCIRG1,CIB1,NLRP1
18_Member	GO Biological Processes	GO:0051222	positive regulation of protein transport	-6.6528	-4.33958	15/419	1660,2597,3098,3133,3146,4035,4088,4282,4946,5478,5566,5901,8314,10519,22861	DHX9,GAPDH,HK1,HLA-E,HMGB1,LRP1,SMAD3,MIF,OAZ1,PPIA,PRKACA,RAN,BAP1,CIB1,NLRP1
18_Member	GO Biological Processes	GO:0051223	regulation of protein transport	-6.41242	-4.13638	19/701	308,1660,2597,3098,3133,3146,4035,4067,4088,4282,4946,5478,5566,5901,7114,8314,10312,10519,22861	ANXA5,DHX9,GAPDH,HK1,HLA-E,HMGB1,LRP1,LYN,SMAD3,MIF,OAZ1,PPIA,PRKACA,RAN,TMSB4X,BAP1,TCIRG1,CIB1,NLRP1
18_Member	GO Biological Processes	GO:1904951	positive regulation of establishment of protein localization	-6.17556	-3.94793	15/457	1660,2597,3098,3133,3146,4035,4088,4282,4946,5478,5566,5901,8314,10519,22861	DHX9,GAPDH,HK1,HLA-E,HMGB1,LRP1,SMAD3,MIF,OAZ1,PPIA,PRKACA,RAN,BAP1,CIB1,NLRP1
18_Member	GO Biological Processes	GO:0050663	cytokine secretion	-6.02661	-3.81863	11/241	1660,2597,3098,3146,4035,4067,4282,4860,7114,10312,22861	DHX9,GAPDH,HK1,HMGB1,LRP1,LYN,MIF,PNP,TMSB4X,TCIRG1,NLRP1
18_Member	GO Biological Processes	GO:0070201	regulation of establishment of protein localization	-5.99039	-3.79012	19/748	308,1660,2597,3098,3133,3146,4035,4067,4088,4282,4946,5478,5566,5901,7114,8314,10312,10519,22861	ANXA5,DHX9,GAPDH,HK1,HLA-E,HMGB1,LRP1,LYN,SMAD3,MIF,OAZ1,PPIA,PRKACA,RAN,TMSB4X,BAP1,TCIRG1,CIB1,NLRP1
18_Member	GO Biological Processes	GO:0002791	regulation of peptide secretion	-4.98555	-2.96686	14/502	308,972,1660,2597,3098,3133,3146,4035,4067,4282,5478,7114,10312,22861	ANXA5,CD74,DHX9,GAPDH,HK1,HLA-E,HMGB1,LRP1,LYN,MIF,PPIA,TMSB4X,TCIRG1,NLRP1
18_Member	GO Biological Processes	GO:0032103	positive regulation of response to external stimulus	-4.81144	-2.83235	11/323	972,1535,1660,2113,3133,3146,4035,4088,4282,4615,7114	CD74,CYBA,DHX9,ETS1,HLA-E,HMGB1,LRP1,SMAD3,MIF,MYD88,TMSB4X
18_Member	GO Biological Processes	GO:0050707	regulation of cytokine secretion	-4.79113	-2.81601	9/211	1660,2597,3098,3146,4035,4067,4282,7114,22861	DHX9,GAPDH,HK1,HMGB1,LRP1,LYN,MIF,TMSB4X,NLRP1
18_Member	GO Biological Processes	GO:0050708	regulation of protein secretion	-4.58971	-2.65034	13/474	308,1660,2597,3098,3133,3146,4035,4067,4282,5478,7114,10312,22861	ANXA5,DHX9,GAPDH,HK1,HLA-E,HMGB1,LRP1,LYN,MIF,PPIA,TMSB4X,TCIRG1,NLRP1
18_Member	GO Biological Processes	GO:0002790	peptide secretion	-4.53233	-2.60909	15/626	308,972,1660,2597,3098,3133,3146,4035,4067,4282,4860,5478,7114,10312,22861	ANXA5,CD74,DHX9,GAPDH,HK1,HLA-E,HMGB1,LRP1,LYN,MIF,PNP,PPIA,TMSB4X,TCIRG1,NLRP1
18_Member	GO Biological Processes	GO:0050715	positive regulation of cytokine secretion	-4.2935	-2.41371	7/139	1660,2597,3098,3146,4035,4282,22861	DHX9,GAPDH,HK1,HMGB1,LRP1,MIF,NLRP1
18_Member	GO Biological Processes	GO:0009306	protein secretion	-4.19402	-2.33738	14/593	308,1660,2597,3098,3133,3146,4035,4067,4282,4860,5478,7114,10312,22861	ANXA5,DHX9,GAPDH,HK1,HLA-E,HMGB1,LRP1,LYN,MIF,PNP,PPIA,TMSB4X,TCIRG1,NLRP1
18_Member	GO Biological Processes	GO:1903530	regulation of secretion by cell	-4.1507	-2.30314	16/757	308,1660,2597,2778,3098,3133,3146,4035,4067,4282,5478,5579,5908,7114,10312,22861	ANXA5,DHX9,GAPDH,GNAS,HK1,HLA-E,HMGB1,LRP1,LYN,MIF,PPIA,PRKCB,RAP1B,TMSB4X,TCIRG1,NLRP1
18_Member	GO Biological Processes	GO:0050714	positive regulation of protein secretion	-3.97236	-2.17069	9/269	1660,2597,3098,3133,3146,4035,4282,5478,22861	DHX9,GAPDH,HK1,HLA-E,HMGB1,LRP1,MIF,PPIA,NLRP1
18_Member	GO Biological Processes	GO:0002793	positive regulation of peptide secretion	-3.73849	-1.99033	9/289	1660,2597,3098,3133,3146,4035,4282,5478,22861	DHX9,GAPDH,HK1,HLA-E,HMGB1,LRP1,MIF,PPIA,NLRP1
18_Member	GO Biological Processes	GO:0050727	regulation of inflammatory response	-3.22818	-1.59995	11/489	1660,2113,3055,3133,4067,4088,4615,5788,7114,8314,22861	DHX9,ETS1,HCK,HLA-E,LYN,SMAD3,MYD88,PTPRC,TMSB4X,BAP1,NLRP1
18_Member	GO Biological Processes	GO:0051047	positive regulation of secretion	-3.09704	-1.50384	10/429	1535,1660,2597,3098,3133,3146,4035,4282,5478,22861	CYBA,DHX9,GAPDH,HK1,HLA-E,HMGB1,LRP1,MIF,PPIA,NLRP1
18_Member	GO Biological Processes	GO:1903532	positive regulation of secretion by cell	-2.73249	-1.2358	9/400	1660,2597,3098,3133,3146,4035,4282,5478,22861	DHX9,GAPDH,HK1,HLA-E,HMGB1,LRP1,MIF,PPIA,NLRP1
19_Summary	Canonical Pathways	M159	PID AMB2 NEUTROPHILS PATHWAY	-6.45039	-4.16223	6/41	3055,3146,4035,4067,5329,5908,308,4088	HCK,HMGB1,LRP1,LYN,PLAUR,RAP1B,ANXA5,SMAD3
19_Member	Canonical Pathways	M159	PID AMB2 NEUTROPHILS PATHWAY	-6.45039	-4.16223	6/41	3055,3146,4035,4067,5329,5908	HCK,HMGB1,LRP1,LYN,PLAUR,RAP1B
19_Member	GO Biological Processes	GO:1903034	regulation of response to wounding	-2.09611	-0.76979	5/179	308,4035,4067,4088,5329	ANXA5,LRP1,LYN,SMAD3,PLAUR
20_Summary	GO Biological Processes	GO:0007160	cell-matrix adhesion	-6.30201	-4.06725	11/226	960,1499,3676,3683,4035,4088,5795,6614,7402,10519,23499,11151,57580,351,393,684,1535,3021,5538,8314,51176,118,5339,5566,5908,8650,9922,3146,4282,5479,7086,10628,972	CD44,CTNNB1,ITGA4,ITGAL,LRP1,SMAD3,PTPRJ,SIGLEC1,UTRN,CIB1,MACF1,CORO1A,PREX1,APP,ARHGAP4,BST2,CYBA,H3-3B,PPT1,BAP1,LEF1,ADD1,PLEC,PRKACA,RAP1B,NUMB,IQSEC1,HMGB1,MIF,PPIB,TKT,TXNIP,CD74
20_Member	GO Biological Processes	GO:0007160	cell-matrix adhesion	-6.30201	-4.06725	11/226	960,1499,3676,3683,4035,4088,5795,6614,7402,10519,23499	CD44,CTNNB1,ITGA4,ITGAL,LRP1,SMAD3,PTPRJ,SIGLEC1,UTRN,CIB1,MACF1
20_Member	GO Biological Processes	GO:0031589	cell-substrate adhesion	-5.92739	-3.7337	13/356	960,1499,3676,3683,4035,4088,5795,6614,7402,10519,11151,23499,57580	CD44,CTNNB1,ITGA4,ITGAL,LRP1,SMAD3,PTPRJ,SIGLEC1,UTRN,CIB1,CORO1A,MACF1,PREX1
20_Member	GO Biological Processes	GO:0016049	cell growth	-5.83212	-3.65446	15/487	351,393,684,1499,1535,3021,3676,4035,4088,5538,5795,8314,10519,23499,51176	APP,ARHGAP4,BST2,CTNNB1,CYBA,H3-3B,ITGA4,LRP1,SMAD3,PPT1,PTPRJ,BAP1,CIB1,MACF1,LEF1
20_Member	GO Biological Processes	GO:0034330	cell junction organization	-5.23637	-3.17651	11/291	118,1499,4035,4088,5339,5566,5795,5908,8650,9922,23499	ADD1,CTNNB1,LRP1,SMAD3,PLEC,PRKACA,PTPRJ,RAP1B,NUMB,IQSEC1,MACF1
20_Member	GO Biological Processes	GO:0034332	adherens junction organization	-5.19004	-3.14666	8/142	118,1499,4035,4088,5795,8650,9922,23499	ADD1,CTNNB1,LRP1,SMAD3,PTPRJ,NUMB,IQSEC1,MACF1
20_Member	GO Biological Processes	GO:1903391	regulation of adherens junction organization	-5.16818	-3.13041	6/67	118,4035,4088,5795,9922,23499	ADD1,LRP1,SMAD3,PTPRJ,IQSEC1,MACF1
20_Member	GO Biological Processes	GO:0050918	positive chemotaxis	-5.13053	-3.09629	6/68	3146,4035,4088,4282,5795,11151	HMGB1,LRP1,SMAD3,MIF,PTPRJ,CORO1A
20_Member	GO Biological Processes	GO:1901888	regulation of cell junction assembly	-4.48497	-2.57226	6/88	4035,4088,5566,5795,5908,23499	LRP1,SMAD3,PRKACA,PTPRJ,RAP1B,MACF1
20_Member	GO Biological Processes	GO:0001558	regulation of cell growth	-4.45674	-2.54744	12/419	393,684,1535,3021,4035,4088,5538,5795,8314,10519,23499,51176	ARHGAP4,BST2,CYBA,H3-3B,LRP1,SMAD3,PPT1,PTPRJ,BAP1,CIB1,MACF1,LEF1
20_Member	GO Biological Processes	GO:1903393	positive regulation of adherens junction organization	-4.2324	-2.36818	4/31	118,4088,5795,9922	ADD1,SMAD3,PTPRJ,IQSEC1
20_Member	GO Biological Processes	GO:0040008	regulation of growth	-4.11199	-2.28017	15/682	351,393,684,1535,3021,4035,4088,5479,5538,5795,7086,8314,10519,23499,51176	APP,ARHGAP4,BST2,CYBA,H3-3B,LRP1,SMAD3,PPIB,PPT1,PTPRJ,TKT,BAP1,CIB1,MACF1,LEF1
20_Member	GO Biological Processes	GO:0001952	regulation of cell-matrix adhesion	-3.75457	-2.00288	6/119	4035,4088,5795,7402,10519,23499	LRP1,SMAD3,PTPRJ,UTRN,CIB1,MACF1
20_Member	GO Biological Processes	GO:0034329	cell junction assembly	-3.56479	-1.86109	8/241	1499,4035,4088,5339,5566,5795,5908,23499	CTNNB1,LRP1,SMAD3,PLEC,PRKACA,PTPRJ,RAP1B,MACF1
20_Member	GO Biological Processes	GO:0034333	adherens junction assembly	-3.40229	-1.72722	5/90	1499,4035,4088,5795,23499	CTNNB1,LRP1,SMAD3,PTPRJ,MACF1
20_Member	GO Biological Processes	GO:0001954	positive regulation of cell-matrix adhesion	-3.37887	-1.70773	4/51	4088,5795,7402,10519	SMAD3,PTPRJ,UTRN,CIB1
20_Member	GO Biological Processes	GO:0007044	cell-substrate junction assembly	-3.25279	-1.61649	5/97	4035,4088,5339,5795,23499	LRP1,SMAD3,PLEC,PTPRJ,MACF1
20_Member	GO Biological Processes	GO:0010810	regulation of cell-substrate adhesion	-3.13233	-1.5297	7/215	4035,4088,5795,7402,10519,23499,57580	LRP1,SMAD3,PTPRJ,UTRN,CIB1,MACF1,PREX1
20_Member	GO Biological Processes	GO:0051893	regulation of focal adhesion assembly	-3.10936	-1.51363	4/60	4035,4088,5795,23499	LRP1,SMAD3,PTPRJ,MACF1
20_Member	GO Biological Processes	GO:0090109	regulation of cell-substrate junction assembly	-3.10936	-1.51363	4/60	4035,4088,5795,23499	LRP1,SMAD3,PTPRJ,MACF1
20_Member	GO Biological Processes	GO:0030307	positive regulation of cell growth	-2.94598	-1.39111	6/169	1535,3021,4035,10519,23499,51176	CYBA,H3-3B,LRP1,CIB1,MACF1,LEF1
20_Member	GO Biological Processes	GO:0010811	positive regulation of cell-substrate adhesion	-2.82084	-1.29778	5/121	4088,5795,7402,10519,57580	SMAD3,PTPRJ,UTRN,CIB1,PREX1
20_Member	GO Biological Processes	GO:0007045	cell-substrate adherens junction assembly	-2.62479	-1.15172	4/81	4035,4088,5795,23499	LRP1,SMAD3,PTPRJ,MACF1
20_Member	GO Biological Processes	GO:0048041	focal adhesion assembly	-2.62479	-1.15172	4/81	4035,4088,5795,23499	LRP1,SMAD3,PTPRJ,MACF1
20_Member	GO Biological Processes	GO:0045927	positive regulation of growth	-2.56683	-1.1132	7/270	1535,3021,4035,5479,10519,23499,51176	CYBA,H3-3B,LRP1,PPIB,CIB1,MACF1,LEF1
20_Member	GO Biological Processes	GO:0048008	platelet-derived growth factor receptor signaling pathway	-2.14827	-0.812551	3/57	4035,5795,10628	LRP1,PTPRJ,TXNIP
20_Member	GO Biological Processes	GO:0030336	negative regulation of cell migration	-2.07072	-0.751434	7/334	393,684,972,3146,4035,4282,5795	ARHGAP4,BST2,CD74,HMGB1,LRP1,MIF,PTPRJ
20_Member	GO Biological Processes	GO:0030308	negative regulation of cell growth	-2.02838	-0.719442	5/186	393,684,4088,5538,5795	ARHGAP4,BST2,SMAD3,PPT1,PTPRJ
