# Supplementary material for: Disease Activity-Associated Alteration of mRNA m5 C Methylation in CD4+ T Cells of Systemic Lupus Erythematosus
Source: Front Cell Dev Biol. 2020 Jun 5;8:430. doi: 10.3389/fcell.2020.00430 (PMC7291606; doi:10.3389/fcell.2020.00430)
Supplement: TABLE S6 — The enriched go terms in genes with differential RNA hypomethylation in SLE CD4+ T cells compared with healthy controls according to metascape analysis. [file Table_6.XLSX]

## Sheet: Table S6
Table S6: The enriched go terms in genes with differential RNA hypomethylation in SLE CD4+ T cells compared with healthy controls according to metascape analysis.

## Sheet: SA vs HC
GroupID	Category	Term	Description	LogP	Log(q-value)	InTerm_InList	Genes	Symbols
1_Summary	Reactome Gene Sets	R-HSA-156842	Eukaryotic Translation Elongation	-41.4205	-37.103	24/93	1915,1933,1938,6130,6135,6137,6141,6143,6144,6154,6158,6160,6161,6171,6176,6187,6188,6189,6205,6206,6223,6233,9349,23521,4904,7846,5094,7431,567,7533,51372,60,2316,226	EEF1A1,EEF1B2,EEF2,RPL7A,RPL11,RPL13,RPL18,RPL19,RPL21,RPL26,RPL28,RPL31,RPL32,RPL41,RPLP1,RPS2,RPS3,RPS3A,RPS11,RPS12,RPS19,RPS27A,RPL23,RPL13A,YBX1,TUBA1A,PCBP2,VIM,B2M,YWHAH,TMA7,ACTB,FLNA,ALDOA
1_Member	Reactome Gene Sets	R-HSA-156842	Eukaryotic Translation Elongation	-41.4205	-37.103	24/93	1915,1933,1938,6130,6135,6137,6141,6143,6144,6154,6158,6160,6161,6171,6176,6187,6188,6189,6205,6206,6223,6233,9349,23521	EEF1A1,EEF1B2,EEF2,RPL7A,RPL11,RPL13,RPL18,RPL19,RPL21,RPL26,RPL28,RPL31,RPL32,RPL41,RPLP1,RPS2,RPS3,RPS3A,RPS11,RPS12,RPS19,RPS27A,RPL23,RPL13A
1_Member	Reactome Gene Sets	R-HSA-156902	Peptide chain elongation	-39.6481	-35.6316	23/89	1915,1938,6130,6135,6137,6141,6143,6144,6154,6158,6160,6161,6171,6176,6187,6188,6189,6205,6206,6223,6233,9349,23521	EEF1A1,EEF2,RPL7A,RPL11,RPL13,RPL18,RPL19,RPL21,RPL26,RPL28,RPL31,RPL32,RPL41,RPLP1,RPS2,RPS3,RPS3A,RPS11,RPS12,RPS19,RPS27A,RPL23,RPL13A
1_Member	CORUM	CORUM:306	Ribosome, cytoplasmic	-36.2603	-32.4199	21/80	6130,6135,6137,6141,6143,6144,6154,6158,6160,6161,6171,6176,6187,6188,6189,6205,6206,6223,6233,9349,23521	RPL7A,RPL11,RPL13,RPL18,RPL19,RPL21,RPL26,RPL28,RPL31,RPL32,RPL41,RPLP1,RPS2,RPS3,RPS3A,RPS11,RPS12,RPS19,RPS27A,RPL23,RPL13A
1_Member	Reactome Gene Sets	R-HSA-192823	Viral mRNA Translation	-35.1569	-31.4415	21/89	6130,6135,6137,6141,6143,6144,6154,6158,6160,6161,6171,6176,6187,6188,6189,6205,6206,6223,6233,9349,23521	RPL7A,RPL11,RPL13,RPL18,RPL19,RPL21,RPL26,RPL28,RPL31,RPL32,RPL41,RPLP1,RPS2,RPS3,RPS3A,RPS11,RPS12,RPS19,RPS27A,RPL23,RPL13A
1_Member	Reactome Gene Sets	R-HSA-2408557	Selenocysteine synthesis	-34.7071	-31.1677	21/93	6130,6135,6137,6141,6143,6144,6154,6158,6160,6161,6171,6176,6187,6188,6189,6205,6206,6223,6233,9349,23521	RPL7A,RPL11,RPL13,RPL18,RPL19,RPL21,RPL26,RPL28,RPL31,RPL32,RPL41,RPLP1,RPS2,RPS3,RPS3A,RPS11,RPS12,RPS19,RPS27A,RPL23,RPL13A
1_Member	Reactome Gene Sets	R-HSA-72764	Eukaryotic Translation Termination	-34.7071	-31.1677	21/93	6130,6135,6137,6141,6143,6144,6154,6158,6160,6161,6171,6176,6187,6188,6189,6205,6206,6223,6233,9349,23521	RPL7A,RPL11,RPL13,RPL18,RPL19,RPL21,RPL26,RPL28,RPL31,RPL32,RPL41,RPLP1,RPS2,RPS3,RPS3A,RPS11,RPS12,RPS19,RPS27A,RPL23,RPL13A
1_Member	Reactome Gene Sets	R-HSA-975956	Nonsense Mediated Decay (NMD) independent of the Exon Junction Complex (EJC)	-34.4904	-31.0179	21/95	6130,6135,6137,6141,6143,6144,6154,6158,6160,6161,6171,6176,6187,6188,6189,6205,6206,6223,6233,9349,23521	RPL7A,RPL11,RPL13,RPL18,RPL19,RPL21,RPL26,RPL28,RPL31,RPL32,RPL41,RPLP1,RPS2,RPS3,RPS3A,RPS11,RPS12,RPS19,RPS27A,RPL23,RPL13A
1_Member	Reactome Gene Sets	R-HSA-72689	Formation of a pool of free 40S subunits	-33.8701	-30.4556	21/101	6130,6135,6137,6141,6143,6144,6154,6158,6160,6161,6171,6176,6187,6188,6189,6205,6206,6223,6233,9349,23521	RPL7A,RPL11,RPL13,RPL18,RPL19,RPL21,RPL26,RPL28,RPL31,RPL32,RPL41,RPLP1,RPS2,RPS3,RPS3A,RPS11,RPS12,RPS19,RPS27A,RPL23,RPL13A
1_Member	CORUM	CORUM:3055	Nop56p-associated pre-rRNA complex	-33.5754	-30.2121	21/104	1915,1938,4904,6130,6135,6137,6141,6143,6144,6154,6158,6160,6161,6176,6187,6189,6205,6206,7846,9349,23521	EEF1A1,EEF2,YBX1,RPL7A,RPL11,RPL13,RPL18,RPL19,RPL21,RPL26,RPL28,RPL31,RPL32,RPLP1,RPS2,RPS3A,RPS11,RPS12,TUBA1A,RPL23,RPL13A
1_Member	GO Biological Processes	GO:0006614	SRP-dependent cotranslational protein targeting to membrane	-33.4793	-30.1617	21/105	6130,6135,6137,6141,6143,6144,6154,6158,6160,6161,6171,6176,6187,6188,6189,6205,6206,6223,6233,9349,23521	RPL7A,RPL11,RPL13,RPL18,RPL19,RPL21,RPL26,RPL28,RPL31,RPL32,RPL41,RPLP1,RPS2,RPS3,RPS3A,RPS11,RPS12,RPS19,RPS27A,RPL23,RPL13A
1_Member	GO Biological Processes	GO:0006613	cotranslational protein targeting to membrane	-33.1048	-29.8287	21/109	6130,6135,6137,6141,6143,6144,6154,6158,6160,6161,6171,6176,6187,6188,6189,6205,6206,6223,6233,9349,23521	RPL7A,RPL11,RPL13,RPL18,RPL19,RPL21,RPL26,RPL28,RPL31,RPL32,RPL41,RPLP1,RPS2,RPS3,RPS3A,RPS11,RPS12,RPS19,RPS27A,RPL23,RPL13A
1_Member	Reactome Gene Sets	R-HSA-156827	L13a-mediated translational silencing of Ceruloplasmin expression	-32.9233	-29.685	21/111	6130,6135,6137,6141,6143,6144,6154,6158,6160,6161,6171,6176,6187,6188,6189,6205,6206,6223,6233,9349,23521	RPL7A,RPL11,RPL13,RPL18,RPL19,RPL21,RPL26,RPL28,RPL31,RPL32,RPL41,RPLP1,RPS2,RPS3,RPS3A,RPS11,RPS12,RPS19,RPS27A,RPL23,RPL13A
1_Member	Reactome Gene Sets	R-HSA-1799339	SRP-dependent cotranslational protein targeting to membrane	-32.8339	-29.6625	21/112	6130,6135,6137,6141,6143,6144,6154,6158,6160,6161,6171,6176,6187,6188,6189,6205,6206,6223,6233,9349,23521	RPL7A,RPL11,RPL13,RPL18,RPL19,RPL21,RPL26,RPL28,RPL31,RPL32,RPL41,RPLP1,RPS2,RPS3,RPS3A,RPS11,RPS12,RPS19,RPS27A,RPL23,RPL13A
1_Member	Reactome Gene Sets	R-HSA-72706	GTP hydrolysis and joining of the 60S ribosomal subunit	-32.8339	-29.6625	21/112	6130,6135,6137,6141,6143,6144,6154,6158,6160,6161,6171,6176,6187,6188,6189,6205,6206,6223,6233,9349,23521	RPL7A,RPL11,RPL13,RPL18,RPL19,RPL21,RPL26,RPL28,RPL31,RPL32,RPL41,RPLP1,RPS2,RPS3,RPS3A,RPS11,RPS12,RPS19,RPS27A,RPL23,RPL13A
1_Member	Reactome Gene Sets	R-HSA-927802	Nonsense-Mediated Decay (NMD)	-32.571	-29.4576	21/115	6130,6135,6137,6141,6143,6144,6154,6158,6160,6161,6171,6176,6187,6188,6189,6205,6206,6223,6233,9349,23521	RPL7A,RPL11,RPL13,RPL18,RPL19,RPL21,RPL26,RPL28,RPL31,RPL32,RPL41,RPLP1,RPS2,RPS3,RPS3A,RPS11,RPS12,RPS19,RPS27A,RPL23,RPL13A
1_Member	Reactome Gene Sets	R-HSA-975957	Nonsense Mediated Decay (NMD) enhanced by the Exon Junction Complex (EJC)	-32.571	-29.4576	21/115	6130,6135,6137,6141,6143,6144,6154,6158,6160,6161,6171,6176,6187,6188,6189,6205,6206,6223,6233,9349,23521	RPL7A,RPL11,RPL13,RPL18,RPL19,RPL21,RPL26,RPL28,RPL31,RPL32,RPL41,RPLP1,RPS2,RPS3,RPS3A,RPS11,RPS12,RPS19,RPS27A,RPL23,RPL13A
1_Member	GO Biological Processes	GO:0045047	protein targeting to ER	-32.3157	-29.2534	21/118	6130,6135,6137,6141,6143,6144,6154,6158,6160,6161,6171,6176,6187,6188,6189,6205,6206,6223,6233,9349,23521	RPL7A,RPL11,RPL13,RPL18,RPL19,RPL21,RPL26,RPL28,RPL31,RPL32,RPL41,RPLP1,RPS2,RPS3,RPS3A,RPS11,RPS12,RPS19,RPS27A,RPL23,RPL13A
1_Member	Reactome Gene Sets	R-HSA-2408522	Selenoamino acid metabolism	-32.3157	-29.2534	21/118	6130,6135,6137,6141,6143,6144,6154,6158,6160,6161,6171,6176,6187,6188,6189,6205,6206,6223,6233,9349,23521	RPL7A,RPL11,RPL13,RPL18,RPL19,RPL21,RPL26,RPL28,RPL31,RPL32,RPL41,RPLP1,RPS2,RPS3,RPS3A,RPS11,RPS12,RPS19,RPS27A,RPL23,RPL13A
1_Member	Reactome Gene Sets	R-HSA-72613	Eukaryotic Translation Initiation	-32.2321	-29.2156	21/119	6130,6135,6137,6141,6143,6144,6154,6158,6160,6161,6171,6176,6187,6188,6189,6205,6206,6223,6233,9349,23521	RPL7A,RPL11,RPL13,RPL18,RPL19,RPL21,RPL26,RPL28,RPL31,RPL32,RPL41,RPLP1,RPS2,RPS3,RPS3A,RPS11,RPS12,RPS19,RPS27A,RPL23,RPL13A
1_Member	Reactome Gene Sets	R-HSA-72737	Cap-dependent Translation Initiation	-32.2321	-29.2156	21/119	6130,6135,6137,6141,6143,6144,6154,6158,6160,6161,6171,6176,6187,6188,6189,6205,6206,6223,6233,9349,23521	RPL7A,RPL11,RPL13,RPL18,RPL19,RPL21,RPL26,RPL28,RPL31,RPL32,RPL41,RPLP1,RPS2,RPS3,RPS3A,RPS11,RPS12,RPS19,RPS27A,RPL23,RPL13A
1_Member	GO Biological Processes	GO:0000184	nuclear-transcribed mRNA catabolic process, nonsense-mediated decay	-32.1494	-29.1541	21/120	6130,6135,6137,6141,6143,6144,6154,6158,6160,6161,6171,6176,6187,6188,6189,6205,6206,6223,6233,9349,23521	RPL7A,RPL11,RPL13,RPL18,RPL19,RPL21,RPL26,RPL28,RPL31,RPL32,RPL41,RPLP1,RPS2,RPS3,RPS3A,RPS11,RPS12,RPS19,RPS27A,RPL23,RPL13A
1_Member	GO Biological Processes	GO:0072599	establishment of protein localization to endoplasmic reticulum	-31.9861	-29.011	21/122	6130,6135,6137,6141,6143,6144,6154,6158,6160,6161,6171,6176,6187,6188,6189,6205,6206,6223,6233,9349,23521	RPL7A,RPL11,RPL13,RPL18,RPL19,RPL21,RPL26,RPL28,RPL31,RPL32,RPL41,RPLP1,RPS2,RPS3,RPS3A,RPS11,RPS12,RPS19,RPS27A,RPL23,RPL13A
1_Member	Reactome Gene Sets	R-HSA-168273	Influenza Viral RNA Transcription and Replication	-31.0649	-28.1091	21/134	6130,6135,6137,6141,6143,6144,6154,6158,6160,6161,6171,6176,6187,6188,6189,6205,6206,6223,6233,9349,23521	RPL7A,RPL11,RPL13,RPL18,RPL19,RPL21,RPL26,RPL28,RPL31,RPL32,RPL41,RPLP1,RPS2,RPS3,RPS3A,RPS11,RPS12,RPS19,RPS27A,RPL23,RPL13A
1_Member	Reactome Gene Sets	R-HSA-168255	Influenza Life Cycle	-30.364	-27.4266	21/144	6130,6135,6137,6141,6143,6144,6154,6158,6160,6161,6171,6176,6187,6188,6189,6205,6206,6223,6233,9349,23521	RPL7A,RPL11,RPL13,RPL18,RPL19,RPL21,RPL26,RPL28,RPL31,RPL32,RPL41,RPLP1,RPS2,RPS3,RPS3A,RPS11,RPS12,RPS19,RPS27A,RPL23,RPL13A
1_Member	GO Biological Processes	GO:0070972	protein localization to endoplasmic reticulum	-30.164	-27.2444	21/147	6130,6135,6137,6141,6143,6144,6154,6158,6160,6161,6171,6176,6187,6188,6189,6205,6206,6223,6233,9349,23521	RPL7A,RPL11,RPL13,RPL18,RPL19,RPL21,RPL26,RPL28,RPL31,RPL32,RPL41,RPLP1,RPS2,RPS3,RPS3A,RPS11,RPS12,RPS19,RPS27A,RPL23,RPL13A
1_Member	KEGG Pathway	hsa03010	Ribosome	-29.7771	-26.8745	21/153	6130,6135,6137,6141,6143,6144,6154,6158,6160,6161,6171,6176,6187,6188,6189,6205,6206,6223,6233,9349,23521	RPL7A,RPL11,RPL13,RPL18,RPL19,RPL21,RPL26,RPL28,RPL31,RPL32,RPL41,RPLP1,RPS2,RPS3,RPS3A,RPS11,RPS12,RPS19,RPS27A,RPL23,RPL13A
1_Member	Reactome Gene Sets	R-HSA-168254	Influenza Infection	-29.6518	-26.7656	21/155	6130,6135,6137,6141,6143,6144,6154,6158,6160,6161,6171,6176,6187,6188,6189,6205,6206,6223,6233,9349,23521	RPL7A,RPL11,RPL13,RPL18,RPL19,RPL21,RPL26,RPL28,RPL31,RPL32,RPL41,RPLP1,RPS2,RPS3,RPS3A,RPS11,RPS12,RPS19,RPS27A,RPL23,RPL13A
1_Member	GO Biological Processes	GO:0019080	viral gene expression	-29.4835	-26.6131	22/191	5094,6130,6135,6137,6141,6143,6144,6154,6158,6160,6161,6171,6176,6187,6188,6189,6205,6206,6223,6233,9349,23521	PCBP2,RPL7A,RPL11,RPL13,RPL18,RPL19,RPL21,RPL26,RPL28,RPL31,RPL32,RPL41,RPLP1,RPS2,RPS3,RPS3A,RPS11,RPS12,RPS19,RPS27A,RPL23,RPL13A
1_Member	Reactome Gene Sets	R-HSA-9010553	Regulation of expression of SLITs and ROBOs	-28.7084	-25.8533	21/171	6130,6135,6137,6141,6143,6144,6154,6158,6160,6161,6171,6176,6187,6188,6189,6205,6206,6223,6233,9349,23521	RPL7A,RPL11,RPL13,RPL18,RPL19,RPL21,RPL26,RPL28,RPL31,RPL32,RPL41,RPLP1,RPS2,RPS3,RPS3A,RPS11,RPS12,RPS19,RPS27A,RPL23,RPL13A
1_Member	Reactome Gene Sets	R-HSA-72766	Translation	-28.6887	-25.8482	24/291	1915,1933,1938,6130,6135,6137,6141,6143,6144,6154,6158,6160,6161,6171,6176,6187,6188,6189,6205,6206,6223,6233,9349,23521	EEF1A1,EEF1B2,EEF2,RPL7A,RPL11,RPL13,RPL18,RPL19,RPL21,RPL26,RPL28,RPL31,RPL32,RPL41,RPLP1,RPS2,RPS3,RPS3A,RPS11,RPS12,RPS19,RPS27A,RPL23,RPL13A
1_Member	GO Biological Processes	GO:0019083	viral transcription	-28.379	-25.5528	21/177	6130,6135,6137,6141,6143,6144,6154,6158,6160,6161,6171,6176,6187,6188,6189,6205,6206,6223,6233,9349,23521	RPL7A,RPL11,RPL13,RPL18,RPL19,RPL21,RPL26,RPL28,RPL31,RPL32,RPL41,RPLP1,RPS2,RPS3,RPS3A,RPS11,RPS12,RPS19,RPS27A,RPL23,RPL13A
1_Member	Reactome Gene Sets	R-HSA-6791226	Major pathway of rRNA processing in the nucleolus and cytosol	-27.9581	-25.1457	21/185	6130,6135,6137,6141,6143,6144,6154,6158,6160,6161,6171,6176,6187,6188,6189,6205,6206,6223,6233,9349,23521	RPL7A,RPL11,RPL13,RPL18,RPL19,RPL21,RPL26,RPL28,RPL31,RPL32,RPL41,RPLP1,RPS2,RPS3,RPS3A,RPS11,RPS12,RPS19,RPS27A,RPL23,RPL13A
1_Member	GO Biological Processes	GO:0006413	translational initiation	-27.5563	-24.7573	21/193	6130,6135,6137,6141,6143,6144,6154,6158,6160,6161,6171,6176,6187,6188,6189,6205,6206,6223,6233,9349,23521	RPL7A,RPL11,RPL13,RPL18,RPL19,RPL21,RPL26,RPL28,RPL31,RPL32,RPL41,RPLP1,RPS2,RPS3,RPS3A,RPS11,RPS12,RPS19,RPS27A,RPL23,RPL13A
1_Member	Reactome Gene Sets	R-HSA-8868773	rRNA processing in the nucleus and cytosol	-27.4587	-24.6726	21/195	6130,6135,6137,6141,6143,6144,6154,6158,6160,6161,6171,6176,6187,6188,6189,6205,6206,6223,6233,9349,23521	RPL7A,RPL11,RPL13,RPL18,RPL19,RPL21,RPL26,RPL28,RPL31,RPL32,RPL41,RPLP1,RPS2,RPS3,RPS3A,RPS11,RPS12,RPS19,RPS27A,RPL23,RPL13A
1_Member	GO Biological Processes	GO:0006612	protein targeting to membrane	-27.1252	-24.3517	21/202	6130,6135,6137,6141,6143,6144,6154,6158,6160,6161,6171,6176,6187,6188,6189,6205,6206,6223,6233,9349,23521	RPL7A,RPL11,RPL13,RPL18,RPL19,RPL21,RPL26,RPL28,RPL31,RPL32,RPL41,RPLP1,RPS2,RPS3,RPS3A,RPS11,RPS12,RPS19,RPS27A,RPL23,RPL13A
1_Member	Reactome Gene Sets	R-HSA-72312	rRNA processing	-26.986	-24.2248	21/205	6130,6135,6137,6141,6143,6144,6154,6158,6160,6161,6171,6176,6187,6188,6189,6205,6206,6223,6233,9349,23521	RPL7A,RPL11,RPL13,RPL18,RPL19,RPL21,RPL26,RPL28,RPL31,RPL32,RPL41,RPLP1,RPS2,RPS3,RPS3A,RPS11,RPS12,RPS19,RPS27A,RPL23,RPL13A
1_Member	GO Biological Processes	GO:0000956	nuclear-transcribed mRNA catabolic process	-26.8038	-24.0545	21/209	6130,6135,6137,6141,6143,6144,6154,6158,6160,6161,6171,6176,6187,6188,6189,6205,6206,6223,6233,9349,23521	RPL7A,RPL11,RPL13,RPL18,RPL19,RPL21,RPL26,RPL28,RPL31,RPL32,RPL41,RPLP1,RPS2,RPS3,RPS3A,RPS11,RPS12,RPS19,RPS27A,RPL23,RPL13A
1_Member	Reactome Gene Sets	R-HSA-376176	Signaling by ROBO receptors	-26.4072	-23.6695	21/218	6130,6135,6137,6141,6143,6144,6154,6158,6160,6161,6171,6176,6187,6188,6189,6205,6206,6223,6233,9349,23521	RPL7A,RPL11,RPL13,RPL18,RPL19,RPL21,RPL26,RPL28,RPL31,RPL32,RPL41,RPLP1,RPS2,RPS3,RPS3A,RPS11,RPS12,RPS19,RPS27A,RPL23,RPL13A
1_Member	CORUM	CORUM:308	60S ribosomal subunit, cytoplasmic	-24.9253	-22.1988	14/47	6130,6135,6137,6141,6143,6144,6154,6158,6160,6161,6171,6176,9349,23521	RPL7A,RPL11,RPL13,RPL18,RPL19,RPL21,RPL26,RPL28,RPL31,RPL32,RPL41,RPLP1,RPL23,RPL13A
1_Member	GO Biological Processes	GO:0006402	mRNA catabolic process	-24.6611	-21.9456	23/367	4904,6130,6135,6137,6141,6143,6144,6154,6158,6160,6161,6171,6176,6187,6188,6189,6205,6206,6223,6233,7431,9349,23521	YBX1,RPL7A,RPL11,RPL13,RPL18,RPL19,RPL21,RPL26,RPL28,RPL31,RPL32,RPL41,RPLP1,RPS2,RPS3,RPS3A,RPS11,RPS12,RPS19,RPS27A,VIM,RPL23,RPL13A
1_Member	Reactome Gene Sets	R-HSA-5663205	Infectious disease	-24.2341	-21.5293	23/383	567,1938,6130,6135,6137,6141,6143,6144,6154,6158,6160,6161,6171,6176,6187,6188,6189,6205,6206,6223,6233,9349,23521	B2M,EEF2,RPL7A,RPL11,RPL13,RPL18,RPL19,RPL21,RPL26,RPL28,RPL31,RPL32,RPL41,RPLP1,RPS2,RPS3,RPS3A,RPS11,RPS12,RPS19,RPS27A,RPL23,RPL13A
1_Member	GO Biological Processes	GO:0090150	establishment of protein localization to membrane	-24.0165	-21.3222	22/334	6130,6135,6137,6141,6143,6144,6154,6158,6160,6161,6171,6176,6187,6188,6189,6205,6206,6223,6233,7533,9349,23521	RPL7A,RPL11,RPL13,RPL18,RPL19,RPL21,RPL26,RPL28,RPL31,RPL32,RPL41,RPLP1,RPS2,RPS3,RPS3A,RPS11,RPS12,RPS19,RPS27A,YWHAH,RPL23,RPL13A
1_Member	GO Biological Processes	GO:0006401	RNA catabolic process	-23.8007	-21.1166	23/400	4904,6130,6135,6137,6141,6143,6144,6154,6158,6160,6161,6171,6176,6187,6188,6189,6205,6206,6223,6233,7431,9349,23521	YBX1,RPL7A,RPL11,RPL13,RPL18,RPL19,RPL21,RPL26,RPL28,RPL31,RPL32,RPL41,RPLP1,RPS2,RPS3,RPS3A,RPS11,RPS12,RPS19,RPS27A,VIM,RPL23,RPL13A
1_Member	GO Biological Processes	GO:0006412	translation	-22.0048	-19.3307	26/715	1915,1933,1938,6130,6135,6137,6141,6143,6144,6154,6158,6160,6161,6171,6176,6187,6188,6189,6205,6206,6223,6233,7431,9349,23521,51372	EEF1A1,EEF1B2,EEF2,RPL7A,RPL11,RPL13,RPL18,RPL19,RPL21,RPL26,RPL28,RPL31,RPL32,RPL41,RPLP1,RPS2,RPS3,RPS3A,RPS11,RPS12,RPS19,RPS27A,VIM,RPL23,RPL13A,TMA7
1_Member	GO Biological Processes	GO:0043043	peptide biosynthetic process	-21.6281	-18.9638	26/740	1915,1933,1938,6130,6135,6137,6141,6143,6144,6154,6158,6160,6161,6171,6176,6187,6188,6189,6205,6206,6223,6233,7431,9349,23521,51372	EEF1A1,EEF1B2,EEF2,RPL7A,RPL11,RPL13,RPL18,RPL19,RPL21,RPL26,RPL28,RPL31,RPL32,RPL41,RPLP1,RPS2,RPS3,RPS3A,RPS11,RPS12,RPS19,RPS27A,VIM,RPL23,RPL13A,TMA7
1_Member	Reactome Gene Sets	R-HSA-71291	Metabolism of amino acids and derivatives	-21.4741	-18.8193	21/372	6130,6135,6137,6141,6143,6144,6154,6158,6160,6161,6171,6176,6187,6188,6189,6205,6206,6223,6233,9349,23521	RPL7A,RPL11,RPL13,RPL18,RPL19,RPL21,RPL26,RPL28,RPL31,RPL32,RPL41,RPLP1,RPS2,RPS3,RPS3A,RPS11,RPS12,RPS19,RPS27A,RPL23,RPL13A
1_Member	GO Biological Processes	GO:0072657	protein localization to membrane	-20.7767	-18.1312	24/623	60,2316,6130,6135,6137,6141,6143,6144,6154,6158,6160,6161,6171,6176,6187,6188,6189,6205,6206,6223,6233,7533,9349,23521	ACTB,FLNA,RPL7A,RPL11,RPL13,RPL18,RPL19,RPL21,RPL26,RPL28,RPL31,RPL32,RPL41,RPLP1,RPS2,RPS3,RPS3A,RPS11,RPS12,RPS19,RPS27A,YWHAH,RPL23,RPL13A
1_Member	GO Biological Processes	GO:0072594	establishment of protein localization to organelle	-20.6759	-18.0396	23/549	2316,6130,6135,6137,6141,6143,6144,6154,6158,6160,6161,6171,6176,6187,6188,6189,6205,6206,6223,6233,7533,9349,23521	FLNA,RPL7A,RPL11,RPL13,RPL18,RPL19,RPL21,RPL26,RPL28,RPL31,RPL32,RPL41,RPLP1,RPS2,RPS3,RPS3A,RPS11,RPS12,RPS19,RPS27A,YWHAH,RPL23,RPL13A
1_Member	Reactome Gene Sets	R-HSA-422475	Axon guidance	-20.605	-17.9777	23/553	60,6130,6135,6137,6141,6143,6144,6154,6158,6160,6161,6171,6176,6187,6188,6189,6205,6206,6223,6233,7846,9349,23521	ACTB,RPL7A,RPL11,RPL13,RPL18,RPL19,RPL21,RPL26,RPL28,RPL31,RPL32,RPL41,RPLP1,RPS2,RPS3,RPS3A,RPS11,RPS12,RPS19,RPS27A,TUBA1A,RPL23,RPL13A
1_Member	GO Biological Processes	GO:0034655	nucleobase-containing compound catabolic process	-20.3157	-17.6972	24/652	226,4904,6130,6135,6137,6141,6143,6144,6154,6158,6160,6161,6171,6176,6187,6188,6189,6205,6206,6223,6233,7431,9349,23521	ALDOA,YBX1,RPL7A,RPL11,RPL13,RPL18,RPL19,RPL21,RPL26,RPL28,RPL31,RPL32,RPL41,RPLP1,RPS2,RPS3,RPS3A,RPS11,RPS12,RPS19,RPS27A,VIM,RPL23,RPL13A
1_Member	GO Biological Processes	GO:0006605	protein targeting	-20.1232	-17.5132	21/432	6130,6135,6137,6141,6143,6144,6154,6158,6160,6161,6171,6176,6187,6188,6189,6205,6206,6223,6233,9349,23521	RPL7A,RPL11,RPL13,RPL18,RPL19,RPL21,RPL26,RPL28,RPL31,RPL32,RPL41,RPLP1,RPS2,RPS3,RPS3A,RPS11,RPS12,RPS19,RPS27A,RPL23,RPL13A
1_Member	GO Biological Processes	GO:1901361	organic cyclic compound catabolic process	-20.1103	-17.5088	25/755	226,4904,6130,6135,6137,6141,6143,6144,6154,6158,6160,6161,6171,6176,6187,6188,6189,6205,6206,6223,6233,7431,7533,9349,23521	ALDOA,YBX1,RPL7A,RPL11,RPL13,RPL18,RPL19,RPL21,RPL26,RPL28,RPL31,RPL32,RPL41,RPLP1,RPS2,RPS3,RPS3A,RPS11,RPS12,RPS19,RPS27A,VIM,YWHAH,RPL23,RPL13A
1_Member	GO Biological Processes	GO:0046700	heterocycle catabolic process	-19.5274	-16.9341	24/705	226,4904,6130,6135,6137,6141,6143,6144,6154,6158,6160,6161,6171,6176,6187,6188,6189,6205,6206,6223,6233,7431,9349,23521	ALDOA,YBX1,RPL7A,RPL11,RPL13,RPL18,RPL19,RPL21,RPL26,RPL28,RPL31,RPL32,RPL41,RPLP1,RPS2,RPS3,RPS3A,RPS11,RPS12,RPS19,RPS27A,VIM,RPL23,RPL13A
1_Member	GO Biological Processes	GO:0044270	cellular nitrogen compound catabolic process	-19.5131	-16.928	24/706	226,4904,6130,6135,6137,6141,6143,6144,6154,6158,6160,6161,6171,6176,6187,6188,6189,6205,6206,6223,6233,7431,9349,23521	ALDOA,YBX1,RPL7A,RPL11,RPL13,RPL18,RPL19,RPL21,RPL26,RPL28,RPL31,RPL32,RPL41,RPLP1,RPS2,RPS3,RPS3A,RPS11,RPS12,RPS19,RPS27A,VIM,RPL23,RPL13A
1_Member	GO Biological Processes	GO:0019439	aromatic compound catabolic process	-19.3577	-16.7805	24/717	226,4904,6130,6135,6137,6141,6143,6144,6154,6158,6160,6161,6171,6176,6187,6188,6189,6205,6206,6223,6233,7431,9349,23521	ALDOA,YBX1,RPL7A,RPL11,RPL13,RPL18,RPL19,RPL21,RPL26,RPL28,RPL31,RPL32,RPL41,RPLP1,RPS2,RPS3,RPS3A,RPS11,RPS12,RPS19,RPS27A,VIM,RPL23,RPL13A
1_Member	Reactome Gene Sets	R-HSA-8953854	Metabolism of RNA	-18.6716	-16.1022	23/675	4904,5094,6130,6135,6137,6141,6143,6144,6154,6158,6160,6161,6171,6176,6187,6188,6189,6205,6206,6223,6233,9349,23521	YBX1,PCBP2,RPL7A,RPL11,RPL13,RPL18,RPL19,RPL21,RPL26,RPL28,RPL31,RPL32,RPL41,RPLP1,RPS2,RPS3,RPS3A,RPS11,RPS12,RPS19,RPS27A,RPL23,RPL13A
1_Member	CORUM	CORUM:5380	TRBP containing complex (DICER, RPL7A, EIF6, MOV10 and subunits of the 60S ribosomal particle)	-14.6256	-12.064	8/25	6130,6135,6137,6143,6144,6158,6161,6176	RPL7A,RPL11,RPL13,RPL19,RPL21,RPL28,RPL32,RPLP1
1_Member	GO Biological Processes	GO:0002181	cytoplasmic translation	-14.4332	-11.8791	11/100	1938,6135,6141,6143,6154,6160,6161,6171,6176,23521,51372	EEF2,RPL11,RPL18,RPL19,RPL26,RPL31,RPL32,RPL41,RPLP1,RPL13A,TMA7
1_Member	CORUM	CORUM:338	40S ribosomal subunit, cytoplasmic	-11.6417	-9.09501	7/31	6187,6188,6189,6205,6206,6223,6233	RPS2,RPS3,RPS3A,RPS11,RPS12,RPS19,RPS27A
1_Member	CORUM	CORUM:305	40S ribosomal subunit, cytoplasmic	-11.4328	-8.89345	7/33	6187,6188,6189,6205,6206,6223,6233	RPS2,RPS3,RPS3A,RPS11,RPS12,RPS19,RPS27A
1_Member	Reactome Gene Sets	R-HSA-72695	Formation of the ternary complex, and subsequently, the 43S complex	-10.0169	-7.48466	7/51	6187,6188,6189,6205,6206,6223,6233	RPS2,RPS3,RPS3A,RPS11,RPS12,RPS19,RPS27A
1_Member	Reactome Gene Sets	R-HSA-72649	Translation initiation complex formation	-9.60901	-7.09081	7/58	6187,6188,6189,6205,6206,6223,6233	RPS2,RPS3,RPS3A,RPS11,RPS12,RPS19,RPS27A
1_Member	Reactome Gene Sets	R-HSA-72702	Ribosomal scanning and start codon recognition	-9.60901	-7.09081	7/58	6187,6188,6189,6205,6206,6223,6233	RPS2,RPS3,RPS3A,RPS11,RPS12,RPS19,RPS27A
1_Member	Reactome Gene Sets	R-HSA-72662	Activation of the mRNA upon binding of the cap-binding complex and eIFs, and subsequent binding to 4	-9.55511	-7.04375	7/59	6187,6188,6189,6205,6206,6223,6233	RPS2,RPS3,RPS3A,RPS11,RPS12,RPS19,RPS27A
2_Summary	Reactome Gene Sets	R-HSA-8876725	Protein methylation	-4.71792	-2.2133	3/19	1915,1938,6187,6154,6176,6188,7431,23521,1933	EEF1A1,EEF2,RPS2,RPL26,RPLP1,RPS3,VIM,RPL13A,EEF1B2
2_Member	Reactome Gene Sets	R-HSA-8876725	Protein methylation	-4.71792	-2.2133	3/19	1915,1938,6187	EEF1A1,EEF2,RPS2
2_Member	GO Biological Processes	GO:0034248	regulation of cellular amide metabolic process	-3.41714	-1.00268	7/484	1915,1938,6154,6176,6188,7431,23521	EEF1A1,EEF2,RPL26,RPLP1,RPS3,VIM,RPL13A
2_Member	GO Biological Processes	GO:0006414	translational elongation	-3.27614	-0.917644	4/134	1915,1933,1938,6176	EEF1A1,EEF1B2,EEF2,RPLP1
2_Member	GO Biological Processes	GO:0006417	regulation of translation	-2.9371	-0.656984	6/425	1938,6154,6176,6188,7431,23521	EEF2,RPL26,RPLP1,RPS3,VIM,RPL13A
2_Member	GO Biological Processes	GO:0045727	positive regulation of translation	-2.27396	-0.126678	3/127	1938,6154,7431	EEF2,RPL26,VIM
2_Member	GO Biological Processes	GO:0034250	positive regulation of cellular amide metabolic process	-2.05167	0	3/153	1938,6154,7431	EEF2,RPL26,VIM
3_Summary	GO Biological Processes	GO:2001244	positive regulation of intrinsic apoptotic signaling pathway	-4.60129	-2.1033	4/61	4170,6135,6154,6188,9349,7533,6130,6187,6223,1843,6233,107075310,1051,79813,2316,4904,23521	MCL1,RPL11,RPL26,RPS3,RPL23,YWHAH,RPL7A,RPS2,RPS19,DUSP1,RPS27A,MTCO2P12,CEBPB,EHMT1,FLNA,YBX1,RPL13A
3_Member	GO Biological Processes	GO:2001244	positive regulation of intrinsic apoptotic signaling pathway	-4.60129	-2.1033	4/61	4170,6135,6154,6188	MCL1,RPL11,RPL26,RPS3
3_Member	GO Biological Processes	GO:1901798	positive regulation of signal transduction by p53 class mediator	-4.51932	-2.02785	3/22	6135,6154,9349	RPL11,RPL26,RPL23
3_Member	GO Biological Processes	GO:2001235	positive regulation of apoptotic signaling pathway	-3.85164	-1.39143	5/179	4170,6135,6154,6188,7533	MCL1,RPL11,RPL26,RPS3,YWHAH
3_Member	GO Biological Processes	GO:0006364	rRNA processing	-3.49218	-1.06673	5/214	6130,6135,6154,6187,6223	RPL7A,RPL11,RPL26,RPS2,RPS19
3_Member	GO Biological Processes	GO:0051438	regulation of ubiquitin-protein transferase activity	-3.38828	-0.989812	3/52	6135,6187,9349	RPL11,RPS2,RPL23
3_Member	GO Biological Processes	GO:0016072	rRNA metabolic process	-3.1615	-0.830732	5/253	6130,6135,6154,6187,6223	RPL7A,RPL11,RPL26,RPS2,RPS19
3_Member	GO Biological Processes	GO:0010942	positive regulation of cell death	-3.0427	-0.742195	8/730	1843,4170,6135,6154,6188,6233,7533,107075310	DUSP1,MCL1,RPL11,RPL26,RPS3,RPS27A,YWHAH,MTCO2P12
3_Member	GO Biological Processes	GO:0042273	ribosomal large subunit biogenesis	-2.99193	-0.69558	3/71	6130,6135,6154	RPL7A,RPL11,RPL26
3_Member	GO Biological Processes	GO:2001242	regulation of intrinsic apoptotic signaling pathway	-2.93881	-0.656984	4/165	4170,6135,6154,6188	MCL1,RPL11,RPL26,RPS3
3_Member	GO Biological Processes	GO:0097193	intrinsic apoptotic signaling pathway	-2.90366	-0.631446	5/289	1051,4170,6135,6154,6188	CEBPB,MCL1,RPL11,RPL26,RPS3
3_Member	GO Biological Processes	GO:0031397	negative regulation of protein ubiquitination	-2.88992	-0.625456	3/77	6135,6188,9349	RPL11,RPS3,RPL23
3_Member	GO Biological Processes	GO:0042254	ribosome biogenesis	-2.85134	-0.598254	5/297	6130,6135,6154,6187,6223	RPL7A,RPL11,RPL26,RPS2,RPS19
3_Member	GO Biological Processes	GO:1901796	regulation of signal transduction by p53 class mediator	-2.7998	-0.550444	4/180	6135,6154,9349,79813	RPL11,RPL26,RPL23,EHMT1
3_Member	GO Biological Processes	GO:0009895	negative regulation of catabolic process	-2.76967	-0.53131	5/310	2316,4170,4904,6135,9349	FLNA,MCL1,YBX1,RPL11,RPL23
3_Member	GO Biological Processes	GO:1903321	negative regulation of protein modification by small protein conjugation or removal	-2.72321	-0.488454	3/88	6135,6188,9349	RPL11,RPS3,RPL23
3_Member	GO Biological Processes	GO:0031396	regulation of protein ubiquitination	-2.60218	-0.395232	4/204	6135,6187,6188,9349	RPL11,RPS2,RPS3,RPL23
3_Member	GO Biological Processes	GO:0043065	positive regulation of apoptotic process	-2.59152	-0.387923	7/672	1843,4170,6135,6154,6188,6233,7533	DUSP1,MCL1,RPL11,RPL26,RPS3,RPS27A,YWHAH
3_Member	GO Biological Processes	GO:0022613	ribonucleoprotein complex biogenesis	-2.57282	-0.379133	6/502	6130,6135,6154,6187,6223,23521	RPL7A,RPL11,RPL26,RPS2,RPS19,RPL13A
3_Member	GO Biological Processes	GO:0043068	positive regulation of programmed cell death	-2.56292	-0.372486	7/680	1843,4170,6135,6154,6188,6233,7533	DUSP1,MCL1,RPL11,RPL26,RPS3,RPS27A,YWHAH
3_Member	GO Biological Processes	GO:0008630	intrinsic apoptotic signaling pathway in response to DNA damage	-2.51693	-0.332929	3/104	4170,6154,6188	MCL1,RPL26,RPS3
3_Member	GO Biological Processes	GO:1903320	regulation of protein modification by small protein conjugation or removal	-2.40894	-0.243686	4/231	6135,6187,6188,9349	RPL11,RPS2,RPS3,RPL23
3_Member	GO Biological Processes	GO:0034470	ncRNA processing	-2.37017	-0.207966	5/384	6130,6135,6154,6187,6223	RPL7A,RPL11,RPL26,RPS2,RPS19
3_Member	GO Biological Processes	GO:2001233	regulation of apoptotic signaling pathway	-2.26878	-0.124423	5/406	4170,6135,6154,6188,7533	MCL1,RPL11,RPL26,RPS3,YWHAH
3_Member	GO Biological Processes	GO:0042177	negative regulation of protein catabolic process	-2.22752	-0.0946663	3/132	2316,6135,9349	FLNA,RPL11,RPL23
3_Member	GO Biological Processes	GO:0031330	negative regulation of cellular catabolic process	-2.19366	-0.0689448	4/266	4170,4904,6135,9349	MCL1,YBX1,RPL11,RPL23
3_Member	GO Biological Processes	GO:0097190	apoptotic signaling pathway	-2.19059	-0.0689448	6/602	1051,4170,6135,6154,6188,7533	CEBPB,MCL1,RPL11,RPL26,RPS3,YWHAH
3_Member	GO Biological Processes	GO:0072331	signal transduction by p53 class mediator	-2.18236	-0.0634718	4/268	6135,6154,9349,79813	RPL11,RPL26,RPL23,EHMT1
4_Summary	GO Biological Processes	GO:0046677	response to antibiotic	-4.46163	-1.9766	7/328	1843,1938,5660,6188,9349,10280,79813,60,567,7431,4170	DUSP1,EEF2,PSAP,RPS3,RPL23,SIGMAR1,EHMT1,ACTB,B2M,VIM,MCL1
4_Member	GO Biological Processes	GO:0046677	response to antibiotic	-4.46163	-1.9766	7/328	1843,1938,5660,6188,9349,10280,79813	DUSP1,EEF2,PSAP,RPS3,RPL23,SIGMAR1,EHMT1
4_Member	GO Biological Processes	GO:0042542	response to hydrogen peroxide	-4.26917	-1.79673	5/146	1843,1938,5660,6188,10280	DUSP1,EEF2,PSAP,RPS3,SIGMAR1
4_Member	GO Biological Processes	GO:0009636	response to toxic substance	-4.00031	-1.53403	8/525	60,567,1843,1938,5660,6188,10280,79813	ACTB,B2M,DUSP1,EEF2,PSAP,RPS3,SIGMAR1,EHMT1
4_Member	GO Biological Processes	GO:0000302	response to reactive oxygen species	-3.32335	-0.950289	5/233	1843,1938,5660,6188,10280	DUSP1,EEF2,PSAP,RPS3,SIGMAR1
4_Member	GO Biological Processes	GO:0035690	cellular response to drug	-3.2552	-0.90614	6/369	60,567,5660,6188,7431,10280	ACTB,B2M,PSAP,RPS3,VIM,SIGMAR1
4_Member	GO Biological Processes	GO:0097237	cellular response to toxic substance	-3.2085	-0.873232	5/247	60,567,5660,6188,10280	ACTB,B2M,PSAP,RPS3,SIGMAR1
4_Member	GO Biological Processes	GO:0071236	cellular response to antibiotic	-3.12525	-0.805676	4/147	5660,6188,9349,10280	PSAP,RPS3,RPL23,SIGMAR1
4_Member	GO Biological Processes	GO:0006979	response to oxidative stress	-2.79123	-0.54924	6/454	1843,1938,4170,5660,6188,10280	DUSP1,EEF2,MCL1,PSAP,RPS3,SIGMAR1
4_Member	GO Biological Processes	GO:0036473	cell death in response to oxidative stress	-2.64145	-0.427711	3/94	4170,5660,10280	MCL1,PSAP,SIGMAR1
4_Member	GO Biological Processes	GO:0070301	cellular response to hydrogen peroxide	-2.57749	-0.380526	3/99	5660,6188,10280	PSAP,RPS3,SIGMAR1
4_Member	GO Biological Processes	GO:0010035	response to inorganic substance	-2.33323	-0.180046	6/562	567,1843,1938,5660,6188,10280	B2M,DUSP1,EEF2,PSAP,RPS3,SIGMAR1
5_Summary	Reactome Gene Sets	R-HSA-6798695	Neutrophil degranulation	-4.27122	-1.79673	8/480	226,567,1915,1938,2495,2512,3106,5660,5094,334,2316,6233	ALDOA,B2M,EEF1A1,EEF2,FTH1,FTL,HLA-B,PSAP,PCBP2,APLP2,FLNA,RPS27A
5_Member	Reactome Gene Sets	R-HSA-6798695	Neutrophil degranulation	-4.27122	-1.79673	8/480	226,567,1915,1938,2495,2512,3106,5660	ALDOA,B2M,EEF1A1,EEF2,FTH1,FTL,HLA-B,PSAP
5_Member	KEGG Pathway	hsa04216	Ferroptosis	-3.72759	-1.27928	3/40	2495,2512,5094	FTH1,FTL,PCBP2
5_Member	GO Biological Processes	GO:0045055	regulated exocytosis	-3.47441	-1.0545	9/795	226,334,567,1915,1938,2316,2495,2512,5660	ALDOA,APLP2,B2M,EEF1A1,EEF2,FLNA,FTH1,FTL,PSAP
5_Member	GO Biological Processes	GO:0043312	neutrophil degranulation	-3.40641	-0.997354	7/486	226,567,1915,1938,2495,2512,5660	ALDOA,B2M,EEF1A1,EEF2,FTH1,FTL,PSAP
5_Member	GO Biological Processes	GO:0002283	neutrophil activation involved in immune response	-3.39042	-0.989812	7/489	226,567,1915,1938,2495,2512,5660	ALDOA,B2M,EEF1A1,EEF2,FTH1,FTL,PSAP
5_Member	GO Biological Processes	GO:0042119	neutrophil activation	-3.33794	-0.954898	7/499	226,567,1915,1938,2495,2512,5660	ALDOA,B2M,EEF1A1,EEF2,FTH1,FTL,PSAP
5_Member	GO Biological Processes	GO:0002446	neutrophil mediated immunity	-3.33276	-0.95474	7/500	226,567,1915,1938,2495,2512,5660	ALDOA,B2M,EEF1A1,EEF2,FTH1,FTL,PSAP
5_Member	GO Biological Processes	GO:0036230	granulocyte activation	-3.31217	-0.944017	7/504	226,567,1915,1938,2495,2512,5660	ALDOA,B2M,EEF1A1,EEF2,FTH1,FTL,PSAP
5_Member	Reactome Gene Sets	R-HSA-917937	Iron uptake and transport	-3.24848	-0.904071	3/58	2495,2512,6233	FTH1,FTL,RPS27A
5_Member	GO Biological Processes	GO:0043299	leukocyte degranulation	-3.15414	-0.82783	7/536	226,567,1915,1938,2495,2512,5660	ALDOA,B2M,EEF1A1,EEF2,FTH1,FTL,PSAP
5_Member	GO Biological Processes	GO:0006826	iron ion transport	-3.12322	-0.805676	3/64	567,2495,2512	B2M,FTH1,FTL
5_Member	GO Biological Processes	GO:0002275	myeloid cell activation involved in immune response	-3.10707	-0.793854	7/546	226,567,1915,1938,2495,2512,5660	ALDOA,B2M,EEF1A1,EEF2,FTH1,FTL,PSAP
5_Member	GO Biological Processes	GO:0002444	myeloid leukocyte mediated immunity	-3.07016	-0.761219	7/554	226,567,1915,1938,2495,2512,5660	ALDOA,B2M,EEF1A1,EEF2,FTH1,FTL,PSAP
5_Member	GO Biological Processes	GO:0055072	iron ion homeostasis	-2.85779	-0.600943	3/79	567,2495,2512	B2M,FTH1,FTL
5_Member	GO Biological Processes	GO:0002274	myeloid leukocyte activation	-2.6612	-0.44057	7/653	226,567,1915,1938,2495,2512,5660	ALDOA,B2M,EEF1A1,EEF2,FTH1,FTL,PSAP
5_Member	GO Biological Processes	GO:0002366	leukocyte activation involved in immune response	-2.46273	-0.281914	7/709	226,567,1915,1938,2495,2512,5660	ALDOA,B2M,EEF1A1,EEF2,FTH1,FTL,PSAP
5_Member	GO Biological Processes	GO:0002263	cell activation involved in immune response	-2.44933	-0.276874	7/713	226,567,1915,1938,2495,2512,5660	ALDOA,B2M,EEF1A1,EEF2,FTH1,FTL,PSAP
5_Member	GO Biological Processes	GO:0000041	transition metal ion transport	-2.4263	-0.257983	3/112	567,2495,2512	B2M,FTH1,FTL
5_Member	GO Biological Processes	GO:0055076	transition metal ion homeostasis	-2.23665	-0.0980837	3/131	567,2495,2512	B2M,FTH1,FTL
6_Summary	GO Biological Processes	GO:0071346	cellular response to interferon-gamma	-3.84033	-1.38611	5/180	567,3106,3122,7431,23521,2316,6233,60,7846,7533,124599	B2M,HLA-B,HLA-DRA,VIM,RPL13A,FLNA,RPS27A,ACTB,TUBA1A,YWHAH,CD300LB
6_Member	GO Biological Processes	GO:0071346	cellular response to interferon-gamma	-3.84033	-1.38611	5/180	567,3106,3122,7431,23521	B2M,HLA-B,HLA-DRA,VIM,RPL13A
6_Member	GO Biological Processes	GO:0034341	response to interferon-gamma	-3.63766	-1.20094	5/199	567,3106,3122,7431,23521	B2M,HLA-B,HLA-DRA,VIM,RPL13A
6_Member	Reactome Gene Sets	R-HSA-913531	Interferon Signaling	-3.63766	-1.20094	5/199	567,2316,3106,3122,6233	B2M,FLNA,HLA-B,HLA-DRA,RPS27A
6_Member	KEGG Pathway	hsa05416	Viral myocarditis	-3.22668	-0.886862	3/59	60,3106,3122	ACTB,HLA-B,HLA-DRA
6_Member	KEGG Pathway	hsa04145	Phagosome	-3.04992	-0.745212	4/154	60,3106,3122,7846	ACTB,HLA-B,HLA-DRA,TUBA1A
6_Member	KEGG Pathway	hsa04612	Antigen processing and presentation	-2.88992	-0.625456	3/77	567,3106,3122	B2M,HLA-B,HLA-DRA
6_Member	Reactome Gene Sets	R-HSA-1236974	ER-Phagosome pathway	-2.79605	-0.550391	3/83	567,3106,6233	B2M,HLA-B,RPS27A
6_Member	GO Biological Processes	GO:0060333	interferon-gamma-mediated signaling pathway	-2.68161	-0.453969	3/91	567,3106,3122	B2M,HLA-B,HLA-DRA
6_Member	Reactome Gene Sets	R-HSA-877300	Interferon gamma signaling	-2.66806	-0.443944	3/92	567,3106,3122	B2M,HLA-B,HLA-DRA
6_Member	KEGG Pathway	hsa05169	Epstein-Barr virus infection	-2.62542	-0.415091	4/201	3106,3122,7431,7533	HLA-B,HLA-DRA,VIM,YWHAH
6_Member	Reactome Gene Sets	R-HSA-1236975	Antigen processing-Cross presentation	-2.57749	-0.380526	3/99	567,3106,6233	B2M,HLA-B,RPS27A
6_Member	Reactome Gene Sets	R-HSA-198933	Immunoregulatory interactions between a Lymphoid and a non-Lymphoid cell	-2.22752	-0.0946663	3/132	567,3106,124599	B2M,HLA-B,CD300LB
6_Member	GO Biological Processes	GO:0010977	negative regulation of neuron projection development	-2.03634	0	3/155	567,7431,7533	B2M,VIM,YWHAH
7_Summary	GO Biological Processes	GO:0031098	stress-activated protein kinase signaling cascade	-3.6052	-1.17415	6/317	1843,6188,6233,9043,9748,23008,567,4170,5660,6154,63977,60,6176,6187	DUSP1,RPS3,RPS27A,SPAG9,SLK,KLHDC10,B2M,MCL1,PSAP,RPL26,PRDM15,ACTB,RPLP1,RPS2
7_Member	GO Biological Processes	GO:0031098	stress-activated protein kinase signaling cascade	-3.6052	-1.17415	6/317	1843,6188,6233,9043,9748,23008	DUSP1,RPS3,RPS27A,SPAG9,SLK,KLHDC10
7_Member	GO Biological Processes	GO:0080135	regulation of cellular response to stress	-2.97101	-0.682853	8/749	567,1843,4170,5660,6154,6188,9043,23008	B2M,DUSP1,MCL1,PSAP,RPL26,RPS3,SPAG9,KLHDC10
7_Member	GO Biological Processes	GO:0051403	stress-activated MAPK cascade	-2.91032	-0.634173	5/288	1843,6188,6233,9043,23008	DUSP1,RPS3,RPS27A,SPAG9,KLHDC10
7_Member	GO Biological Processes	GO:0032872	regulation of stress-activated MAPK cascade	-2.35017	-0.19099	4/240	1843,6188,9043,23008	DUSP1,RPS3,SPAG9,KLHDC10
7_Member	GO Biological Processes	GO:0070302	regulation of stress-activated protein kinase signaling cascade	-2.33745	-0.181277	4/242	1843,6188,9043,23008	DUSP1,RPS3,SPAG9,KLHDC10
7_Member	GO Biological Processes	GO:0043408	regulation of MAPK cascade	-2.25619	-0.114744	7/774	1843,5660,6188,6233,9043,23008,63977	DUSP1,PSAP,RPS3,RPS27A,SPAG9,KLHDC10,PRDM15
7_Member	GO Biological Processes	GO:0045859	regulation of protein kinase activity	-2.19137	-0.0689448	7/796	60,1843,6176,6188,6233,9043,9748	ACTB,DUSP1,RPLP1,RPS3,RPS27A,SPAG9,SLK
7_Member	GO Biological Processes	GO:0051347	positive regulation of transferase activity	-2.03148	0	6/651	6176,6187,6188,6233,9043,9748	RPLP1,RPS2,RPS3,RPS27A,SPAG9,SLK
8_Summary	GO Biological Processes	GO:0002576	platelet degranulation	-3.35125	-0.957985	4/128	226,334,2316,5660,60,7846	ALDOA,APLP2,FLNA,PSAP,ACTB,TUBA1A
8_Member	GO Biological Processes	GO:0002576	platelet degranulation	-3.35125	-0.957985	4/128	226,334,2316,5660	ALDOA,APLP2,FLNA,PSAP
8_Member	Reactome Gene Sets	R-HSA-114608	Platelet degranulation	-3.33847	-0.954898	4/129	226,334,2316,5660	ALDOA,APLP2,FLNA,PSAP
8_Member	Reactome Gene Sets	R-HSA-76005	Response to elevated platelet cytosolic Ca2+	-3.27614	-0.917644	4/134	226,334,2316,5660	ALDOA,APLP2,FLNA,PSAP
8_Member	Reactome Gene Sets	R-HSA-76002	Platelet activation, signaling and aggregation	-2.21656	-0.0865352	4/262	226,334,2316,5660	ALDOA,APLP2,FLNA,PSAP
8_Member	Reactome Gene Sets	R-HSA-109582	Hemostasis	-2.12698	-0.0216273	6/621	60,226,334,2316,5660,7846	ACTB,ALDOA,APLP2,FLNA,PSAP,TUBA1A
9_Summary	GO Biological Processes	GO:0097435	supramolecular fiber organization	-3.26833	-0.91458	8/674	226,567,2316,6188,7431,9645,9748,79585	ALDOA,B2M,FLNA,RPS3,VIM,MICAL2,SLK,CORO7
9_Member	GO Biological Processes	GO:0097435	supramolecular fiber organization	-3.26833	-0.91458	8/674	226,567,2316,6188,7431,9645,9748,79585	ALDOA,B2M,FLNA,RPS3,VIM,MICAL2,SLK,CORO7
10_Summary	Reactome Gene Sets	R-HSA-1445148	Translocation of SLC2A4 (GLUT4) to the plasma membrane	-2.97431	-0.682853	3/72	60,7533,7846,4170,2495,2512,6233	ACTB,YWHAH,TUBA1A,MCL1,FTH1,FTL,RPS27A
10_Member	Reactome Gene Sets	R-HSA-1445148	Translocation of SLC2A4 (GLUT4) to the plasma membrane	-2.97431	-0.682853	3/72	60,7533,7846	ACTB,YWHAH,TUBA1A
10_Member	KEGG Pathway	hsa04210	Apoptosis	-2.17428	-0.0581344	3/138	60,4170,7846	ACTB,MCL1,TUBA1A
10_Member	Reactome Gene Sets	R-HSA-199991	Membrane Trafficking	-2.08488	0	6/634	60,2495,2512,6233,7533,7846	ACTB,FTH1,FTL,RPS27A,YWHAH,TUBA1A
11_Summary	GO Biological Processes	GO:0051262	protein tetramerization	-2.87227	-0.611635	4/172	226,567,6223,200186,9043,10280	ALDOA,B2M,RPS19,CRTC2,SPAG9,SIGMAR1
11_Member	GO Biological Processes	GO:0051262	protein tetramerization	-2.87227	-0.611635	4/172	226,567,6223,200186	ALDOA,B2M,RPS19,CRTC2
11_Member	GO Biological Processes	GO:0051289	protein homotetramerization	-2.64145	-0.427711	3/94	226,567,200186	ALDOA,B2M,CRTC2
11_Member	GO Biological Processes	GO:0051260	protein homooligomerization	-2.53603	-0.348824	5/351	226,567,9043,10280,200186	ALDOA,B2M,SPAG9,SIGMAR1,CRTC2
11_Member	GO Biological Processes	GO:0051259	protein complex oligomerization	-2.31103	-0.160811	6/568	226,567,6223,9043,10280,200186	ALDOA,B2M,RPS19,SPAG9,SIGMAR1,CRTC2
12_Summary	Canonical Pathways	M5493	WNT SIGNALING	-2.70917	-0.477994	3/89	60,567,23521	ACTB,B2M,RPL13A
12_Member	Canonical Pathways	M5493	WNT SIGNALING	-2.70917	-0.477994	3/89	60,567,23521	ACTB,B2M,RPL13A
13_Summary	Reactome Gene Sets	R-HSA-977225	Amyloid fiber formation	-2.45944	-0.28178	3/109	567,6233,9445	B2M,RPS27A,ITM2B
13_Member	Reactome Gene Sets	R-HSA-977225	Amyloid fiber formation	-2.45944	-0.28178	3/109	567,6233,9445	B2M,RPS27A,ITM2B
14_Summary	Reactome Gene Sets	R-HSA-2559582	Senescence-Associated Secretory Phenotype (SASP)	-2.44829	-0.276874	3/110	1051,6233,79813,1915,7846	CEBPB,RPS27A,EHMT1,EEF1A1,TUBA1A
14_Member	Reactome Gene Sets	R-HSA-2559582	Senescence-Associated Secretory Phenotype (SASP)	-2.44829	-0.276874	3/110	1051,6233,79813	CEBPB,RPS27A,EHMT1
14_Member	Reactome Gene Sets	R-HSA-2262752	Cellular responses to stress	-2.16964	-0.0562198	5/429	1051,1915,6233,7846,79813	CEBPB,EEF1A1,RPS27A,TUBA1A,EHMT1
15_Summary	Reactome Gene Sets	R-HSA-3247509	Chromatin modifying enzymes	-2.14903	-0.0410085	4/274	60,6187,23067,79813	ACTB,RPS2,SETD1B,EHMT1
15_Member	Reactome Gene Sets	R-HSA-3247509	Chromatin modifying enzymes	-2.14903	-0.0410085	4/274	60,6187,23067,79813	ACTB,RPS2,SETD1B,EHMT1
15_Member	Reactome Gene Sets	R-HSA-4839726	Chromatin organization	-2.14903	-0.0410085	4/274	60,6187,23067,79813	ACTB,RPS2,SETD1B,EHMT1

## Sheet: SM-MA vs HC
GroupID	Category	Term	Description	LogP	Log(q-value)	InTerm_InList	Genes	Symbols
1_Summary	Reactome Gene Sets	R-HSA-156842	Eukaryotic Translation Elongation	-40.8671	-36.5496	24/93	1915,1933,1938,6130,6135,6137,6141,6143,6144,6154,6158,6160,6161,6171,6176,6187,6188,6189,6205,6206,6223,6233,9349,23521,4904,7846,5094,7431,567,7533,60,71,51372,2316,226	EEF1A1,EEF1B2,EEF2,RPL7A,RPL11,RPL13,RPL18,RPL19,RPL21,RPL26,RPL28,RPL31,RPL32,RPL41,RPLP1,RPS2,RPS3,RPS3A,RPS11,RPS12,RPS19,RPS27A,RPL23,RPL13A,YBX1,TUBA1A,PCBP2,VIM,B2M,YWHAH,ACTB,ACTG1,TMA7,FLNA,ALDOA
1_Member	Reactome Gene Sets	R-HSA-156842	Eukaryotic Translation Elongation	-40.8671	-36.5496	24/93	1915,1933,1938,6130,6135,6137,6141,6143,6144,6154,6158,6160,6161,6171,6176,6187,6188,6189,6205,6206,6223,6233,9349,23521	EEF1A1,EEF1B2,EEF2,RPL7A,RPL11,RPL13,RPL18,RPL19,RPL21,RPL26,RPL28,RPL31,RPL32,RPL41,RPLP1,RPS2,RPS3,RPS3A,RPS11,RPS12,RPS19,RPS27A,RPL23,RPL13A
1_Member	Reactome Gene Sets	R-HSA-156902	Peptide chain elongation	-39.1232	-35.1067	23/89	1915,1938,6130,6135,6137,6141,6143,6144,6154,6158,6160,6161,6171,6176,6187,6188,6189,6205,6206,6223,6233,9349,23521	EEF1A1,EEF2,RPL7A,RPL11,RPL13,RPL18,RPL19,RPL21,RPL26,RPL28,RPL31,RPL32,RPL41,RPLP1,RPS2,RPS3,RPS3A,RPS11,RPS12,RPS19,RPS27A,RPL23,RPL13A
1_Member	CORUM	CORUM:306	Ribosome, cytoplasmic	-35.7905	-31.95	21/80	6130,6135,6137,6141,6143,6144,6154,6158,6160,6161,6171,6176,6187,6188,6189,6205,6206,6223,6233,9349,23521	RPL7A,RPL11,RPL13,RPL18,RPL19,RPL21,RPL26,RPL28,RPL31,RPL32,RPL41,RPLP1,RPS2,RPS3,RPS3A,RPS11,RPS12,RPS19,RPS27A,RPL23,RPL13A
1_Member	Reactome Gene Sets	R-HSA-192823	Viral mRNA Translation	-34.6875	-30.9721	21/89	6130,6135,6137,6141,6143,6144,6154,6158,6160,6161,6171,6176,6187,6188,6189,6205,6206,6223,6233,9349,23521	RPL7A,RPL11,RPL13,RPL18,RPL19,RPL21,RPL26,RPL28,RPL31,RPL32,RPL41,RPLP1,RPS2,RPS3,RPS3A,RPS11,RPS12,RPS19,RPS27A,RPL23,RPL13A
1_Member	Reactome Gene Sets	R-HSA-2408557	Selenocysteine synthesis	-34.2379	-30.6985	21/93	6130,6135,6137,6141,6143,6144,6154,6158,6160,6161,6171,6176,6187,6188,6189,6205,6206,6223,6233,9349,23521	RPL7A,RPL11,RPL13,RPL18,RPL19,RPL21,RPL26,RPL28,RPL31,RPL32,RPL41,RPLP1,RPS2,RPS3,RPS3A,RPS11,RPS12,RPS19,RPS27A,RPL23,RPL13A
1_Member	Reactome Gene Sets	R-HSA-72764	Eukaryotic Translation Termination	-34.2379	-30.6985	21/93	6130,6135,6137,6141,6143,6144,6154,6158,6160,6161,6171,6176,6187,6188,6189,6205,6206,6223,6233,9349,23521	RPL7A,RPL11,RPL13,RPL18,RPL19,RPL21,RPL26,RPL28,RPL31,RPL32,RPL41,RPLP1,RPS2,RPS3,RPS3A,RPS11,RPS12,RPS19,RPS27A,RPL23,RPL13A
1_Member	Reactome Gene Sets	R-HSA-975956	Nonsense Mediated Decay (NMD) independent of the Exon Junction Complex (EJC)	-34.0213	-30.5488	21/95	6130,6135,6137,6141,6143,6144,6154,6158,6160,6161,6171,6176,6187,6188,6189,6205,6206,6223,6233,9349,23521	RPL7A,RPL11,RPL13,RPL18,RPL19,RPL21,RPL26,RPL28,RPL31,RPL32,RPL41,RPLP1,RPS2,RPS3,RPS3A,RPS11,RPS12,RPS19,RPS27A,RPL23,RPL13A
1_Member	Reactome Gene Sets	R-HSA-72689	Formation of a pool of free 40S subunits	-33.4013	-29.9869	21/101	6130,6135,6137,6141,6143,6144,6154,6158,6160,6161,6171,6176,6187,6188,6189,6205,6206,6223,6233,9349,23521	RPL7A,RPL11,RPL13,RPL18,RPL19,RPL21,RPL26,RPL28,RPL31,RPL32,RPL41,RPLP1,RPS2,RPS3,RPS3A,RPS11,RPS12,RPS19,RPS27A,RPL23,RPL13A
1_Member	CORUM	CORUM:3055	Nop56p-associated pre-rRNA complex	-33.1068	-29.7435	21/104	1915,1938,4904,6130,6135,6137,6141,6143,6144,6154,6158,6160,6161,6176,6187,6189,6205,6206,7846,9349,23521	EEF1A1,EEF2,YBX1,RPL7A,RPL11,RPL13,RPL18,RPL19,RPL21,RPL26,RPL28,RPL31,RPL32,RPLP1,RPS2,RPS3A,RPS11,RPS12,TUBA1A,RPL23,RPL13A
1_Member	GO Biological Processes	GO:0006614	SRP-dependent cotranslational protein targeting to membrane	-33.0107	-29.6931	21/105	6130,6135,6137,6141,6143,6144,6154,6158,6160,6161,6171,6176,6187,6188,6189,6205,6206,6223,6233,9349,23521	RPL7A,RPL11,RPL13,RPL18,RPL19,RPL21,RPL26,RPL28,RPL31,RPL32,RPL41,RPLP1,RPS2,RPS3,RPS3A,RPS11,RPS12,RPS19,RPS27A,RPL23,RPL13A
1_Member	GO Biological Processes	GO:0006613	cotranslational protein targeting to membrane	-32.6364	-29.3603	21/109	6130,6135,6137,6141,6143,6144,6154,6158,6160,6161,6171,6176,6187,6188,6189,6205,6206,6223,6233,9349,23521	RPL7A,RPL11,RPL13,RPL18,RPL19,RPL21,RPL26,RPL28,RPL31,RPL32,RPL41,RPLP1,RPS2,RPS3,RPS3A,RPS11,RPS12,RPS19,RPS27A,RPL23,RPL13A
1_Member	Reactome Gene Sets	R-HSA-156827	L13a-mediated translational silencing of Ceruloplasmin expression	-32.4551	-29.2167	21/111	6130,6135,6137,6141,6143,6144,6154,6158,6160,6161,6171,6176,6187,6188,6189,6205,6206,6223,6233,9349,23521	RPL7A,RPL11,RPL13,RPL18,RPL19,RPL21,RPL26,RPL28,RPL31,RPL32,RPL41,RPLP1,RPS2,RPS3,RPS3A,RPS11,RPS12,RPS19,RPS27A,RPL23,RPL13A
1_Member	Reactome Gene Sets	R-HSA-1799339	SRP-dependent cotranslational protein targeting to membrane	-32.3657	-29.1943	21/112	6130,6135,6137,6141,6143,6144,6154,6158,6160,6161,6171,6176,6187,6188,6189,6205,6206,6223,6233,9349,23521	RPL7A,RPL11,RPL13,RPL18,RPL19,RPL21,RPL26,RPL28,RPL31,RPL32,RPL41,RPLP1,RPS2,RPS3,RPS3A,RPS11,RPS12,RPS19,RPS27A,RPL23,RPL13A
1_Member	Reactome Gene Sets	R-HSA-72706	GTP hydrolysis and joining of the 60S ribosomal subunit	-32.3657	-29.1943	21/112	6130,6135,6137,6141,6143,6144,6154,6158,6160,6161,6171,6176,6187,6188,6189,6205,6206,6223,6233,9349,23521	RPL7A,RPL11,RPL13,RPL18,RPL19,RPL21,RPL26,RPL28,RPL31,RPL32,RPL41,RPLP1,RPS2,RPS3,RPS3A,RPS11,RPS12,RPS19,RPS27A,RPL23,RPL13A
1_Member	Reactome Gene Sets	R-HSA-927802	Nonsense-Mediated Decay (NMD)	-32.103	-28.9896	21/115	6130,6135,6137,6141,6143,6144,6154,6158,6160,6161,6171,6176,6187,6188,6189,6205,6206,6223,6233,9349,23521	RPL7A,RPL11,RPL13,RPL18,RPL19,RPL21,RPL26,RPL28,RPL31,RPL32,RPL41,RPLP1,RPS2,RPS3,RPS3A,RPS11,RPS12,RPS19,RPS27A,RPL23,RPL13A
1_Member	Reactome Gene Sets	R-HSA-975957	Nonsense Mediated Decay (NMD) enhanced by the Exon Junction Complex (EJC)	-32.103	-28.9896	21/115	6130,6135,6137,6141,6143,6144,6154,6158,6160,6161,6171,6176,6187,6188,6189,6205,6206,6223,6233,9349,23521	RPL7A,RPL11,RPL13,RPL18,RPL19,RPL21,RPL26,RPL28,RPL31,RPL32,RPL41,RPLP1,RPS2,RPS3,RPS3A,RPS11,RPS12,RPS19,RPS27A,RPL23,RPL13A
1_Member	GO Biological Processes	GO:0045047	protein targeting to ER	-31.8478	-28.7855	21/118	6130,6135,6137,6141,6143,6144,6154,6158,6160,6161,6171,6176,6187,6188,6189,6205,6206,6223,6233,9349,23521	RPL7A,RPL11,RPL13,RPL18,RPL19,RPL21,RPL26,RPL28,RPL31,RPL32,RPL41,RPLP1,RPS2,RPS3,RPS3A,RPS11,RPS12,RPS19,RPS27A,RPL23,RPL13A
1_Member	Reactome Gene Sets	R-HSA-2408522	Selenoamino acid metabolism	-31.8478	-28.7855	21/118	6130,6135,6137,6141,6143,6144,6154,6158,6160,6161,6171,6176,6187,6188,6189,6205,6206,6223,6233,9349,23521	RPL7A,RPL11,RPL13,RPL18,RPL19,RPL21,RPL26,RPL28,RPL31,RPL32,RPL41,RPLP1,RPS2,RPS3,RPS3A,RPS11,RPS12,RPS19,RPS27A,RPL23,RPL13A
1_Member	Reactome Gene Sets	R-HSA-72613	Eukaryotic Translation Initiation	-31.7643	-28.7478	21/119	6130,6135,6137,6141,6143,6144,6154,6158,6160,6161,6171,6176,6187,6188,6189,6205,6206,6223,6233,9349,23521	RPL7A,RPL11,RPL13,RPL18,RPL19,RPL21,RPL26,RPL28,RPL31,RPL32,RPL41,RPLP1,RPS2,RPS3,RPS3A,RPS11,RPS12,RPS19,RPS27A,RPL23,RPL13A
1_Member	Reactome Gene Sets	R-HSA-72737	Cap-dependent Translation Initiation	-31.7643	-28.7478	21/119	6130,6135,6137,6141,6143,6144,6154,6158,6160,6161,6171,6176,6187,6188,6189,6205,6206,6223,6233,9349,23521	RPL7A,RPL11,RPL13,RPL18,RPL19,RPL21,RPL26,RPL28,RPL31,RPL32,RPL41,RPLP1,RPS2,RPS3,RPS3A,RPS11,RPS12,RPS19,RPS27A,RPL23,RPL13A
1_Member	GO Biological Processes	GO:0000184	nuclear-transcribed mRNA catabolic process, nonsense-mediated decay	-31.6816	-28.6863	21/120	6130,6135,6137,6141,6143,6144,6154,6158,6160,6161,6171,6176,6187,6188,6189,6205,6206,6223,6233,9349,23521	RPL7A,RPL11,RPL13,RPL18,RPL19,RPL21,RPL26,RPL28,RPL31,RPL32,RPL41,RPLP1,RPS2,RPS3,RPS3A,RPS11,RPS12,RPS19,RPS27A,RPL23,RPL13A
1_Member	GO Biological Processes	GO:0072599	establishment of protein localization to endoplasmic reticulum	-31.5184	-28.5433	21/122	6130,6135,6137,6141,6143,6144,6154,6158,6160,6161,6171,6176,6187,6188,6189,6205,6206,6223,6233,9349,23521	RPL7A,RPL11,RPL13,RPL18,RPL19,RPL21,RPL26,RPL28,RPL31,RPL32,RPL41,RPLP1,RPS2,RPS3,RPS3A,RPS11,RPS12,RPS19,RPS27A,RPL23,RPL13A
1_Member	Reactome Gene Sets	R-HSA-168273	Influenza Viral RNA Transcription and Replication	-30.5978	-27.642	21/134	6130,6135,6137,6141,6143,6144,6154,6158,6160,6161,6171,6176,6187,6188,6189,6205,6206,6223,6233,9349,23521	RPL7A,RPL11,RPL13,RPL18,RPL19,RPL21,RPL26,RPL28,RPL31,RPL32,RPL41,RPLP1,RPS2,RPS3,RPS3A,RPS11,RPS12,RPS19,RPS27A,RPL23,RPL13A
1_Member	Reactome Gene Sets	R-HSA-168255	Influenza Life Cycle	-29.8974	-26.9601	21/144	6130,6135,6137,6141,6143,6144,6154,6158,6160,6161,6171,6176,6187,6188,6189,6205,6206,6223,6233,9349,23521	RPL7A,RPL11,RPL13,RPL18,RPL19,RPL21,RPL26,RPL28,RPL31,RPL32,RPL41,RPLP1,RPS2,RPS3,RPS3A,RPS11,RPS12,RPS19,RPS27A,RPL23,RPL13A
1_Member	GO Biological Processes	GO:0070972	protein localization to endoplasmic reticulum	-29.6976	-26.778	21/147	6130,6135,6137,6141,6143,6144,6154,6158,6160,6161,6171,6176,6187,6188,6189,6205,6206,6223,6233,9349,23521	RPL7A,RPL11,RPL13,RPL18,RPL19,RPL21,RPL26,RPL28,RPL31,RPL32,RPL41,RPLP1,RPS2,RPS3,RPS3A,RPS11,RPS12,RPS19,RPS27A,RPL23,RPL13A
1_Member	KEGG Pathway	hsa03010	Ribosome	-29.311	-26.4085	21/153	6130,6135,6137,6141,6143,6144,6154,6158,6160,6161,6171,6176,6187,6188,6189,6205,6206,6223,6233,9349,23521	RPL7A,RPL11,RPL13,RPL18,RPL19,RPL21,RPL26,RPL28,RPL31,RPL32,RPL41,RPLP1,RPS2,RPS3,RPS3A,RPS11,RPS12,RPS19,RPS27A,RPL23,RPL13A
1_Member	Reactome Gene Sets	R-HSA-168254	Influenza Infection	-29.1858	-26.2996	21/155	6130,6135,6137,6141,6143,6144,6154,6158,6160,6161,6171,6176,6187,6188,6189,6205,6206,6223,6233,9349,23521	RPL7A,RPL11,RPL13,RPL18,RPL19,RPL21,RPL26,RPL28,RPL31,RPL32,RPL41,RPLP1,RPS2,RPS3,RPS3A,RPS11,RPS12,RPS19,RPS27A,RPL23,RPL13A
1_Member	GO Biological Processes	GO:0019080	viral gene expression	-28.9919	-26.1215	22/191	5094,6130,6135,6137,6141,6143,6144,6154,6158,6160,6161,6171,6176,6187,6188,6189,6205,6206,6223,6233,9349,23521	PCBP2,RPL7A,RPL11,RPL13,RPL18,RPL19,RPL21,RPL26,RPL28,RPL31,RPL32,RPL41,RPLP1,RPS2,RPS3,RPS3A,RPS11,RPS12,RPS19,RPS27A,RPL23,RPL13A
1_Member	Reactome Gene Sets	R-HSA-9010553	Regulation of expression of SLITs and ROBOs	-28.2432	-25.3881	21/171	6130,6135,6137,6141,6143,6144,6154,6158,6160,6161,6171,6176,6187,6188,6189,6205,6206,6223,6233,9349,23521	RPL7A,RPL11,RPL13,RPL18,RPL19,RPL21,RPL26,RPL28,RPL31,RPL32,RPL41,RPLP1,RPS2,RPS3,RPS3A,RPS11,RPS12,RPS19,RPS27A,RPL23,RPL13A
1_Member	Reactome Gene Sets	R-HSA-72766	Translation	-28.1456	-25.3051	24/291	1915,1933,1938,6130,6135,6137,6141,6143,6144,6154,6158,6160,6161,6171,6176,6187,6188,6189,6205,6206,6223,6233,9349,23521	EEF1A1,EEF1B2,EEF2,RPL7A,RPL11,RPL13,RPL18,RPL19,RPL21,RPL26,RPL28,RPL31,RPL32,RPL41,RPLP1,RPS2,RPS3,RPS3A,RPS11,RPS12,RPS19,RPS27A,RPL23,RPL13A
1_Member	GO Biological Processes	GO:0019083	viral transcription	-27.9142	-25.088	21/177	6130,6135,6137,6141,6143,6144,6154,6158,6160,6161,6171,6176,6187,6188,6189,6205,6206,6223,6233,9349,23521	RPL7A,RPL11,RPL13,RPL18,RPL19,RPL21,RPL26,RPL28,RPL31,RPL32,RPL41,RPLP1,RPS2,RPS3,RPS3A,RPS11,RPS12,RPS19,RPS27A,RPL23,RPL13A
1_Member	Reactome Gene Sets	R-HSA-6791226	Major pathway of rRNA processing in the nucleolus and cytosol	-27.4937	-24.6813	21/185	6130,6135,6137,6141,6143,6144,6154,6158,6160,6161,6171,6176,6187,6188,6189,6205,6206,6223,6233,9349,23521	RPL7A,RPL11,RPL13,RPL18,RPL19,RPL21,RPL26,RPL28,RPL31,RPL32,RPL41,RPLP1,RPS2,RPS3,RPS3A,RPS11,RPS12,RPS19,RPS27A,RPL23,RPL13A
1_Member	GO Biological Processes	GO:0006413	translational initiation	-27.0923	-24.2933	21/193	6130,6135,6137,6141,6143,6144,6154,6158,6160,6161,6171,6176,6187,6188,6189,6205,6206,6223,6233,9349,23521	RPL7A,RPL11,RPL13,RPL18,RPL19,RPL21,RPL26,RPL28,RPL31,RPL32,RPL41,RPLP1,RPS2,RPS3,RPS3A,RPS11,RPS12,RPS19,RPS27A,RPL23,RPL13A
1_Member	Reactome Gene Sets	R-HSA-8868773	rRNA processing in the nucleus and cytosol	-26.9947	-24.2087	21/195	6130,6135,6137,6141,6143,6144,6154,6158,6160,6161,6171,6176,6187,6188,6189,6205,6206,6223,6233,9349,23521	RPL7A,RPL11,RPL13,RPL18,RPL19,RPL21,RPL26,RPL28,RPL31,RPL32,RPL41,RPLP1,RPS2,RPS3,RPS3A,RPS11,RPS12,RPS19,RPS27A,RPL23,RPL13A
1_Member	GO Biological Processes	GO:0006612	protein targeting to membrane	-26.6616	-23.8881	21/202	6130,6135,6137,6141,6143,6144,6154,6158,6160,6161,6171,6176,6187,6188,6189,6205,6206,6223,6233,9349,23521	RPL7A,RPL11,RPL13,RPL18,RPL19,RPL21,RPL26,RPL28,RPL31,RPL32,RPL41,RPLP1,RPS2,RPS3,RPS3A,RPS11,RPS12,RPS19,RPS27A,RPL23,RPL13A
1_Member	Reactome Gene Sets	R-HSA-72312	rRNA processing	-26.5226	-23.7614	21/205	6130,6135,6137,6141,6143,6144,6154,6158,6160,6161,6171,6176,6187,6188,6189,6205,6206,6223,6233,9349,23521	RPL7A,RPL11,RPL13,RPL18,RPL19,RPL21,RPL26,RPL28,RPL31,RPL32,RPL41,RPLP1,RPS2,RPS3,RPS3A,RPS11,RPS12,RPS19,RPS27A,RPL23,RPL13A
1_Member	GO Biological Processes	GO:0000956	nuclear-transcribed mRNA catabolic process	-26.3406	-23.5913	21/209	6130,6135,6137,6141,6143,6144,6154,6158,6160,6161,6171,6176,6187,6188,6189,6205,6206,6223,6233,9349,23521	RPL7A,RPL11,RPL13,RPL18,RPL19,RPL21,RPL26,RPL28,RPL31,RPL32,RPL41,RPLP1,RPS2,RPS3,RPS3A,RPS11,RPS12,RPS19,RPS27A,RPL23,RPL13A
1_Member	Reactome Gene Sets	R-HSA-376176	Signaling by ROBO receptors	-25.9445	-23.2067	21/218	6130,6135,6137,6141,6143,6144,6154,6158,6160,6161,6171,6176,6187,6188,6189,6205,6206,6223,6233,9349,23521	RPL7A,RPL11,RPL13,RPL18,RPL19,RPL21,RPL26,RPL28,RPL31,RPL32,RPL41,RPLP1,RPS2,RPS3,RPS3A,RPS11,RPS12,RPS19,RPS27A,RPL23,RPL13A
1_Member	CORUM	CORUM:308	60S ribosomal subunit, cytoplasmic	-24.6314	-21.905	14/47	6130,6135,6137,6141,6143,6144,6154,6158,6160,6161,6171,6176,9349,23521	RPL7A,RPL11,RPL13,RPL18,RPL19,RPL21,RPL26,RPL28,RPL31,RPL32,RPL41,RPLP1,RPL23,RPL13A
1_Member	GO Biological Processes	GO:0006402	mRNA catabolic process	-24.1506	-21.4351	23/367	4904,6130,6135,6137,6141,6143,6144,6154,6158,6160,6161,6171,6176,6187,6188,6189,6205,6206,6223,6233,7431,9349,23521	YBX1,RPL7A,RPL11,RPL13,RPL18,RPL19,RPL21,RPL26,RPL28,RPL31,RPL32,RPL41,RPLP1,RPS2,RPS3,RPS3A,RPS11,RPS12,RPS19,RPS27A,VIM,RPL23,RPL13A
1_Member	Reactome Gene Sets	R-HSA-5663205	Infectious disease	-23.7245	-21.0197	23/383	567,1938,6130,6135,6137,6141,6143,6144,6154,6158,6160,6161,6171,6176,6187,6188,6189,6205,6206,6223,6233,9349,23521	B2M,EEF2,RPL7A,RPL11,RPL13,RPL18,RPL19,RPL21,RPL26,RPL28,RPL31,RPL32,RPL41,RPLP1,RPS2,RPS3,RPS3A,RPS11,RPS12,RPS19,RPS27A,RPL23,RPL13A
1_Member	GO Biological Processes	GO:0090150	establishment of protein localization to membrane	-23.5324	-20.8381	22/334	6130,6135,6137,6141,6143,6144,6154,6158,6160,6161,6171,6176,6187,6188,6189,6205,6206,6223,6233,7533,9349,23521	RPL7A,RPL11,RPL13,RPL18,RPL19,RPL21,RPL26,RPL28,RPL31,RPL32,RPL41,RPLP1,RPS2,RPS3,RPS3A,RPS11,RPS12,RPS19,RPS27A,YWHAH,RPL23,RPL13A
1_Member	GO Biological Processes	GO:0006401	RNA catabolic process	-23.292	-20.6079	23/400	4904,6130,6135,6137,6141,6143,6144,6154,6158,6160,6161,6171,6176,6187,6188,6189,6205,6206,6223,6233,7431,9349,23521	YBX1,RPL7A,RPL11,RPL13,RPL18,RPL19,RPL21,RPL26,RPL28,RPL31,RPL32,RPL41,RPLP1,RPS2,RPS3,RPS3A,RPS11,RPS12,RPS19,RPS27A,VIM,RPL23,RPL13A
1_Member	Reactome Gene Sets	R-HSA-422475	Axon guidance	-21.4615	-18.7874	24/553	60,71,6130,6135,6137,6141,6143,6144,6154,6158,6160,6161,6171,6176,6187,6188,6189,6205,6206,6223,6233,7846,9349,23521	ACTB,ACTG1,RPL7A,RPL11,RPL13,RPL18,RPL19,RPL21,RPL26,RPL28,RPL31,RPL32,RPL41,RPLP1,RPS2,RPS3,RPS3A,RPS11,RPS12,RPS19,RPS27A,TUBA1A,RPL23,RPL13A
1_Member	GO Biological Processes	GO:0006412	translation	-21.4248	-18.7605	26/715	1915,1933,1938,6130,6135,6137,6141,6143,6144,6154,6158,6160,6161,6171,6176,6187,6188,6189,6205,6206,6223,6233,7431,9349,23521,51372	EEF1A1,EEF1B2,EEF2,RPL7A,RPL11,RPL13,RPL18,RPL19,RPL21,RPL26,RPL28,RPL31,RPL32,RPL41,RPLP1,RPS2,RPS3,RPS3A,RPS11,RPS12,RPS19,RPS27A,VIM,RPL23,RPL13A,TMA7
1_Member	GO Biological Processes	GO:0043043	peptide biosynthetic process	-21.0495	-18.3947	26/740	1915,1933,1938,6130,6135,6137,6141,6143,6144,6154,6158,6160,6161,6171,6176,6187,6188,6189,6205,6206,6223,6233,7431,9349,23521,51372	EEF1A1,EEF1B2,EEF2,RPL7A,RPL11,RPL13,RPL18,RPL19,RPL21,RPL26,RPL28,RPL31,RPL32,RPL41,RPLP1,RPS2,RPS3,RPS3A,RPS11,RPS12,RPS19,RPS27A,VIM,RPL23,RPL13A,TMA7
1_Member	Reactome Gene Sets	R-HSA-71291	Metabolism of amino acids and derivatives	-21.0194	-18.3739	21/372	6130,6135,6137,6141,6143,6144,6154,6158,6160,6161,6171,6176,6187,6188,6189,6205,6206,6223,6233,9349,23521	RPL7A,RPL11,RPL13,RPL18,RPL19,RPL21,RPL26,RPL28,RPL31,RPL32,RPL41,RPLP1,RPS2,RPS3,RPS3A,RPS11,RPS12,RPS19,RPS27A,RPL23,RPL13A
1_Member	GO Biological Processes	GO:0072657	protein localization to membrane	-20.2511	-17.6148	24/623	60,2316,6130,6135,6137,6141,6143,6144,6154,6158,6160,6161,6171,6176,6187,6188,6189,6205,6206,6223,6233,7533,9349,23521	ACTB,FLNA,RPL7A,RPL11,RPL13,RPL18,RPL19,RPL21,RPL26,RPL28,RPL31,RPL32,RPL41,RPLP1,RPS2,RPS3,RPS3A,RPS11,RPS12,RPS19,RPS27A,YWHAH,RPL23,RPL13A
1_Member	GO Biological Processes	GO:0072594	establishment of protein localization to organelle	-20.175	-17.5477	23/549	2316,6130,6135,6137,6141,6143,6144,6154,6158,6160,6161,6171,6176,6187,6188,6189,6205,6206,6223,6233,7533,9349,23521	FLNA,RPL7A,RPL11,RPL13,RPL18,RPL19,RPL21,RPL26,RPL28,RPL31,RPL32,RPL41,RPLP1,RPS2,RPS3,RPS3A,RPS11,RPS12,RPS19,RPS27A,YWHAH,RPL23,RPL13A
1_Member	GO Biological Processes	GO:0034655	nucleobase-containing compound catabolic process	-19.7916	-17.1731	24/652	226,4904,6130,6135,6137,6141,6143,6144,6154,6158,6160,6161,6171,6176,6187,6188,6189,6205,6206,6223,6233,7431,9349,23521	ALDOA,YBX1,RPL7A,RPL11,RPL13,RPL18,RPL19,RPL21,RPL26,RPL28,RPL31,RPL32,RPL41,RPLP1,RPS2,RPS3,RPS3A,RPS11,RPS12,RPS19,RPS27A,VIM,RPL23,RPL13A
1_Member	GO Biological Processes	GO:0006605	protein targeting	-19.6716	-17.0616	21/432	6130,6135,6137,6141,6143,6144,6154,6158,6160,6161,6171,6176,6187,6188,6189,6205,6206,6223,6233,9349,23521	RPL7A,RPL11,RPL13,RPL18,RPL19,RPL21,RPL26,RPL28,RPL31,RPL32,RPL41,RPLP1,RPS2,RPS3,RPS3A,RPS11,RPS12,RPS19,RPS27A,RPL23,RPL13A
1_Member	GO Biological Processes	GO:1901361	organic cyclic compound catabolic process	-19.5625	-16.9609	25/755	226,4904,6130,6135,6137,6141,6143,6144,6154,6158,6160,6161,6171,6176,6187,6188,6189,6205,6206,6223,6233,7431,7533,9349,23521	ALDOA,YBX1,RPL7A,RPL11,RPL13,RPL18,RPL19,RPL21,RPL26,RPL28,RPL31,RPL32,RPL41,RPLP1,RPS2,RPS3,RPS3A,RPS11,RPS12,RPS19,RPS27A,VIM,YWHAH,RPL23,RPL13A
1_Member	GO Biological Processes	GO:0046700	heterocycle catabolic process	-19.0061	-16.4128	24/705	226,4904,6130,6135,6137,6141,6143,6144,6154,6158,6160,6161,6171,6176,6187,6188,6189,6205,6206,6223,6233,7431,9349,23521	ALDOA,YBX1,RPL7A,RPL11,RPL13,RPL18,RPL19,RPL21,RPL26,RPL28,RPL31,RPL32,RPL41,RPLP1,RPS2,RPS3,RPS3A,RPS11,RPS12,RPS19,RPS27A,VIM,RPL23,RPL13A
1_Member	GO Biological Processes	GO:0044270	cellular nitrogen compound catabolic process	-18.9919	-16.4068	24/706	226,4904,6130,6135,6137,6141,6143,6144,6154,6158,6160,6161,6171,6176,6187,6188,6189,6205,6206,6223,6233,7431,9349,23521	ALDOA,YBX1,RPL7A,RPL11,RPL13,RPL18,RPL19,RPL21,RPL26,RPL28,RPL31,RPL32,RPL41,RPLP1,RPS2,RPS3,RPS3A,RPS11,RPS12,RPS19,RPS27A,VIM,RPL23,RPL13A
1_Member	GO Biological Processes	GO:0019439	aromatic compound catabolic process	-18.8371	-16.2599	24/717	226,4904,6130,6135,6137,6141,6143,6144,6154,6158,6160,6161,6171,6176,6187,6188,6189,6205,6206,6223,6233,7431,9349,23521	ALDOA,YBX1,RPL7A,RPL11,RPL13,RPL18,RPL19,RPL21,RPL26,RPL28,RPL31,RPL32,RPL41,RPLP1,RPS2,RPS3,RPS3A,RPS11,RPS12,RPS19,RPS27A,VIM,RPL23,RPL13A
1_Member	Reactome Gene Sets	R-HSA-8953854	Metabolism of RNA	-18.1774	-15.608	23/675	4904,5094,6130,6135,6137,6141,6143,6144,6154,6158,6160,6161,6171,6176,6187,6188,6189,6205,6206,6223,6233,9349,23521	YBX1,PCBP2,RPL7A,RPL11,RPL13,RPL18,RPL19,RPL21,RPL26,RPL28,RPL31,RPL32,RPL41,RPLP1,RPS2,RPS3,RPS3A,RPS11,RPS12,RPS19,RPS27A,RPL23,RPL13A
1_Member	CORUM	CORUM:5380	TRBP containing complex (DICER, RPL7A, EIF6, MOV10 and subunits of the 60S ribosomal particle)	-14.4659	-11.9042	8/25	6130,6135,6137,6143,6144,6158,6161,6176	RPL7A,RPL11,RPL13,RPL19,RPL21,RPL28,RPL32,RPLP1
1_Member	GO Biological Processes	GO:0002181	cytoplasmic translation	-14.2113	-11.6572	11/100	1938,6135,6141,6143,6154,6160,6161,6171,6176,23521,51372	EEF2,RPL11,RPL18,RPL19,RPL26,RPL31,RPL32,RPL41,RPLP1,RPL13A,TMA7
1_Member	CORUM	CORUM:338	40S ribosomal subunit, cytoplasmic	-11.5034	-8.95675	7/31	6187,6188,6189,6205,6206,6223,6233	RPS2,RPS3,RPS3A,RPS11,RPS12,RPS19,RPS27A
1_Member	CORUM	CORUM:305	40S ribosomal subunit, cytoplasmic	-11.2947	-8.75528	7/33	6187,6188,6189,6205,6206,6223,6233	RPS2,RPS3,RPS3A,RPS11,RPS12,RPS19,RPS27A
1_Member	Reactome Gene Sets	R-HSA-72695	Formation of the ternary complex, and subsequently, the 43S complex	-9.87956	-7.34735	7/51	6187,6188,6189,6205,6206,6223,6233	RPS2,RPS3,RPS3A,RPS11,RPS12,RPS19,RPS27A
1_Member	Reactome Gene Sets	R-HSA-72649	Translation initiation complex formation	-9.47203	-6.95383	7/58	6187,6188,6189,6205,6206,6223,6233	RPS2,RPS3,RPS3A,RPS11,RPS12,RPS19,RPS27A
1_Member	Reactome Gene Sets	R-HSA-72702	Ribosomal scanning and start codon recognition	-9.47203	-6.95383	7/58	6187,6188,6189,6205,6206,6223,6233	RPS2,RPS3,RPS3A,RPS11,RPS12,RPS19,RPS27A
1_Member	Reactome Gene Sets	R-HSA-72662	Activation of the mRNA upon binding of the cap-binding complex and eIFs, and subsequent binding to 4	-9.41817	-6.90681	7/59	6187,6188,6189,6205,6206,6223,6233	RPS2,RPS3,RPS3A,RPS11,RPS12,RPS19,RPS27A
2_Summary	GO Biological Processes	GO:0071346	cellular response to interferon-gamma	-4.85671	-2.35208	6/180	71,567,3106,3122,7431,23521,2316,6233,7533,9445,124599	ACTG1,B2M,HLA-B,HLA-DRA,VIM,RPL13A,FLNA,RPS27A,YWHAH,ITM2B,CD300LB
2_Member	GO Biological Processes	GO:0071346	cellular response to interferon-gamma	-4.85671	-2.35208	6/180	71,567,3106,3122,7431,23521	ACTG1,B2M,HLA-B,HLA-DRA,VIM,RPL13A
2_Member	GO Biological Processes	GO:0034341	response to interferon-gamma	-4.61042	-2.12539	6/199	71,567,3106,3122,7431,23521	ACTG1,B2M,HLA-B,HLA-DRA,VIM,RPL13A
2_Member	Reactome Gene Sets	R-HSA-913531	Interferon Signaling	-3.5483	-1.16526	5/199	567,2316,3106,3122,6233	B2M,FLNA,HLA-B,HLA-DRA,RPS27A
2_Member	KEGG Pathway	hsa04612	Antigen processing and presentation	-2.83497	-0.617797	3/77	567,3106,3122	B2M,HLA-B,HLA-DRA
2_Member	Reactome Gene Sets	R-HSA-1236974	ER-Phagosome pathway	-2.74134	-0.547649	3/83	567,3106,6233	B2M,HLA-B,RPS27A
2_Member	GO Biological Processes	GO:0060333	interferon-gamma-mediated signaling pathway	-2.62721	-0.458889	3/91	567,3106,3122	B2M,HLA-B,HLA-DRA
2_Member	Reactome Gene Sets	R-HSA-877300	Interferon gamma signaling	-2.61371	-0.451504	3/92	567,3106,3122	B2M,HLA-B,HLA-DRA
2_Member	KEGG Pathway	hsa05169	Epstein-Barr virus infection	-2.55599	-0.405771	4/201	3106,3122,7431,7533	HLA-B,HLA-DRA,VIM,YWHAH
2_Member	Reactome Gene Sets	R-HSA-1236975	Antigen processing-Cross presentation	-2.52342	-0.387718	3/99	567,3106,6233	B2M,HLA-B,RPS27A
2_Member	Reactome Gene Sets	R-HSA-977225	Amyloid fiber formation	-2.40576	-0.289615	3/109	567,6233,9445	B2M,RPS27A,ITM2B
2_Member	Reactome Gene Sets	R-HSA-198933	Immunoregulatory interactions between a Lymphoid and a non-Lymphoid cell	-2.17474	-0.107617	3/132	567,3106,124599	B2M,HLA-B,CD300LB
3_Summary	Reactome Gene Sets	R-HSA-446353	Cell-extracellular matrix interactions	-4.73438	-2.23638	3/18	60,71,2316,3106,3122,7533,7846,4170,567,10801,23521,2495,2512,6233,1634,9748,1843,1938	ACTB,ACTG1,FLNA,HLA-B,HLA-DRA,YWHAH,TUBA1A,MCL1,B2M,SEPTIN9,RPL13A,FTH1,FTL,RPS27A,DCN,SLK,DUSP1,EEF2
3_Member	Reactome Gene Sets	R-HSA-446353	Cell-extracellular matrix interactions	-4.73438	-2.23638	3/18	60,71,2316	ACTB,ACTG1,FLNA
3_Member	KEGG Pathway	hsa05416	Viral myocarditis	-4.58345	-2.10476	4/59	60,71,3106,3122	ACTB,ACTG1,HLA-B,HLA-DRA
3_Member	Reactome Gene Sets	R-HSA-1445148	Translocation of SLC2A4 (GLUT4) to the plasma membrane	-4.24157	-1.78735	4/72	60,71,7533,7846	ACTB,ACTG1,YWHAH,TUBA1A
3_Member	KEGG Pathway	hsa04145	Phagosome	-4.06781	-1.63108	5/154	60,71,3106,3122,7846	ACTB,ACTG1,HLA-B,HLA-DRA,TUBA1A
3_Member	Reactome Gene Sets	R-HSA-5626467	RHO GTPases activate IQGAPs	-3.96322	-1.53217	3/32	60,71,7846	ACTB,ACTG1,TUBA1A
3_Member	Reactome Gene Sets	R-HSA-190828	Gap junction trafficking	-3.4623	-1.099	3/47	60,71,7846	ACTB,ACTG1,TUBA1A
3_Member	Reactome Gene Sets	R-HSA-437239	Recycling pathway of L1	-3.4623	-1.099	3/47	60,71,7846	ACTB,ACTG1,TUBA1A
3_Member	Reactome Gene Sets	R-HSA-157858	Gap junction trafficking and regulation	-3.40863	-1.05014	3/49	60,71,7846	ACTB,ACTG1,TUBA1A
3_Member	KEGG Pathway	hsa05130	Pathogenic Escherichia coli infection	-3.26054	-0.942995	3/55	60,71,7846	ACTB,ACTG1,TUBA1A
3_Member	KEGG Pathway	hsa04210	Apoptosis	-3.15599	-0.873485	4/138	60,71,4170,7846	ACTB,ACTG1,MCL1,TUBA1A
3_Member	GO Biological Processes	GO:0070527	platelet aggregation	-3.14963	-0.873485	3/60	60,71,2316	ACTB,ACTG1,FLNA
3_Member	GO Biological Processes	GO:0001895	retina homeostasis	-2.88475	-0.653573	3/74	60,71,567	ACTB,ACTG1,B2M
3_Member	KEGG Pathway	hsa05100	Bacterial invasion of epithelial cells	-2.85133	-0.623693	3/76	60,71,10801	ACTB,ACTG1,SEPTIN9
3_Member	GO Biological Processes	GO:0034109	homotypic cell-cell adhesion	-2.75643	-0.55616	3/82	60,71,2316	ACTB,ACTG1,FLNA
3_Member	KEGG Pathway	hsa05132	Salmonella infection	-2.69721	-0.51	3/86	60,71,2316	ACTB,ACTG1,FLNA
3_Member	Canonical Pathways	M5493	WNT SIGNALING	-2.6547	-0.480175	3/89	60,567,23521	ACTB,B2M,RPL13A
3_Member	Reactome Gene Sets	R-HSA-446728	Cell junction organization	-2.62721	-0.458889	3/91	60,71,2316	ACTB,ACTG1,FLNA
3_Member	Reactome Gene Sets	R-HSA-199991	Membrane Trafficking	-2.62332	-0.458065	7/634	60,71,2495,2512,6233,7533,7846	ACTB,ACTG1,FTH1,FTL,RPS27A,YWHAH,TUBA1A
3_Member	Reactome Gene Sets	R-HSA-195258	RHO GTPase Effectors	-2.58491	-0.431721	5/327	60,71,2316,7533,7846	ACTB,ACTG1,FLNA,YWHAH,TUBA1A
3_Member	KEGG Pathway	hsa05205	Proteoglycans in cancer	-2.54054	-0.396188	4/203	60,71,1634,2316	ACTB,ACTG1,DCN,FLNA
3_Member	Reactome Gene Sets	R-HSA-5653656	Vesicle-mediated transport	-2.47954	-0.349661	7/673	60,71,2495,2512,6233,7533,7846	ACTB,ACTG1,FTH1,FTL,RPS27A,YWHAH,TUBA1A
3_Member	Reactome Gene Sets	R-HSA-373760	L1CAM interactions	-2.29931	-0.199256	3/119	60,71,7846	ACTB,ACTG1,TUBA1A
3_Member	GO Biological Processes	GO:0034329	cell junction assembly	-2.27604	-0.183805	4/241	60,71,2316,9748	ACTB,ACTG1,FLNA,SLK
3_Member	Reactome Gene Sets	R-HSA-5673001	RAF/MAP kinase cascade	-2.22644	-0.141899	4/249	60,71,1843,6233	ACTB,ACTG1,DUSP1,RPS27A
3_Member	Reactome Gene Sets	R-HSA-1500931	Cell-Cell communication	-2.20225	-0.122754	3/129	60,71,2316	ACTB,ACTG1,FLNA
3_Member	Reactome Gene Sets	R-HSA-5684996	MAPK1/MAPK3 signaling	-2.19044	-0.115941	4/255	60,71,1843,6233	ACTB,ACTG1,DUSP1,RPS27A
3_Member	Reactome Gene Sets	R-HSA-9607240	FLT3 Signaling	-2.12131	-0.0638446	4/267	60,71,1843,6233	ACTB,ACTG1,DUSP1,RPS27A
3_Member	Reactome Gene Sets	R-HSA-5663220	RHO GTPases Activate Formins	-2.10463	-0.0519111	3/140	60,71,7846	ACTB,ACTG1,TUBA1A
3_Member	KEGG Pathway	hsa05418	Fluid shear stress and atherosclerosis	-2.0878	-0.0421025	3/142	60,71,1843	ACTB,ACTG1,DUSP1
3_Member	Reactome Gene Sets	R-HSA-8856828	Clathrin-mediated endocytosis	-2.05492	-0.0161278	3/146	60,71,6233	ACTB,ACTG1,RPS27A
3_Member	KEGG Pathway	hsa04921	Oxytocin signaling pathway	-2.00743	0	3/152	60,71,1938	ACTB,ACTG1,EEF2
4_Summary	Reactome Gene Sets	R-HSA-8876725	Protein methylation	-4.66065	-2.16918	3/19	1915,1938,6187,6154,6176,6188,7431,23521,1933	EEF1A1,EEF2,RPS2,RPL26,RPLP1,RPS3,VIM,RPL13A,EEF1B2
4_Member	Reactome Gene Sets	R-HSA-8876725	Protein methylation	-4.66065	-2.16918	3/19	1915,1938,6187	EEF1A1,EEF2,RPS2
4_Member	GO Biological Processes	GO:0034248	regulation of cellular amide metabolic process	-3.30008	-0.960262	7/484	1915,1938,6154,6176,6188,7431,23521	EEF1A1,EEF2,RPL26,RPLP1,RPS3,VIM,RPL13A
4_Member	GO Biological Processes	GO:0006414	translational elongation	-3.20389	-0.907541	4/134	1915,1933,1938,6176	EEF1A1,EEF1B2,EEF2,RPLP1
4_Member	GO Biological Processes	GO:0006417	regulation of translation	-2.8377	-0.617797	6/425	1938,6154,6176,6188,7431,23521	EEF2,RPL26,RPLP1,RPS3,VIM,RPL13A
4_Member	GO Biological Processes	GO:0045727	positive regulation of translation	-2.22098	-0.138971	3/127	1938,6154,7431	EEF2,RPL26,VIM
5_Summary	GO Biological Processes	GO:2001244	positive regulation of intrinsic apoptotic signaling pathway	-4.52593	-2.05349	4/61	4170,6135,6154,6188,7178,7533,1051,1843,6233,107075310	MCL1,RPL11,RPL26,RPS3,TPT1,YWHAH,CEBPB,DUSP1,RPS27A,MTCO2P12
5_Member	GO Biological Processes	GO:2001244	positive regulation of intrinsic apoptotic signaling pathway	-4.52593	-2.05349	4/61	4170,6135,6154,6188	MCL1,RPL11,RPL26,RPS3
5_Member	GO Biological Processes	GO:2001242	regulation of intrinsic apoptotic signaling pathway	-3.92675	-1.50131	5/165	4170,6135,6154,6188,7178	MCL1,RPL11,RPL26,RPS3,TPT1
5_Member	GO Biological Processes	GO:2001235	positive regulation of apoptotic signaling pathway	-3.76139	-1.35234	5/179	4170,6135,6154,6188,7533	MCL1,RPL11,RPL26,RPS3,YWHAH
5_Member	GO Biological Processes	GO:0097193	intrinsic apoptotic signaling pathway	-3.71638	-1.31265	6/289	1051,4170,6135,6154,6188,7178	CEBPB,MCL1,RPL11,RPL26,RPS3,TPT1
5_Member	GO Biological Processes	GO:1902229	regulation of intrinsic apoptotic signaling pathway in response to DNA damage	-3.70411	-1.30565	3/39	6154,6188,7178	RPL26,RPS3,TPT1
5_Member	GO Biological Processes	GO:0008630	intrinsic apoptotic signaling pathway in response to DNA damage	-3.62158	-1.23346	4/104	4170,6154,6188,7178	MCL1,RPL26,RPS3,TPT1
5_Member	GO Biological Processes	GO:2001233	regulation of apoptotic signaling pathway	-2.93897	-0.694748	6/406	4170,6135,6154,6188,7178,7533	MCL1,RPL11,RPL26,RPS3,TPT1,YWHAH
5_Member	GO Biological Processes	GO:0010942	positive regulation of cell death	-2.91646	-0.6781	8/730	1843,4170,6135,6154,6188,6233,7533,107075310	DUSP1,MCL1,RPL11,RPL26,RPS3,RPS27A,YWHAH,MTCO2P12
5_Member	GO Biological Processes	GO:0097190	apoptotic signaling pathway	-2.74989	-0.552926	7/602	1051,4170,6135,6154,6188,7178,7533	CEBPB,MCL1,RPL11,RPL26,RPS3,TPT1,YWHAH
5_Member	GO Biological Processes	GO:0043065	positive regulation of apoptotic process	-2.4831	-0.350248	7/672	1843,4170,6135,6154,6188,6233,7533	DUSP1,MCL1,RPL11,RPL26,RPS3,RPS27A,YWHAH
5_Member	GO Biological Processes	GO:2001020	regulation of response to DNA damage stimulus	-2.45853	-0.334439	4/214	4170,6154,6188,7178	MCL1,RPL26,RPS3,TPT1
5_Member	GO Biological Processes	GO:0043068	positive regulation of programmed cell death	-2.45486	-0.334439	7/680	1843,4170,6135,6154,6188,6233,7533	DUSP1,MCL1,RPL11,RPL26,RPS3,RPS27A,YWHAH
6_Summary	GO Biological Processes	GO:1901798	positive regulation of signal transduction by p53 class mediator	-4.46216	-1.99588	3/22	6135,6154,9349,6130,6187,6223,6188,79813,2316,4170,4904,23521	RPL11,RPL26,RPL23,RPL7A,RPS2,RPS19,RPS3,EHMT1,FLNA,MCL1,YBX1,RPL13A
6_Member	GO Biological Processes	GO:1901798	positive regulation of signal transduction by p53 class mediator	-4.46216	-1.99588	3/22	6135,6154,9349	RPL11,RPL26,RPL23
6_Member	GO Biological Processes	GO:0006364	rRNA processing	-3.40348	-1.04972	5/214	6130,6135,6154,6187,6223	RPL7A,RPL11,RPL26,RPS2,RPS19
6_Member	GO Biological Processes	GO:0051438	regulation of ubiquitin-protein transferase activity	-3.33233	-0.985888	3/52	6135,6187,9349	RPL11,RPS2,RPL23
6_Member	GO Biological Processes	GO:0016072	rRNA metabolic process	-3.07452	-0.806194	5/253	6130,6135,6154,6187,6223	RPL7A,RPL11,RPL26,RPS2,RPS19
6_Member	GO Biological Processes	GO:0042273	ribosomal large subunit biogenesis	-2.93674	-0.694748	3/71	6130,6135,6154	RPL7A,RPL11,RPL26
6_Member	GO Biological Processes	GO:0031397	negative regulation of protein ubiquitination	-2.83497	-0.617797	3/77	6135,6188,9349	RPL11,RPS3,RPL23
6_Member	GO Biological Processes	GO:0042254	ribosome biogenesis	-2.76628	-0.56268	5/297	6130,6135,6154,6187,6223	RPL7A,RPL11,RPL26,RPS2,RPS19
6_Member	GO Biological Processes	GO:1901796	regulation of signal transduction by p53 class mediator	-2.72949	-0.539054	4/180	6135,6154,9349,79813	RPL11,RPL26,RPL23,EHMT1
6_Member	GO Biological Processes	GO:0009895	negative regulation of catabolic process	-2.68518	-0.504358	5/310	2316,4170,4904,6135,9349	FLNA,MCL1,YBX1,RPL11,RPL23
6_Member	GO Biological Processes	GO:1903321	negative regulation of protein modification by small protein conjugation or removal	-2.6687	-0.491035	3/88	6135,6188,9349	RPL11,RPS3,RPL23
6_Member	GO Biological Processes	GO:0031396	regulation of protein ubiquitination	-2.53288	-0.391432	4/204	6135,6187,6188,9349	RPL11,RPS2,RPS3,RPL23
6_Member	GO Biological Processes	GO:0022613	ribonucleoprotein complex biogenesis	-2.47687	-0.349661	6/502	6130,6135,6154,6187,6223,23521	RPL7A,RPL11,RPL26,RPS2,RPS19,RPL13A
6_Member	GO Biological Processes	GO:1903320	regulation of protein modification by small protein conjugation or removal	-2.34076	-0.238067	4/231	6135,6187,6188,9349	RPL11,RPS2,RPS3,RPL23
6_Member	GO Biological Processes	GO:0034470	ncRNA processing	-2.28889	-0.191456	5/384	6130,6135,6154,6187,6223	RPL7A,RPL11,RPL26,RPS2,RPS19
6_Member	GO Biological Processes	GO:0042177	negative regulation of protein catabolic process	-2.17474	-0.107617	3/132	2316,6135,9349	FLNA,RPL11,RPL23
6_Member	GO Biological Processes	GO:0031330	negative regulation of cellular catabolic process	-2.12694	-0.0670728	4/266	4170,4904,6135,9349	MCL1,YBX1,RPL11,RPL23
6_Member	GO Biological Processes	GO:0072331	signal transduction by p53 class mediator	-2.11572	-0.0606278	4/268	6135,6154,9349,79813	RPL11,RPL26,RPL23,EHMT1
7_Summary	GO Biological Processes	GO:0046677	response to antibiotic	-4.33733	-1.87712	7/328	1843,1938,5660,6188,9349,10280,79813,60,567,7431,4170	DUSP1,EEF2,PSAP,RPS3,RPL23,SIGMAR1,EHMT1,ACTB,B2M,VIM,MCL1
7_Member	GO Biological Processes	GO:0046677	response to antibiotic	-4.33733	-1.87712	7/328	1843,1938,5660,6188,9349,10280,79813	DUSP1,EEF2,PSAP,RPS3,RPL23,SIGMAR1,EHMT1
7_Member	GO Biological Processes	GO:0042542	response to hydrogen peroxide	-4.17746	-1.72915	5/146	1843,1938,5660,6188,10280	DUSP1,EEF2,PSAP,RPS3,SIGMAR1
7_Member	GO Biological Processes	GO:0009636	response to toxic substance	-3.86441	-1.4445	8/525	60,567,1843,1938,5660,6188,10280,79813	ACTB,B2M,DUSP1,EEF2,PSAP,RPS3,SIGMAR1,EHMT1
7_Member	GO Biological Processes	GO:0000302	response to reactive oxygen species	-3.23548	-0.922263	5/233	1843,1938,5660,6188,10280	DUSP1,EEF2,PSAP,RPS3,SIGMAR1
7_Member	GO Biological Processes	GO:0035690	cellular response to drug	-3.15328	-0.873485	6/369	60,567,5660,6188,7431,10280	ACTB,B2M,PSAP,RPS3,VIM,SIGMAR1
7_Member	GO Biological Processes	GO:0097237	cellular response to toxic substance	-3.12125	-0.849036	5/247	60,567,5660,6188,10280	ACTB,B2M,PSAP,RPS3,SIGMAR1
7_Member	GO Biological Processes	GO:0071236	cellular response to antibiotic	-3.05355	-0.792912	4/147	5660,6188,9349,10280	PSAP,RPS3,RPL23,SIGMAR1
7_Member	GO Biological Processes	GO:0006979	response to oxidative stress	-2.69314	-0.509135	6/454	1843,1938,4170,5660,6188,10280	DUSP1,EEF2,MCL1,PSAP,RPS3,SIGMAR1
7_Member	GO Biological Processes	GO:0036473	cell death in response to oxidative stress	-2.58717	-0.431721	3/94	4170,5660,10280	MCL1,PSAP,SIGMAR1
7_Member	GO Biological Processes	GO:0070301	cellular response to hydrogen peroxide	-2.52342	-0.387718	3/99	5660,6188,10280	PSAP,RPS3,SIGMAR1
7_Member	GO Biological Processes	GO:0010035	response to inorganic substance	-2.23995	-0.152857	6/562	567,1843,1938,5660,6188,10280	B2M,DUSP1,EEF2,PSAP,RPS3,SIGMAR1
8_Summary	Reactome Gene Sets	R-HSA-6798695	Neutrophil degranulation	-4.13319	-1.69071	8/480	226,567,1915,1938,2495,2512,3106,5660,5094,334,2316,6233	ALDOA,B2M,EEF1A1,EEF2,FTH1,FTL,HLA-B,PSAP,PCBP2,APLP2,FLNA,RPS27A
8_Member	Reactome Gene Sets	R-HSA-6798695	Neutrophil degranulation	-4.13319	-1.69071	8/480	226,567,1915,1938,2495,2512,3106,5660	ALDOA,B2M,EEF1A1,EEF2,FTH1,FTL,HLA-B,PSAP
8_Member	KEGG Pathway	hsa04216	Ferroptosis	-3.67116	-1.2779	3/40	2495,2512,5094	FTH1,FTL,PCBP2
8_Member	GO Biological Processes	GO:0045055	regulated exocytosis	-3.3303	-0.985888	9/795	226,334,567,1915,1938,2316,2495,2512,5660	ALDOA,APLP2,B2M,EEF1A1,EEF2,FLNA,FTH1,FTL,PSAP
8_Member	GO Biological Processes	GO:0043312	neutrophil degranulation	-3.28945	-0.954176	7/486	226,567,1915,1938,2495,2512,5660	ALDOA,B2M,EEF1A1,EEF2,FTH1,FTL,PSAP
8_Member	GO Biological Processes	GO:0002283	neutrophil activation involved in immune response	-3.27359	-0.947277	7/489	226,567,1915,1938,2495,2512,5660	ALDOA,B2M,EEF1A1,EEF2,FTH1,FTL,PSAP
8_Member	GO Biological Processes	GO:0042119	neutrophil activation	-3.22158	-0.912636	7/499	226,567,1915,1938,2495,2512,5660	ALDOA,B2M,EEF1A1,EEF2,FTH1,FTL,PSAP
8_Member	GO Biological Processes	GO:0002446	neutrophil mediated immunity	-3.21644	-0.91174	7/500	226,567,1915,1938,2495,2512,5660	ALDOA,B2M,EEF1A1,EEF2,FTH1,FTL,PSAP
8_Member	GO Biological Processes	GO:0036230	granulocyte activation	-3.19604	-0.904619	7/504	226,567,1915,1938,2495,2512,5660	ALDOA,B2M,EEF1A1,EEF2,FTH1,FTL,PSAP
8_Member	Reactome Gene Sets	R-HSA-917937	Iron uptake and transport	-3.19278	-0.904619	3/58	2495,2512,6233	FTH1,FTL,RPS27A
8_Member	GO Biological Processes	GO:0006826	iron ion transport	-3.06775	-0.803285	3/64	567,2495,2512	B2M,FTH1,FTL
8_Member	GO Biological Processes	GO:0043299	leukocyte degranulation	-3.03949	-0.782645	7/536	226,567,1915,1938,2495,2512,5660	ALDOA,B2M,EEF1A1,EEF2,FTH1,FTL,PSAP
8_Member	GO Biological Processes	GO:0002275	myeloid cell activation involved in immune response	-2.99288	-0.739794	7/546	226,567,1915,1938,2495,2512,5660	ALDOA,B2M,EEF1A1,EEF2,FTH1,FTL,PSAP
8_Member	GO Biological Processes	GO:0002444	myeloid leukocyte mediated immunity	-2.95633	-0.706977	7/554	226,567,1915,1938,2495,2512,5660	ALDOA,B2M,EEF1A1,EEF2,FTH1,FTL,PSAP
8_Member	GO Biological Processes	GO:0055072	iron ion homeostasis	-2.80291	-0.594675	3/79	567,2495,2512	B2M,FTH1,FTL
8_Member	GO Biological Processes	GO:0002274	myeloid leukocyte activation	-2.55191	-0.404631	7/653	226,567,1915,1938,2495,2512,5660	ALDOA,B2M,EEF1A1,EEF2,FTH1,FTL,PSAP
8_Member	GO Biological Processes	GO:0000041	transition metal ion transport	-2.37274	-0.262026	3/112	567,2495,2512	B2M,FTH1,FTL
8_Member	GO Biological Processes	GO:0002366	leukocyte activation involved in immune response	-2.356	-0.24797	7/709	226,567,1915,1938,2495,2512,5660	ALDOA,B2M,EEF1A1,EEF2,FTH1,FTL,PSAP
8_Member	GO Biological Processes	GO:0002263	cell activation involved in immune response	-2.34277	-0.238067	7/713	226,567,1915,1938,2495,2512,5660	ALDOA,B2M,EEF1A1,EEF2,FTH1,FTL,PSAP
8_Member	GO Biological Processes	GO:0055076	transition metal ion homeostasis	-2.18383	-0.111803	3/131	567,2495,2512	B2M,FTH1,FTL
9_Summary	GO Biological Processes	GO:0097435	supramolecular fiber organization	-3.8587	-1.44425	9/674	71,226,567,2316,6188,7431,9645,9748,79585,60	ACTG1,ALDOA,B2M,FLNA,RPS3,VIM,MICAL2,SLK,CORO7,ACTB
9_Member	GO Biological Processes	GO:0097435	supramolecular fiber organization	-3.8587	-1.44425	9/674	71,226,567,2316,6188,7431,9645,9748,79585	ACTG1,ALDOA,B2M,FLNA,RPS3,VIM,MICAL2,SLK,CORO7
9_Member	GO Biological Processes	GO:0030029	actin filament-based process	-2.1943	-0.117308	7/760	60,71,226,2316,7431,9645,79585	ACTB,ACTG1,ALDOA,FLNA,VIM,MICAL2,CORO7
10_Summary	GO Biological Processes	GO:0080135	regulation of cellular response to stress	-3.51866	-1.14064	9/749	567,1843,4170,5660,6154,6188,7178,9043,23008,6233,9748,63977,60,6176	B2M,DUSP1,MCL1,PSAP,RPL26,RPS3,TPT1,SPAG9,KLHDC10,RPS27A,SLK,PRDM15,ACTB,RPLP1
10_Member	GO Biological Processes	GO:0080135	regulation of cellular response to stress	-3.51866	-1.14064	9/749	567,1843,4170,5660,6154,6188,7178,9043,23008	B2M,DUSP1,MCL1,PSAP,RPL26,RPS3,TPT1,SPAG9,KLHDC10
10_Member	GO Biological Processes	GO:0031098	stress-activated protein kinase signaling cascade	-3.50093	-1.12787	6/317	1843,6188,6233,9043,9748,23008	DUSP1,RPS3,RPS27A,SPAG9,SLK,KLHDC10
10_Member	GO Biological Processes	GO:0051403	stress-activated MAPK cascade	-2.82487	-0.611133	5/288	1843,6188,6233,9043,23008	DUSP1,RPS3,RPS27A,SPAG9,KLHDC10
10_Member	GO Biological Processes	GO:0032872	regulation of stress-activated MAPK cascade	-2.28237	-0.187544	4/240	1843,6188,9043,23008	DUSP1,RPS3,SPAG9,KLHDC10
10_Member	GO Biological Processes	GO:0070302	regulation of stress-activated protein kinase signaling cascade	-2.26973	-0.18008	4/242	1843,6188,9043,23008	DUSP1,RPS3,SPAG9,KLHDC10
10_Member	GO Biological Processes	GO:0043408	regulation of MAPK cascade	-2.1524	-0.0877137	7/774	1843,5660,6188,6233,9043,23008,63977	DUSP1,PSAP,RPS3,RPS27A,SPAG9,KLHDC10,PRDM15
10_Member	GO Biological Processes	GO:0045859	regulation of protein kinase activity	-2.08857	-0.0421025	7/796	60,1843,6176,6188,6233,9043,9748	ACTB,DUSP1,RPLP1,RPS3,RPS27A,SPAG9,SLK
11_Summary	GO Biological Processes	GO:0002576	platelet degranulation	-3.27874	-0.947972	4/128	226,334,2316,5660,60,7846	ALDOA,APLP2,FLNA,PSAP,ACTB,TUBA1A
11_Member	GO Biological Processes	GO:0002576	platelet degranulation	-3.27874	-0.947972	4/128	226,334,2316,5660	ALDOA,APLP2,FLNA,PSAP
11_Member	Reactome Gene Sets	R-HSA-114608	Platelet degranulation	-3.266	-0.944099	4/129	226,334,2316,5660	ALDOA,APLP2,FLNA,PSAP
11_Member	Reactome Gene Sets	R-HSA-76005	Response to elevated platelet cytosolic Ca2+	-3.20389	-0.907541	4/134	226,334,2316,5660	ALDOA,APLP2,FLNA,PSAP
11_Member	Reactome Gene Sets	R-HSA-76002	Platelet activation, signaling and aggregation	-2.14967	-0.0874006	4/262	226,334,2316,5660	ALDOA,APLP2,FLNA,PSAP
11_Member	Reactome Gene Sets	R-HSA-109582	Hemostasis	-2.0363	0	6/621	60,226,334,2316,5660,7846	ACTB,ALDOA,APLP2,FLNA,PSAP,TUBA1A
12_Summary	GO Biological Processes	GO:0051259	protein complex oligomerization	-2.89391	-0.659151	7/568	226,567,6223,9043,10280,10801,200186	ALDOA,B2M,RPS19,SPAG9,SIGMAR1,SEPTIN9,CRTC2
12_Member	GO Biological Processes	GO:0051259	protein complex oligomerization	-2.89391	-0.659151	7/568	226,567,6223,9043,10280,10801,200186	ALDOA,B2M,RPS19,SPAG9,SIGMAR1,SEPTIN9,CRTC2
12_Member	GO Biological Processes	GO:0051262	protein tetramerization	-2.80163	-0.594675	4/172	226,567,6223,200186	ALDOA,B2M,RPS19,CRTC2
12_Member	GO Biological Processes	GO:0051289	protein homotetramerization	-2.58717	-0.431721	3/94	226,567,200186	ALDOA,B2M,CRTC2
12_Member	GO Biological Processes	GO:0051260	protein homooligomerization	-2.45332	-0.334439	5/351	226,567,9043,10280,200186	ALDOA,B2M,SPAG9,SIGMAR1,CRTC2
13_Summary	Reactome Gene Sets	R-HSA-2559582	Senescence-Associated Secretory Phenotype (SASP)	-2.39464	-0.281223	3/110	1051,6233,79813,1915,7846	CEBPB,RPS27A,EHMT1,EEF1A1,TUBA1A
13_Member	Reactome Gene Sets	R-HSA-2559582	Senescence-Associated Secretory Phenotype (SASP)	-2.39464	-0.281223	3/110	1051,6233,79813	CEBPB,RPS27A,EHMT1
13_Member	Reactome Gene Sets	R-HSA-2262752	Cellular responses to stress	-2.09029	-0.0421025	5/429	1051,1915,6233,7846,79813	CEBPB,EEF1A1,RPS27A,TUBA1A,EHMT1
14_Summary	Reactome Gene Sets	R-HSA-3247509	Chromatin modifying enzymes	-2.08264	-0.0415654	4/274	60,6187,23067,79813	ACTB,RPS2,SETD1B,EHMT1
14_Member	Reactome Gene Sets	R-HSA-3247509	Chromatin modifying enzymes	-2.08264	-0.0415654	4/274	60,6187,23067,79813	ACTB,RPS2,SETD1B,EHMT1
14_Member	Reactome Gene Sets	R-HSA-4839726	Chromatin organization	-2.08264	-0.0415654	4/274	60,6187,23067,79813	ACTB,RPS2,SETD1B,EHMT1
