# Supplementary material for: Disease Activity-Associated Alteration of mRNA m5 C Methylation in CD4+ T Cells of Systemic Lupus Erythematosus
Source: Front Cell Dev Biol. 2020 Jun 5;8:430. doi: 10.3389/fcell.2020.00430 (PMC7291606; doi:10.3389/fcell.2020.00430)
Supplement: TABLE S7 — Increased m5C levels and up-regulated expression in SLE CD4+ T cells compared with healthy controls. [file Table_7.XLSX]

## Sheet: Sheet1
Supplementary Table 7: Increased m5C levels and up-regulated expression in SLE CD4+ T cells compared with healthy controls.
SA vs HC (27)	SM-MA vs HC (52)
ADAR	ADAR
AIF1	ANXA5
APOBR	APP
CD74	ATF4
CORO1A	BST2
CST3	CORO1A
CTSS	CPVL
CTSZ	CTNNB1
CYBA	CTSB
FCGRT	CTSS
FCN1	CYBA
HDLBP	ECE1
IFITM3	EIF5
ITGB2	GAPDH
KIAA0930	GRB2
LGALS9	H3F3B
MARCKS	HBB
OAS2	HCK
PLXNC1	IFI30
RAC2	LBR
S100A6	LRP1
SERPINA1	LTBR
SPN	LYN
TYMP	LYZ
TYROBP	MPEG1
VASP	MS4A6A
ZFAND5	MYD88
	MYO15B
	NRGN
	NUMB
	OAS3
	OAZ1
	PCED1B
	PLD3
	PNP
	PNPLA2
	PPT1
	PRKACA
	RAD23B
	RNF19B
	SCO2
	SERF2
	SH3BP2
	SIGLEC1
	SLC6A6
	SORT1
	STAT1
	STK17B
	TKT
	TPM3
	TYMP
	TYROBP
