# Supplementary material for: Disease Activity-Associated Alteration of mRNA m5 C Methylation in CD4+ T Cells of Systemic Lupus Erythematosus
Source: Front Cell Dev Biol. 2020 Jun 5;8:430. doi: 10.3389/fcell.2020.00430 (PMC7291606; doi:10.3389/fcell.2020.00430)
Supplement: TABLE S8 — Reactome pathways enriched in genes with increased m5C levels and up-regulated expression in SLE CD4+ T cells compared with healthy controls. [file Table_8.XLSX]

## Sheet: Table S8
Supplementary Table 8: Reactome pathways enriched in genes with increased m5C levels and up-regulated expression in SLE CD4+ T cells compared with healthy controls.

## Sheet: SA vs HC
term ID	term description	observed gene count	background gene count	false discovery rate	matching proteins in your network (labels)
HSA-168256	Immune System	14	1925	5.3e-06	ADAR,CD74,CST3,CTSS,CTSZ,CYBA,FCN1,IFITM3,ITGB2,LGALS9,OAS2,SERPINA1,TYROBP,VASP
HSA-6798695	Neutrophil degranulation	8	471	9.86e-06	CST3,CTSS,CTSZ,CYBA,FCN1,ITGB2,SERPINA1,TYROBP
HSA-909733	Interferon alpha/beta signaling	3	66	0.0032	ADAR,IFITM3,OAS2
HSA-5668599	RHO GTPases Activate NADPH Oxidases	2	13	0.0042	CYBA,RAC2
HSA-1280218	Adaptive Immune System	6	733	0.007	CD74,CTSS,CYBA,ITGB2,TYROBP,VASP
HSA-416700	Other semaphorin interactions	2	19	0.007	PLXNC1,TYROBP
HSA-202733	Cell surface interactions at the vascular wall	3	135	0.0123	CD74,ITGB2,SPN
HSA-5694530	Cargo concentration in the ER	2	33	0.0123	CTSZ,SERPINA1
HSA-8964043	Plasma lipoprotein clearance	2	32	0.0123	APOBR,HDLBP
HSA-109582	Hemostasis	5	601	0.0129	CD74,ITGB2,RAC2,SERPINA1,SPN
HSA-1280215	Cytokine Signaling in Immune system	5	654	0.0171	ADAR,IFITM3,ITGB2,LGALS9,OAS2
HSA-204005	COPII-mediated vesicle transport	2	67	0.03	CTSZ,SERPINA1

## Sheet: SM-MA vs HC
term ID	term description	observed gene count	background gene count	false discovery rate	matching proteins in your network (labels)
HSA-168256	Immune System	23	1925	3.45e-08	ADAR,APP,BST2,CTNNB1,CTSB,CTSS,CYBA,GRB2,HBB,HCK,IFI30,LTBR,LYN,LYZ,MYD88,OAS3,PLD3,PNP,PRKACA,RNF19B,SIGLEC1,STAT1,TYROBP
HSA-168249	Innate Immune System	15	1012	5.44e-06	APP,BST2,CTNNB1,CTSB,CTSS,CYBA,HBB,HCK,LYN,LYZ,MYD88,PLD3,PNP,PRKACA,TYROBP
HSA-1280215	Cytokine Signaling in Immune system	12	654	1.23e-05	ADAR,APP,BST2,GRB2,HCK,IFI30,LTBR,LYN,MYD88,OAS3,PRKACA,STAT1
HSA-1280218	Adaptive Immune System	10	733	0.0016	CTSB,CTSS,CYBA,IFI30,LYN,MYD88,PRKACA,RNF19B,SIGLEC1,TYROBP
HSA-6798695	Neutrophil degranulation	8	471	0.0022	BST2,CTSB,CTSS,CYBA,HBB,LYZ,PNP,TYROBP
HSA-449147	Signaling by Interleukins	7	439	0.0089	APP,GRB2,HCK,LYN,MYD88,PRKACA,STAT1
HSA-913531	Interferon Signaling	5	189	0.0089	ADAR,BST2,IFI30,OAS3,STAT1
HSA-512988	Interleukin-3, Interleukin-5 and GM-CSF signaling	3	47	0.0137	HCK,LYN,PRKACA
HSA-2029481	FCGR activation	2	11	0.0207	HCK,LYN
HSA-1679131	Trafficking and processing of endosomal TLR	2	13	0.025	CTSB,CTSS
HSA-168898	Toll-like Receptor Cascades	4	151	0.025	APP,CTSB,CTSS,MYD88
HSA-2168880	Scavenging of heme from plasma	2	13	0.025	HBB,LRP1
HSA-909733	Interferon alpha/beta signaling	3	66	0.025	ADAR,BST2,OAS3
HSA-2029480	Fcgamma receptor (FCGR) dependent phagocytosis	3	84	0.0394	HCK,LYN,PLD3
HSA-5621575	CD209 (DC-SIGN) signaling	2	21	0.0396	LYN,PRKACA
HSA-8956321	Nucleotide salvage	2	23	0.0396	PNP,TYMP
HSA-912631	Regulation of signaling by CBL	2	21	0.0396	HCK,LYN
HSA-982772	Growth hormone receptor signaling	2	22	0.0396	LYN,STAT1
HSA-1236975	Antigen processing-Cross presentation	3	96	0.0409	CTSS,CYBA,MYD88
HSA-4420097	VEGFA-VEGFR2 Pathway	3	95	0.0409	CTNNB1,CYBA,PRKACA
